# Supplementary material for: miR-221-3p Drives the Shift of M2-Macrophages to a Pro-Inflammatory Function by Suppressing JAK3/STAT3 Activation
Source: Front Immunol. 2020 Jan 27;10:3087. doi: 10.3389/fimmu.2019.03087 (PMC6996464; doi:10.3389/fimmu.2019.03087)
Supplement: Supplementary file 2 [file Table_1.xlsx]

## Sheet: RNAseq LPS stimu in ctrl cells
GeneId	Symbol	GeneName	log2FC	log2A	P.Value	adj.P.Val
3620	IDO1	indoleamine 2,3-dioxygenase 1	13.7767	10.9676	0	0
730249	ACOD1	aconitate decarboxylase 1	13.6666	10.5354	0	0
27074	LAMP3	lysosomal associated membrane protein 3	10.1412	7.28287	0	0
3575	IL7R	interleukin 7 receptor	10.1088	9.10893	0	0
118932	ANKRD22	ankyrin repeat domain 22	9.02483	6.21288	0	0
8743	TNFSF10	TNF superfamily member 10	7.45888	10.1974	0	0
79370	BCL2L14	BCL2 like 14	8.61319	5.67707	4.49715641479532e-313	7.96960361793372e-310
286530	P2RY8	P2Y receptor family member 8	-7.49537	5.17991	6.18179e-302	9.58564e-299
2015	ADGRE1	adhesion G protein-coupled receptor E1	5.65571	8.18122	4.84556e-297	6.6788e-294
135	ADORA2A	adenosine A2a receptor	7.90923	6.12866	5.99442e-296	7.43608e-293
81796	SLCO5A1	solute carrier organic anion transporter family member 5A1	7.11447	3.9292	2.8719e-276	3.23872e-273
10563	CXCL13	C-X-C motif chemokine ligand 13	9.77889	6.27063	5.26603e-276	5.44376e-273
255231	MCOLN2	mucolipin 2	6.44607	8.03744	5.9398e-267	5.66794e-264
83953	FCAMR	Fc fragment of IgA and IgM receptor	8.90924	5.89992	3.22494e-265	2.85753e-262
51251	NT5C3A	5'-nucleotidase, cytosolic IIIA	6.4078	8.73024	3.2666e-258	2.70148e-255
134285	TMEM171	transmembrane protein 171	7.85499	5.10875	2.67163e-243	2.07135e-240
127544	RNF19B	ring finger protein 19B	4.75324	8.78517	1.70803e-234	1.24636e-231
93082	NEURL3	neuralized E3 ubiquitin protein ligase 3	6.3302	5.77514	2.81541e-233	1.94029e-230
6547	SLC8A3	solute carrier family 8 member A3	8.86922	5.80937	3.25051e-233	2.12224e-230
7130	TNFAIP6	TNF alpha induced protein 6	11.7169	11.0788	1.98052e-232	1.22842e-229
952	CD38	CD38 molecule	6.73874	9.01331	1.33559e-228	7.88954e-226
2643	GCH1	GTP cyclohydrolase 1	8.24902	9.03859	3.33603e-227	1.88106e-224
92745	SLC38A5	solute carrier family 38 member 5	8.72489	6.72532	1.37285e-218	7.40445e-216
6364	CCL20	C-C motif chemokine ligand 20	6.95436	4.63807	9.49356e-214	4.90698e-211
238	ALK	ALK receptor tyrosine kinase	-6.82474	5.00456	1.65387e-203	8.20651e-201
445347	TARP	TCR gamma alternate reading frame protein	6.76569	4.87925	6.03102e-203	2.87749e-200
51129	ANGPTL4	angiopoietin like 4	9.24532	6.40665	3.38039e-202	1.5531e-199
64651	CSRNP1	cysteine and serine rich nuclear protein 1	6.11592	7.45772	3.3133e-199	1.46791e-196
3898	LAD1	ladinin 1	6.67343	3.68086	2.07469e-198	8.87469e-196
246778	IL27	interleukin 27	9.55751	7.27879	3.34625e-198	1.38367e-195
941	CD80	CD80 molecule	6.637	7.72299	7.69751e-193	3.08024e-190
10906	TRAFD1	TRAF-type zinc finger domain containing 1	3.21126	7.6185	4.33581e-191	1.68081e-188
145864	HAPLN3	hyaluronan and proteoglycan link protein 3	8.50161	6.59066	1.1345e-189	4.26468e-187
440896	LOC440896	uncharacterized LOC440896	6.55496	3.50812	5.26369e-189	1.92047e-186
152926	PPM1K	protein phosphatase, Mg2+/Mn2+ dependent 1K	4.27211	7.46449	6.79254e-185	2.40747e-182
7100	TLR5	toll like receptor 5	-6.3168	4.29183	3.15972e-182	1.08879e-179
3659	IRF1	interferon regulatory factor 1	4.84374	8.32112	2.06154e-179	6.91174e-177
8728	ADAM19	ADAM metallopeptidase domain 19	9.02129	6.25826	1.02688e-178	3.35221e-176
4824	NKX3-1	NK3 homeobox 1	6.49812	3.6968	2.47734e-176	7.87986e-174
5272	SERPINB9	serpin family B member 9	5.06659	7.81386	8.21273e-171	2.54697e-168
55799	CACNA2D3	calcium voltage-gated channel auxiliary subunit alpha2delta 3	-5.42358	3.65175	4.04602e-170	1.22417e-167
24145	PANX1	pannexin 1	3.72342	6.72861	3.04031e-167	8.97977e-165
133	ADM	adrenomedullin	6.75223	9.70504	3.48648e-167	1.00581e-164
9050	PSTPIP2	proline-serine-threonine phosphatase interacting protein 2	3.95666	7.82055	4.83984e-166	1.36451e-163
87178	PNPT1	polyribonucleotide nucleotidyltransferase 1	4.61366	7.28093	5.86689e-166	1.61731e-163
3985	LIMK2	LIM domain kinase 2	5.07248	8.07594	1.68284e-165	4.53817e-163
815	CAMK2A	calcium/calmodulin dependent protein kinase II alpha	5.8443	2.99989	1.80436e-162	4.76236e-160
8633	UNC5C	unc-5 netrin receptor C	6.25598	3.73169	1.39827e-160	3.61366e-158
2867	FFAR2	free fatty acid receptor 2	6.50873	5.60863	3.93866e-160	9.97124e-158
6355	CCL8	C-C motif chemokine ligand 8	8.83649	10.6559	1.33525e-159	3.31275e-157
116039	OSR2	odd-skipped related transciption factor 2	6.0105	3.46607	1.24318e-157	3.02386e-155
5157	PDGFRL	platelet derived growth factor receptor like	8.17136	5.77392	1.58228e-157	3.77465e-155
255488	RNF144B	ring finger protein 144B	4.12706	7.62686	2.09872e-156	4.91219e-154
51191	HERC5	HECT and RLD domain containing E3 ubiquitin protein ligase 5	6.14683	9.13773	2.51696e-154	5.78201e-152
9953	HS3ST3B1	heparan sulfate-glucosamine 3-sulfotransferase 3B1	6.58172	6.57622	1.19838e-153	2.7029e-151
115004	CGAS	cyclic GMP-AMP synthase	3.74898	6.4003	5.77169e-152	1.27853e-149
2633	GBP1	guanylate binding protein 1	8.9368	11.7152	2.11467e-151	4.60218e-149
9447	AIM2	absent in melanoma 2	7.19661	5.48646	1.65485e-150	3.53938e-148
57655	GRAMD1A	GRAM domain containing 1A	4.49323	8.87797	1.21624e-149	2.5572e-147
9567	GTPBP1	GTP binding protein 1	3.37874	7.02427	5.6418e-148	1.16644e-145
115362	GBP5	guanylate binding protein 5	6.96656	9.02321	6.39639e-148	1.30077e-145
59350	RXFP1	relaxin family peptide receptor 1	5.78952	2.56718	2.25249e-146	4.5068e-144
27348	TOR1B	torsin family 1 member B	3.63416	7.37723	2.8237e-145	5.55999e-143
123872	DNAAF1	dynein axonemal assembly factor 1	7.6671	4.72036	1.04401e-144	2.02358e-142
51056	LAP3	leucine aminopeptidase 3	3.92096	9.7734	1.66564e-143	3.17881e-141
140706	CCM2L	CCM2 like scaffold protein	5.67558	2.41664	4.03989e-143	7.59316e-141
4067	LYN	LYN proto-oncogene, Src family tyrosine kinase	3.37048	9.24483	2.66424e-142	4.93282e-140
8820	HESX1	HESX homeobox 1	6.33948	5.73411	8.61837e-142	1.57222e-139
23424	TDRD7	tudor domain containing 7	3.6955	7.43263	1.75756e-141	3.15979e-139
2040	STOM	stomatin	3.46032	10.1356	2.2521e-141	3.99104e-139
10135	NAMPT	nicotinamide phosphoribosyltransferase	5.69139	9.63702	3.61818e-141	6.32163e-139
51667	NUB1	negative regulator of ubiquitin like proteins 1	3.75673	8.39888	7.23869e-140	1.24717e-137
8660	IRS2	insulin receptor substrate 2	-4.47266	2.71869	6.08829e-139	1.03459e-136
2701	GJA4	gap junction protein alpha 4	6.14969	3.0231	7.60595e-138	1.26881e-135
4330	MN1	MN1 proto-oncogene, transcriptional regulator	5.75728	4.07754	7.67115e-138	1.26881e-135
1267	CNP	2',3'-cyclic nucleotide 3' phosphodiesterase	3.17515	8.72304	1.13405e-136	1.85104e-134
51513	ETV7	ETS variant 7	8.26777	6.07968	1.30886e-136	2.10862e-134
388646	GBP7	guanylate binding protein 7	5.28489	2.40111	2.96057e-136	4.70844e-134
116071	BATF2	basic leucine zipper ATF-like transcription factor 2	5.15263	6.3745	1.63308e-134	2.56435e-132
8676	STX11	syntaxin 11	3.66241	6.01402	2.22859e-134	3.4557e-132
731424	MIR3945HG	MIR3945 host gene	7.79247	5.52094	3.79558e-133	5.81285e-131
10957	PNRC1	proline rich nuclear receptor coactivator 1	4.25979	9.35332	2.53817e-132	3.83975e-130
5371	PML	promyelocytic leukemia	3.98565	8.25291	2.57272e-132	3.84514e-130
84952	CGNL1	cingulin like 1	5.57308	2.76316	3.96953e-132	5.86214e-130
399	RHOH	ras homolog family member H	4.88528	3.48496	9.10395e-132	1.32864e-129
51141	INSIG2	insulin induced gene 2	2.96892	6.63824	1.18013e-131	1.70227e-129
5209	PFKFB3	6-phosphofructo-2-kinase/fructose-2,6-biphosphatase 3	4.64322	10.6535	1.21086e-131	1.72653e-129
7474	WNT5A	Wnt family member 5A	5.45314	4.35272	8.10152e-131	1.14204e-128
3383	ICAM1	intercellular adhesion molecule 1	4.52002	10.548	1.33564e-130	1.86164e-128
80149	ZC3H12A	zinc finger CCCH-type containing 12A	5.69293	7.5316	1.00509e-129	1.38536e-127
3669	ISG20	interferon stimulated exonuclease gene 20	9.845	8.65907	2.21335e-129	3.01721e-127
29933	GPR132	G protein-coupled receptor 132	4.1354	6.78499	5.18326e-127	6.98896e-125
54567	DLL4	delta like canonical Notch ligand 4	5.37136	2.37747	6.69204e-127	8.92632e-125
3431	SP110	SP110 nuclear body protein	3.67522	7.61578	1.83458e-126	2.42106e-124
24138	IFIT5	interferon induced protein with tetratricopeptide repeats 5	3.9715	6.34323	8.82596e-124	1.15248e-121
55022	PID1	phosphotyrosine interaction domain containing 1	-5.29077	4.49511	7.73136e-123	9.99037e-121
8542	APOL1	apolipoprotein L1	3.94266	8.23466	5.66412e-121	7.24364e-119
5326	PLAGL2	PLAG1 like zinc finger 2	3.21673	6.0329	4.19102e-120	5.30506e-118
115361	GBP4	guanylate binding protein 4	8.75337	9.90694	5.86305e-120	7.34657e-118
958	CD40	CD40 molecule	5.48325	9.43566	1.91889e-119	2.38038e-117
440695	ETV3L	ETS variant 3 like	5.7391	3.48613	2.40111e-119	2.94909e-117
84955	NUDCD1	NudC domain containing 1	3.5225	5.28198	3.89307e-119	4.73466e-117
388813	LOC388813	uncharacterized protein ENSP00000383407-like	5.13519	2.17152	1.59982e-118	1.92678e-116
10826	FAXDC2	fatty acid hydroxylase domain containing 2	-5.3576	2.85569	1.85009e-118	2.20677e-116
3593	IL12B	interleukin 12B	5.88228	3.30692	3.41892e-118	4.03922e-116
140	ADORA3	adenosine A3 receptor	-7.06114	5.92553	1.00306e-117	1.17387e-115
1439	CSF2RB	colony stimulating factor 2 receptor beta common subunit	4.51479	9.66737	2.64304e-117	3.0642e-115
960	CD44	CD44 molecule (Indian blood group)	3.5273	11.0665	3.32523e-117	3.8194e-115
4001	LMNB1	lamin B1	4.0029	6.59363	1.12745e-116	1.28312e-114
285758	LINC01268	long intergenic non-protein coding RNA 1268	4.10247	3.93239	6.9131e-116	7.7961e-114
6506	SLC1A2	solute carrier family 1 member 2	4.74181	1.793	5.16907e-115	5.77679e-113
9589	WTAP	WT1 associated protein	4.16375	8.84004	2.87514e-112	3.18447e-110
79132	DHX58	DExH-box helicase 58	4.87743	8.31297	4.6856e-111	5.1438e-109
64135	IFIH1	interferon induced with helicase C domain 1	5.02051	9.24417	4.92387e-111	5.35795e-109
54541	DDIT4	DNA damage inducible transcript 4	4.03465	6.78595	7.11146e-111	7.6711e-109
65987	KCTD14	potassium channel tetramerization domain containing 14	4.525	1.65617	7.87439e-111	8.42085e-109
81894	SLC25A28	solute carrier family 25 member 28	3.96096	7.28984	4.27168e-110	4.52907e-108
5142	PDE4B	phosphodiesterase 4B	5.84022	7.25589	6.09029e-110	6.40254e-108
202309	GAPT	GRB2 binding adaptor protein, transmembrane	-5.05799	3.33864	1.26707e-109	1.32084e-107
92610	TIFA	TRAF interacting protein with forkhead associated domain	3.11371	5.19176	2.44401e-109	2.52649e-107
285966	TCAF2	TRPM8 channel associated factor 2	6.07839	5.1044	9.90895e-109	1.01587e-106
2526	FUT4	fucosyltransferase 4	3.25299	6.35307	1.05216e-108	1.06984e-106
6363	CCL19	C-C motif chemokine ligand 19	12.8979	10.248	2.41243e-108	2.43302e-106
836	CASP3	caspase 3	2.841	7.17617	4.43226e-108	4.43405e-106
8437	RASAL1	RAS protein activator like 1	-5.14043	3.06515	1.10104e-107	1.09267e-105
55300	PI4K2B	phosphatidylinositol 4-kinase type 2 beta	3.87422	7.15951	1.83335e-107	1.80498e-105
83990	BRIP1	BRCA1 interacting protein C-terminal helicase 1	5.56037	5.64183	1.08039e-106	1.0553e-104
80833	APOL3	apolipoprotein L3	6.41915	9.77027	1.34936e-106	1.30772e-104
5771	PTPN2	protein tyrosine phosphatase, non-receptor type 2	3.61882	7.36827	1.72853e-105	1.6622e-103
26270	FBXO6	F-box protein 6	3.70946	6.73609	1.78335e-105	1.70173e-103
664	BNIP3	BCL2 interacting protein 3	4.11584	6.78736	3.71379e-105	3.51676e-103
84941	HSH2D	hematopoietic SH2 domain containing	4.52372	4.08685	7.61897e-105	7.1601e-103
55332	DRAM1	DNA damage regulated autophagy modulator 1	2.69924	9.35371	2.45072e-103	2.28581e-101
7128	TNFAIP3	TNF alpha induced protein 3	5.91941	9.27447	2.50926e-103	2.32294e-101
3601	IL15RA	interleukin 15 receptor subunit alpha	6.80618	7.53776	1.66336e-102	1.52844e-100
93349	SP140L	SP140 nuclear body protein like	2.24126	5.95599	1.02865e-101	9.38261e-100
4170	MCL1	MCL1, BCL2 family apoptosis regulator	2.61405	8.99991	3.02042e-101	2.73491e-99
27071	DAPP1	dual adaptor of phosphotyrosine and 3-phosphoinositides 1	3.69746	7.12021	7.26014e-101	6.52623e-99
23258	DENND5A	DENN domain containing 5A	3.32875	7.87091	7.46449e-101	6.66165e-99
3902	LAG3	lymphocyte activating 3	6.98656	4.89903	8.5206e-101	7.54986e-99
23586	DDX58	DExD/H-box helicase 58	6.4756	9.48182	5.2819e-100	4.64695e-98
3627	CXCL10	C-X-C motif chemokine ligand 10	13.2393	12.7657	1.90508e-99	1.66426e-97
55337	C19orf66	chromosome 19 open reading frame 66	3.12334	6.73158	5.05608e-99	4.38606e-97
80830	APOL6	apolipoprotein L6	3.83562	8.18468	8.42239e-99	7.25554e-97
3656	IRAK2	interleukin 1 receptor associated kinase 2	3.47987	4.91673	5.41216e-98	4.6302e-96
60489	APOBEC3G	apolipoprotein B mRNA editing enzyme catalytic subunit 3G	4.14289	6.86686	1.94495e-97	1.65254e-95
203197	TMEM268	transmembrane protein 268	2.91398	7.23055	2.34733e-96	1.98086e-94
165904	XIRP1	xin actin binding repeat containing 1	4.20324	1.51758	7.09565e-95	5.9474e-93
9002	F2RL3	F2R like thrombin or trypsin receptor 3	-5.45272	2.56517	8.80145e-95	7.32765e-93
84930	MASTL	microtubule associated serine/threonine kinase like	3.606	5.64123	1.46543e-94	1.21191e-92
2959	GTF2B	general transcription factor IIB	2.20642	6.20101	2.33785e-94	1.9206e-92
838	CASP5	caspase 5	6.71425	4.75598	3.8296e-94	3.1254e-92
710	SERPING1	serpin family G member 1	4.96488	7.48764	7.01082e-94	5.68426e-92
8837	CFLAR	CASP8 and FADD like apoptosis regulator	3.03808	9.85194	9.7872e-94	7.88378e-92
84815	MGC12916	uncharacterized protein MGC12916	4.41601	1.61953	2.28141e-93	1.82586e-91
10148	EBI3	Epstein-Barr virus induced 3	7.82566	8.45905	3.29622e-93	2.62113e-91
223082	ZNRF2	zinc and ring finger 2	2.59717	6.29415	4.9575e-93	3.91706e-91
100526772	TMEM110-MUSTN1	TMEM110-MUSTN1 readthrough	3.05207	5.07285	8.44854e-93	6.63317e-91
57169	ZNFX1	zinc finger NFX1-type containing 1	3.91095	9.34835	6.18082e-92	4.8222e-90
440093	H3F3C	H3 histone family member 3C	2.52149	5.99603	7.63025e-92	5.91583e-90
6615	SNAI1	snail family transcriptional repressor 1	5.44542	2.77015	1.26494e-91	9.74635e-90
6672	SP100	SP100 nuclear antigen	2.25299	7.40874	4.04539e-91	3.09772e-89
969	CD69	CD69 molecule	5.14725	2.56597	4.8083e-91	3.65932e-89
4332	MNDA	myeloid cell nuclear differentiation antigen	2.80755	9.07546	9.41346e-91	7.12036e-89
2000	ELF4	E74 like ETS transcription factor 4	2.8097	6.57306	1.02141e-90	7.67916e-89
1992	SERPINB1	serpin family B member 1	2.84679	8.8451	1.54627e-90	1.15551e-88
840	CASP7	caspase 7	3.03239	6.22157	1.61233e-90	1.19766e-88
151636	DTX3L	deltex E3 ubiquitin ligase 3L	3.4	8.55854	3.28555e-90	2.42603e-88
25819	NOCT	nocturnin	5.96959	5.83393	1.72244e-89	1.26431e-87
6504	SLAMF1	signaling lymphocytic activation molecule family member 1	10.666	8.70373	2.13436e-89	1.55745e-87
9507	ADAMTS4	ADAM metallopeptidase with thrombospondin type 1 motif 4	5.19592	2.69938	3.20551e-89	2.3254e-87
3559	IL2RA	interleukin 2 receptor subunit alpha	11.0161	8.73324	8.71912e-89	6.28841e-87
10482	NXF1	nuclear RNA export factor 1	3.2712	8.10924	1.78394e-88	1.27917e-86
161502	CFAP161	cilia and flagella associated protein 161	4.31216	1.34701	1.81036e-88	1.29066e-86
79944	L2HGDH	L-2-hydroxyglutarate dehydrogenase	3.43227	4.43677	3.44663e-88	2.44317e-86
64116	SLC39A8	solute carrier family 39 member 8	5.20842	9.98825	5.94708e-88	4.19168e-86
23070	CMTR1	cap methyltransferase 1	2.96234	7.22532	1.15006e-87	8.06018e-86
51493	RTCB	RNA 2',3'-cyclic phosphate and 5'-OH ligase	2.51129	8.37293	1.54345e-87	1.07564e-85
1236	CCR7	C-C motif chemokine receptor 7	9.61719	7.93838	2.74907e-87	1.90515e-85
957	ENTPD5	ectonucleoside triphosphate diphosphohydrolase 5	2.59079	4.70096	3.34584e-87	2.30584e-85
1438	CSF2RA	colony stimulating factor 2 receptor alpha subunit	-2.9805	5.27725	3.44295e-87	2.35295e-85
864	RUNX3	runt related transcription factor 3	2.58791	6.78342	3.45212e-87	2.35295e-85
1326	MAP3K8	mitogen-activated protein kinase kinase kinase 8	2.90649	5.85105	3.67386e-87	2.4904e-85
100616483	MIR4751	microRNA 4751	3.50322	3.64318	4.66729e-87	3.14662e-85
26118	WSB1	WD repeat and SOCS box containing 1	3.62066	9.41902	1.81651e-86	1.21805e-84
6741	SSB	Sjogren syndrome antigen B	2.68533	8.11504	1.9037e-86	1.26964e-84
5359	PLSCR1	phospholipid scramblase 1	4.5435	8.404	7.75233e-86	5.14266e-84
4651	MYO10	myosin X	4.18116	7.46802	1.53229e-85	1.01106e-83
2710	GK	glycerol kinase	3.00887	5.3368	2.37593e-85	1.55944e-83
55924	INKA2	inka box actin regulator 2	-3.28203	2.24822	2.7191e-85	1.77528e-83
64798	DEPTOR	DEP domain containing MTOR interacting protein	-5.00674	2.6259	2.86188e-85	1.85872e-83
57493	HEG1	heart development protein with EGF like domains 1	3.74686	6.54668	3.13215e-85	2.02366e-83
201475	RAB12	RAB12, member RAS oncogene family	2.23699	6.60062	4.14749e-85	2.66578e-83
2358	FPR2	formyl peptide receptor 2	4.76947	5.02571	4.50925e-85	2.88336e-83
11274	USP18	ubiquitin specific peptidase 18	6.89625	7.73084	5.60655e-85	3.56663e-83
415116	PIM3	Pim-3 proto-oncogene, serine/threonine kinase	4.15667	8.50107	6.42135e-85	4.06412e-83
2146	EZH2	enhancer of zeste 2 polycomb repressive complex 2 subunit	2.97974	4.93023	1.0008e-84	6.302e-83
55160	ARHGEF10L	Rho guanine nucleotide exchange factor 10 like	2.2256	7.61061	1.25189e-84	7.84327e-83
85363	TRIM5	tripartite motif containing 5	2.94816	6.02983	1.45208e-84	9.05178e-83
10318	TNIP1	TNFAIP3 interacting protein 1	4.37519	10.0168	1.5343e-84	9.51648e-83
2117	ETV3	ETS variant 3	3.99393	7.07802	1.62148e-84	1.00072e-82
9693	RAPGEF2	Rap guanine nucleotide exchange factor 2	5.40992	8.80105	3.10814e-84	1.90873e-82
64332	NFKBIZ	NFKB inhibitor zeta	3.75319	5.11213	3.55651e-84	2.17332e-82
1440	CSF3	colony stimulating factor 3	5.28863	2.52205	4.12761e-84	2.50995e-82
64005	MYO1G	myosin IG	5.25812	8.36915	7.06305e-84	4.27401e-82
1318	SLC31A2	solute carrier family 31 member 2	3.03388	7.46356	1.08325e-83	6.52315e-82
9695	EDEM1	ER degradation enhancing alpha-mannosidase like protein 1	3.71777	8.20978	3.11344e-83	1.86581e-81
22990	PCNX1	pecanex 1	3.23079	7.47697	2.55581e-82	1.52427e-80
8737	RIPK1	receptor interacting serine/threonine kinase 1	1.97686	6.69211	2.75795e-82	1.63695e-80
4938	OAS1	2'-5'-oligoadenylate synthetase 1	3.90792	9.03411	3.46857e-82	2.04894e-80
4774	NFIA	nuclear factor I A	-4.02833	1.85713	3.33097e-81	1.95833e-79
4693	NDP	NDP, norrin cystine knot growth factor	3.91484	0.551023	6.80767e-81	3.98345e-79
3569	IL6	interleukin 6	6.72005	5.08902	7.13861e-81	4.15749e-79
64127	NOD2	nucleotide binding oligomerization domain containing 2	3.19903	6.39235	1.45575e-80	8.43856e-79
9021	SOCS3	suppressor of cytokine signaling 3	9.17184	9.44059	1.8539e-80	1.06966e-78
5739	PTGIR	prostaglandin I2 receptor	3.72047	6.16323	1.88885e-80	1.08478e-78
160897	GPR180	G protein-coupled receptor 180	3.55121	6.02913	3.94463e-80	2.25499e-78
6773	STAT2	signal transducer and activator of transcription 2	3.02816	9.11916	5.38763e-80	3.06576e-78
91	ACVR1B	activin A receptor type 1B	2.54925	5.88927	9.69891e-80	5.49384e-78
84166	NLRC5	NLR family CARD domain containing 5	3.09865	6.41206	1.15225e-79	6.49713e-78
2256	FGF11	fibroblast growth factor 11	6.19015	4.3784	1.25291e-79	7.03272e-78
5464	PPA1	pyrophosphatase (inorganic) 1	5.59467	8.72775	1.99069e-79	1.11236e-77
602	BCL3	B cell CLL/lymphoma 3	3.72202	6.95213	2.12979e-79	1.18476e-77
54625	PARP14	poly(ADP-ribose) polymerase family member 14	3.45665	9.73245	3.03328e-79	1.67982e-77
9683	N4BP1	NEDD4 binding protein 1	2.48065	7.24401	4.30819e-79	2.37525e-77
285195	SLC9A9	solute carrier family 9 member A9	-4.04506	6.20588	9.02214e-79	4.95219e-77
79669	C3orf52	chromosome 3 open reading frame 52	3.67037	0.688234	1.01749e-78	5.56035e-77
25927	CNRIP1	cannabinoid receptor interacting protein 1	-2.96705	4.39144	2.48285e-78	1.35087e-76
222255	ATXN7L1	ataxin 7 like 1	4.00957	5.45684	2.90587e-78	1.57412e-76
91828	EXOC3L4	exocyst complex component 3 like 4	5.21124	2.28562	4.04151e-78	2.17978e-76
2865	FFAR3	free fatty acid receptor 3	4.96101	1.76209	1.24725e-77	6.69792e-76
9955	HS3ST3A1	heparan sulfate-glucosamine 3-sulfotransferase 3A1	3.55433	0.249754	1.31766e-77	7.0455e-76
85441	HELZ2	helicase with zinc finger 2	6.28321	8.62673	1.42237e-77	7.57275e-76
11044	TENT4A	terminal nucleotidyltransferase 4A	2.30485	5.72153	1.74046e-77	9.22666e-76
5970	RELA	RELA proto-oncogene, NF-kB subunit	3.0258	7.79728	1.84517e-77	9.74015e-76
55689	YEATS2	YEATS domain containing 2	2.59903	6.88072	3.88526e-77	2.04223e-75
10509	SEMA4B	semaphorin 4B	2.96332	5.47841	5.94258e-77	3.11045e-75
8454	CUL1	cullin 1	2.77504	7.28537	1.23384e-76	6.431e-75
338773	TMEM119	transmembrane protein 119	-3.14292	3.11715	1.26703e-76	6.57637e-75
9674	KIAA0040	KIAA0040	4.48295	7.39089	3.26897e-76	1.68965e-74
56951	C5orf15	chromosome 5 open reading frame 15	2.33496	6.89695	4.17601e-76	2.14952e-74
3433	IFIT2	interferon induced protein with tetratricopeptide repeats 2	8.48807	11.2101	1.00092e-75	5.13077e-74
1628	DBP	D-box binding PAR bZIP transcription factor	-4.80524	4.05451	7.01931e-75	3.58332e-73
6648	SOD2	superoxide dismutase 2	5.83948	13.6693	1.06924e-74	5.43603e-73
5770	PTPN1	protein tyrosine phosphatase, non-receptor type 1	3.15544	8.09576	1.4275e-74	7.2278e-73
651746	ANKRD33B	ankyrin repeat domain 33B	6.60683	4.46398	1.54192e-74	7.77541e-73
1843	DUSP1	dual specificity phosphatase 1	4.80413	6.85735	4.25355e-74	2.13625e-72
26228	STAP1	signal transducing adaptor family member 1	6.77137	5.2736	5.00313e-74	2.50257e-72
55633	TBC1D22B	TBC1 domain family member 22B	2.45619	5.33433	1.12959e-73	5.62756e-72
390	RND3	Rho family GTPase 3	3.87255	5.3191	1.48908e-73	7.38883e-72
3430	IFI35	interferon induced protein 35	4.32273	8.44301	2.22966e-73	1.10195e-71
204	AK2	adenylate kinase 2	2.17318	7.18372	5.24855e-73	2.58366e-71
9420	CYP7B1	cytochrome P450 family 7 subfamily B member 1	6.91253	4.69844	6.42028e-73	3.14797e-71
9129	PRPF3	pre-mRNA processing factor 3	2.65531	6.56171	7.60995e-73	3.71659e-71
51131	PHF11	PHD finger protein 11	2.72827	6.75707	2.25814e-72	1.09852e-70
92797	HELB	DNA helicase B	2.96519	4.95818	2.72841e-72	1.32211e-70
8519	IFITM1	interferon induced transmembrane protein 1	6.40666	8.00903	3.06543e-72	1.47964e-70
54464	XRN1	5'-3' exoribonuclease 1	4.19993	7.39711	3.22942e-72	1.55275e-70
4199	ME1	malic enzyme 1	-2.66457	5.47305	5.31467e-72	2.5455e-70
3097	HIVEP2	human immunodeficiency virus type I enhancer binding protein 2	5.99308	6.26482	5.72673e-72	2.73231e-70
9711	RUBCN	RUN and cysteine rich domain containing beclin 1 interacting protein	2.3692	6.22659	8.47791e-72	4.02944e-70
54796	BNC2	basonuclin 2	-4.30119	2.5254	1.04395e-71	4.94282e-70
56259	CTNNBL1	catenin beta like 1	2.49746	7.50488	1.26349e-71	5.95953e-70
9603	NFE2L3	nuclear factor, erythroid 2 like 3	3.0209	5.43304	1.85589e-71	8.72059e-70
2788	GNG7	G protein subunit gamma 7	-3.54158	2.65419	2.74147e-71	1.28332e-69
152137	CCDC50	coiled-coil domain containing 50	2.88676	7.2693	4.81848e-71	2.24711e-69
619279	ZNF704	zinc finger protein 704	-5.58559	3.33737	5.29894e-71	2.46192e-69
23338	JADE2	jade family PHD finger 2	2.32504	6.08483	7.97475e-71	3.6913e-69
30844	EHD4	EH domain containing 4	2.01174	8.39082	9.63999e-71	4.4455e-69
2635	GBP3	guanylate binding protein 3	3.43449	7.34271	1.20644e-70	5.54293e-69
147138	TMC8	transmembrane channel like 8	-4.31701	5.1602	1.53016e-70	7.00431e-69
91768	CABLES1	Cdk5 and Abl enzyme substrate 1	-5.05067	2.43493	2.14489e-70	9.78213e-69
55521	TRIM36	tripartite motif containing 36	3.40117	4.66366	2.47803e-70	1.12601e-68
650	BMP2	bone morphogenetic protein 2	4.30057	2.832	2.51773e-70	1.13926e-68
694	BTG1	BTG anti-proliferation factor 1	2.49769	7.81265	2.53084e-70	1.13926e-68
57489	ODF2L	outer dense fiber of sperm tails 2 like	4.76599	6.46953	2.53476e-70	1.13926e-68
4036	LRP2	LDL receptor related protein 2	4.10799	1.0945	3.3492e-70	1.49988e-68
4615	MYD88	MYD88, innate immune signal transduction adaptor	2.68388	8.34594	5.14942e-70	2.29779e-68
81844	TRIM56	tripartite motif containing 56	2.12665	6.66743	7.25479e-70	3.22565e-68
283635	FAM177A1	family with sequence similarity 177 member A1	3.80487	7.01478	7.82617e-70	3.46727e-68
7444	VRK2	VRK serine/threonine kinase 2	2.12686	4.84349	1.46151e-69	6.45197e-68
4790	NFKB1	nuclear factor kappa B subunit 1	3.36831	7.85325	1.71658e-69	7.55114e-68
23585	TMEM50A	transmembrane protein 50A	1.9097	7.99879	1.7311e-69	7.58807e-68
54809	SAMD9	sterile alpha motif domain containing 9	4.63513	8.23159	2.18147e-69	9.52858e-68
940	CD28	CD28 molecule	-5.63588	3.80677	2.34571e-69	1.021e-67
140738	TMEM37	transmembrane protein 37	-6.00476	5.1986	2.43305e-69	1.05532e-67
10570	DPYSL4	dihydropyrimidinase like 4	5.64755	3.08677	3.46505e-69	1.4977e-67
4489	MT1A	metallothionein 1A	5.39296	2.42951	4.15411e-69	1.7893e-67
23315	SLC9A8	solute carrier family 9 member A8	1.99746	5.15899	8.87571e-69	3.8098e-67
120425	JAML	junction adhesion molecule like	-3.62581	6.51132	1.39935e-68	5.98584e-67
6373	CXCL11	C-X-C motif chemokine ligand 11	12.7388	10.821	1.4078e-68	6.00129e-67
5998	RGS3	regulator of G protein signaling 3	2.52237	5.0673	1.50104e-68	6.37686e-67
2642	GCGR	glucagon receptor	5.15644	2.1834	2.42971e-68	1.02869e-66
83666	PARP9	poly(ADP-ribose) polymerase family member 9	3.29713	8.10846	4.15184e-68	1.75182e-66
23158	TBC1D9	TBC1 domain family member 9	2.69474	7.22945	4.42913e-68	1.86249e-66
653361	NCF1	neutrophil cytosolic factor 1	3.98863	8.73291	4.5037e-68	1.88745e-66
169355	IDO2	indoleamine 2,3-dioxygenase 2	3.71331	0.770234	4.75342e-68	1.98539e-66
57593	EBF4	EBF family member 4	5.68275	2.64245	5.03167e-68	2.09456e-66
64108	RTP4	receptor transporter protein 4	3.69002	5.06296	5.49948e-68	2.28164e-66
54676	GTPBP2	GTP binding protein 2	2.17515	6.37272	6.79753e-68	2.81078e-66
143458	LDLRAD3	low density lipoprotein receptor class A domain containing 3	4.26148	5.23128	1.04339e-67	4.30008e-66
9363	RAB33A	RAB33A, member RAS oncogene family	3.44011	2.93365	1.40691e-67	5.77904e-66
114897	C1QTNF1	C1q and TNF related 1	4.80974	1.91563	1.55007e-67	6.3461e-66
84000	TMPRSS13	transmembrane serine protease 13	4.30174	3.81881	1.65529e-67	6.75457e-66
219285	SAMD9L	sterile alpha motif domain containing 9 like	4.98846	9.44453	3.36743e-67	1.3696e-65
441108	C5orf56	chromosome 5 open reading frame 56	3.64086	4.04952	3.56084e-67	1.44354e-65
56034	PDGFC	platelet derived growth factor C	-5.4925	4.03561	3.59415e-67	1.45229e-65
63916	ELMO2	engulfment and cell motility 2	2.81848	7.57837	4.49631e-67	1.81093e-65
64318	NOC3L	NOC3 like DNA replication regulator	2.49453	4.68306	5.09265e-67	2.04448e-65
80765	STARD5	StAR related lipid transfer domain containing 5	2.44065	4.21948	8.09075e-67	3.2376e-65
65979	PHACTR4	phosphatase and actin regulator 4	2.40135	6.81464	1.06739e-66	4.25755e-65
402665	IGLON5	IgLON family member 5	4.21509	0.583885	1.24823e-66	4.96292e-65
1540	CYLD	CYLD lysine 63 deubiquitinase	2.35836	7.08147	1.49044e-66	5.907e-65
27197	GPR82	G protein-coupled receptor 82	-4.24712	2.32268	1.58029e-66	6.24314e-65
23466	CBX6	chromobox 6	1.99031	6.69388	2.25794e-66	8.89198e-65
5795	PTPRJ	protein tyrosine phosphatase, receptor type J	2.0697	8.21721	2.89667e-66	1.13713e-64
4616	GADD45B	growth arrest and DNA damage inducible beta	3.77842	7.25688	5.95771e-66	2.3314e-64
57826	RAP2C	RAP2C, member of RAS oncogene family	2.72104	6.64304	6.01852e-66	2.34779e-64
388228	SBK1	SH3 domain binding kinase 1	3.53161	0.32469	1.02573e-65	3.98878e-64
25816	TNFAIP8	TNF alpha induced protein 8	2.55813	7.75817	1.45723e-65	5.64906e-64
11182	SLC2A6	solute carrier family 2 member 6	5.15748	7.91129	1.66257e-65	6.42496e-64
27141	CIDEB	cell death inducing DFFA like effector b	-4.09783	3.63074	2.35473e-65	9.07156e-64
23179	RGL1	ral guanine nucleotide dissociation stimulator like 1	2.81378	9.8928	2.76209e-65	1.0608e-63
29940	DSE	dermatan sulfate epimerase	3.63888	7.46585	2.8042e-65	1.07364e-63
2045	EPHA7	EPH receptor A7	3.65863	0.394272	4.2013e-65	1.6036e-63
51744	CD244	CD244 molecule	-3.64907	1.44445	4.9356e-65	1.8781e-63
6774	STAT3	signal transducer and activator of transcription 3	3.10616	8.85483	5.20583e-65	1.97314e-63
81689	ISCA1	iron-sulfur cluster assembly 1	2.59038	5.5049	5.21718e-65	1.97314e-63
55802	DCP1A	decapping mRNA 1A	3.31134	6.35931	5.85511e-65	2.20768e-63
5743	PTGS2	prostaglandin-endoperoxide synthase 2	6.47676	6.66748	8.0408e-65	3.02261e-63
6737	TRIM21	tripartite motif containing 21	2.04775	6.56413	8.36137e-65	3.13362e-63
4319	MMP10	matrix metallopeptidase 10	6.05456	3.10537	1.42964e-64	5.34176e-63
3600	IL15	interleukin 15	2.88749	3.77754	2.92398e-64	1.08925e-62
23786	BCL2L13	BCL2 like 13	2.02909	6.53117	3.81555e-64	1.41712e-62
6096	RORB	RAR related orphan receptor B	3.51178	0.650104	6.79654e-64	2.51675e-62
10392	NOD1	nucleotide binding oligomerization domain containing 1	3.24326	6.70071	1.27426e-63	4.70451e-62
6594	SMARCA1	SWI/SNF related, matrix associated, actin dependent regulator of chromatin, subfamily a, member 1	5.73897	4.25829	3.35225e-63	1.23397e-61
9023	CH25H	cholesterol 25-hydroxylase	4.23704	1.70508	4.25602e-63	1.56201e-61
84875	PARP10	poly(ADP-ribose) polymerase family member 10	2.94883	7.63792	4.89056e-63	1.7896e-61
441168	CALHM6	calcium homeostasis modulator family member 6	6.26909	7.52721	1.07501e-62	3.92222e-61
8140	SLC7A5	solute carrier family 7 member 5	5.59568	7.22884	1.32702e-62	4.82748e-61
10217	CTDSPL	CTD small phosphatase like	-2.92622	3.90229	1.43268e-62	5.19662e-61
43	ACHE	acetylcholinesterase (Cartwright blood group)	6.53867	3.94511	1.51839e-62	5.49142e-61
23033	DOP1A	DOP1 leucine zipper like protein A	2.89677	5.70675	1.84192e-62	6.64214e-61
57154	SMURF1	SMAD specific E3 ubiquitin protein ligase 1	2.64151	5.35163	1.89866e-62	6.82692e-61
604	BCL6	B cell CLL/lymphoma 6	2.7512	6.87873	2.01973e-62	7.24127e-61
10186	LHFPL6	LHFPL tetraspan subfamily member 6	5.09244	4.1406	4.16987e-62	1.4907e-60
57761	TRIB3	tribbles pseudokinase 3	-4.14702	2.59196	4.41657e-62	1.57436e-60
2355	FOSL2	FOS like 2, AP-1 transcription factor subunit	3.44456	7.10686	5.4668e-62	1.94314e-60
113451	AZIN2	antizyme inhibitor 2	3.10025	1.51901	5.54636e-62	1.96579e-60
57194	ATP10A	ATPase phospholipid transporting 10A (putative)	6.073	5.59154	6.51448e-62	2.30234e-60
10561	IFI44	interferon induced protein 44	3.87402	8.11383	6.56213e-62	2.31259e-60
10797	MTHFD2	methylenetetrahydrofolate dehydrogenase (NADP+ dependent) 2, methenyltetrahydrofolate cyclohydrolase	2.40927	7.39487	7.54944e-62	2.653e-60
9111	NMI	N-myc and STAT interactor	2.28729	6.56449	7.71412e-62	2.70321e-60
221079	ARL5B	ADP ribosylation factor like GTPase 5B	4.113	6.645	9.62123e-62	3.36201e-60
7127	TNFAIP2	TNF alpha induced protein 2	3.16579	11.4689	9.80378e-62	3.41618e-60
79020	C7orf25	chromosome 7 open reading frame 25	3.06759	8.42839	1.00837e-61	3.50387e-60
11179	ZNF277	zinc finger protein 277	2.26597	5.49116	1.31143e-61	4.54422e-60
51765	STK26	serine/threonine kinase 26	3.64374	5.60453	1.57684e-61	5.44867e-60
284029	LINC00324	long intergenic non-protein coding RNA 324	-3.49742	1.54057	2.08481e-61	7.1839e-60
2002	ELK1	ELK1, ETS transcription factor	2.63615	5.93519	3.89266e-61	1.33763e-59
3434	IFIT1	interferon induced protein with tetratricopeptide repeats 1	6.6255	10.6034	3.93614e-61	1.34883e-59
22809	ATF5	activating transcription factor 5	3.52781	8.68691	6.02414e-61	2.05866e-59
10970	CKAP4	cytoskeleton associated protein 4	2.92262	7.25354	1.03344e-60	3.52191e-59
55020	TTC38	tetratricopeptide repeat domain 38	1.91919	5.82516	2.85851e-60	9.71501e-59
55014	STX17	syntaxin 17	2.81606	4.50451	4.42563e-60	1.5e-58
118429	ANTXR2	ANTXR cell adhesion molecule 2	2.17747	7.87712	5.43215e-60	1.83613e-58
132720	FAM241A	family with sequence similarity 241 member A	3.14874	4.2491	5.83454e-60	1.96678e-58
259307	IL4I1	interleukin 4 induced 1	5.15353	9.26124	6.45617e-60	2.17043e-58
55008	HERC6	HECT and RLD domain containing E3 ubiquitin protein ligase family member 6	5.26028	7.48282	7.27747e-60	2.43992e-58
158405	KIAA1958	KIAA1958	3.57675	3.73861	7.33132e-60	2.45135e-58
10865	ARID5A	AT-rich interaction domain 5A	2.7418	7.37529	7.40465e-60	2.46921e-58
90634	N4BP2L1	NEDD4 binding protein 2 like 1	2.70482	6.57088	1.24911e-59	4.15421e-58
83856	FSD1L	fibronectin type III and SPRY domain containing 1 like	4.59543	6.34859	1.47101e-59	4.87911e-58
10346	TRIM22	tripartite motif containing 22	3.4791	8.69947	1.62662e-59	5.38085e-58
11120	BTN2A1	butyrophilin subfamily 2 member A1	2.00475	5.78806	2.30492e-59	7.6044e-58
374872	PEAK3	PEAK family member 3	-3.64252	0.956525	4.48207e-59	1.4748e-57
79651	RHBDF2	rhomboid 5 homolog 2	2.69367	7.38165	6.5093e-59	2.13619e-57
3603	IL16	interleukin 16	-3.55489	5.43337	7.94416e-59	2.60019e-57
200931	SLC51A	solute carrier family 51 alpha subunit	3.56187	0.401449	1.06396e-58	3.47327e-57
246330	PELI3	pellino E3 ubiquitin protein ligase family member 3	-2.85004	1.75266	1.44868e-58	4.71677e-57
2324	FLT4	fms related tyrosine kinase 4	3.13145	0.320101	1.64683e-58	5.3479e-57
8237	USP11	ubiquitin specific peptidase 11	2.38532	5.45057	2.02501e-58	6.55882e-57
7706	TRIM25	tripartite motif containing 25	2.30208	7.94864	2.42172e-58	7.8233e-57
2057	EPOR	erythropoietin receptor	-4.27168	2.82604	2.53406e-58	8.16381e-57
80183	RUBCNL	RUN and cysteine rich domain containing beclin 1 interacting protein like	2.25891	5.57595	2.54029e-58	8.16381e-57
8467	SMARCA5	SWI/SNF related, matrix associated, actin dependent regulator of chromatin, subfamily a, member 5	2.30663	7.60613	3.10555e-58	9.9546e-57
143689	PIWIL4	piwi like RNA-mediated gene silencing 4	2.92124	4.30167	3.40535e-58	1.08875e-56
5819	NECTIN2	nectin cell adhesion molecule 2	3.70028	8.35216	4.79966e-58	1.53059e-56
80219	COQ10B	coenzyme Q10B	1.86135	5.49047	5.27745e-58	1.67863e-56
6398	SECTM1	secreted and transmembrane 1	2.81384	7.6343	5.56961e-58	1.76703e-56
10435	CDC42EP2	CDC42 effector protein 2	7.54079	7.03913	8.81993e-58	2.7911e-56
55198	APPL2	adaptor protein, phosphotyrosine interacting with PH domain and leucine zipper 2	-4.01533	5.37288	9.18196e-58	2.89827e-56
10538	BATF	basic leucine zipper ATF-like transcription factor	4.05343	7.65253	9.51102e-58	2.99452e-56
3251	HPRT1	hypoxanthine phosphoribosyltransferase 1	1.90307	5.39599	1.03711e-57	3.25704e-56
139285	AMER1	APC membrane recruitment protein 1	3.16338	3.80171	1.21148e-57	3.79504e-56
148022	TICAM1	toll like receptor adaptor molecule 1	1.97819	5.62073	1.31719e-57	4.1158e-56
10938	EHD1	EH domain containing 1	3.76832	8.09104	1.74239e-57	5.43073e-56
430	ASCL2	achaete-scute family bHLH transcription factor 2	3.9726	3.94788	2.07472e-57	6.45036e-56
1672	DEFB1	defensin beta 1	3.87995	0.967136	3.02636e-57	9.38549e-56
285958	SNHG15	small nucleolar RNA host gene 15	3.39864	5.19351	3.20083e-57	9.90183e-56
11177	BAZ1A	bromodomain adjacent to zinc finger domain 1A	3.72805	7.91174	3.80819e-57	1.17514e-55
5786	PTPRA	protein tyrosine phosphatase, receptor type A	2.09253	7.52368	3.94801e-57	1.21526e-55
4792	NFKBIA	NFKB inhibitor alpha	4.41814	10.1467	4.16434e-57	1.27868e-55
4128	MAOA	monoamine oxidase A	4.50618	6.35736	5.44742e-57	1.66852e-55
7511	XPNPEP1	X-prolyl aminopeptidase 1	2.44179	7.29514	6.24968e-57	1.90954e-55
131450	CD200R1	CD200 receptor 1	-5.14158	3.5002	7.00496e-57	2.13505e-55
9545	RAB3D	RAB3D, member RAS oncogene family	-2.70378	4.05935	7.60593e-57	2.31254e-55
729533	FAM72A	family with sequence similarity 72 member A	2.37995	3.06984	9.43591e-57	2.86192e-55
5683	PSMA2	proteasome subunit alpha 2	3.20911	8.53922	1.27227e-56	3.8494e-55
5939	RBMS2	RNA binding motif single stranded interacting protein 2	2.22807	5.84716	1.36671e-56	4.12507e-55
55106	SLFN12	schlafen family member 12	2.25939	4.76761	1.9628e-56	5.90985e-55
60485	SAV1	salvador family WW domain containing protein 1	2.43224	5.03044	2.40037e-56	7.20983e-55
9910	RABGAP1L	RAB GTPase activating protein 1 like	2.35888	6.82237	2.43723e-56	7.30287e-55
80832	APOL4	apolipoprotein L4	3.72698	1.95042	3.97625e-56	1.18856e-54
395	ARHGAP6	Rho GTPase activating protein 6	-4.02911	1.18373	4.13006e-56	1.23157e-54
253782	CERS6	ceramide synthase 6	2.81216	7.4292	5.49763e-56	1.63545e-54
355	FAS	Fas cell surface death receptor	4.16625	6.42084	5.96115e-56	1.76909e-54
837	CASP4	caspase 4	1.93714	7.81802	7.35992e-56	2.17899e-54
84248	FYTTD1	forty-two-three domain containing 1	2.4953	7.01391	9.49282e-56	2.80377e-54
79577	CDC73	cell division cycle 73	2.52453	6.1479	1.1174e-55	3.29248e-54
23327	NEDD4L	neural precursor cell expressed, developmentally down-regulated 4-like, E3 ubiquitin protein ligase	1.77286	4.76157	1.3015e-55	3.82587e-54
285237	C3orf38	chromosome 3 open reading frame 38	2.12127	6.01692	2.47079e-55	7.2459e-54
9325	TRIP4	thyroid hormone receptor interactor 4	1.9719	6.22393	2.49614e-55	7.30299e-54
6429	SRSF4	serine and arginine rich splicing factor 4	1.58656	6.9141	2.58392e-55	7.54202e-54
65986	ZBTB10	zinc finger and BTB domain containing 10	3.18363	4.6432	4.22519e-55	1.23036e-53
6660	SOX5	SRY-box 5	3.68396	0.534761	4.28052e-55	1.24356e-53
221692	PHACTR1	phosphatase and actin regulator 1	-2.67055	3.28027	4.85041e-55	1.40559e-53
3662	IRF4	interferon regulatory factor 4	4.21385	4.7396	4.86091e-55	1.40559e-53
3587	IL10RA	interleukin 10 receptor subunit alpha	2.41189	9.65593	6.99182e-55	2.01706e-53
1316	KLF6	Kruppel like factor 6	2.3979	8.31669	1.01144e-54	2.91113e-53
7342	UBP1	upstream binding protein 1	2.11445	6.87962	1.17983e-54	3.3879e-53
375287	RBM43	RNA binding motif protein 43	2.9312	5.10214	1.21725e-54	3.4873e-53
101927178	LOC101927178	uncharacterized LOC101927178	3.91721	5.18237	1.24028e-54	3.54507e-53
163486	DENND1B	DENN domain containing 1B	2.46337	5.63738	1.27275e-54	3.62953e-53
3586	IL10	interleukin 10	4.07753	7.55541	1.91821e-54	5.45767e-53
56913	C1GALT1	core 1 synthase, glycoprotein-N-acetylgalactosamine 3-beta-galactosyltransferase 1	2.32256	5.44704	2.04381e-54	5.80172e-53
375346	STIMATE	STIM activating enhancer	2.65343	6.68386	2.41585e-54	6.84214e-53
51114	ZDHHC9	zinc finger DHHC-type containing 9	4.49028	6.19306	2.98122e-54	8.42416e-53
64983	MRPL32	mitochondrial ribosomal protein L32	2.11426	5.84167	4.12112e-54	1.16187e-52
283149	BCL9L	B cell CLL/lymphoma 9 like	2.54135	5.47147	4.30896e-54	1.21208e-52
57413	TMIGD3	transmembrane and immunoglobulin domain containing 3	-4.76674	4.31249	5.96815e-54	1.675e-52
2048	EPHB2	EPH receptor B2	2.18132	6.24658	5.99114e-54	1.67765e-52
55905	RNF114	ring finger protein 114	1.74121	7.5357	8.44261e-54	2.3588e-52
7913	DEK	DEK proto-oncogene	2.19743	7.52213	9.72112e-54	2.7099e-52
9414	TJP2	tight junction protein 2	3.37124	6.16944	1.12025e-53	3.11585e-52
3357	HTR2B	5-hydroxytryptamine receptor 2B	-3.15963	3.28541	1.24571e-53	3.45705e-52
10006	ABI1	abl interactor 1	2.35181	8.06787	1.45014e-53	4.0154e-52
51704	GPRC5B	G protein-coupled receptor class C group 5 member B	-5.47979	3.10217	1.72184e-53	4.75711e-52
4582	MUC1	mucin 1, cell surface associated	6.05575	3.54195	1.90429e-53	5.2495e-52
113277	TMEM106A	transmembrane protein 106A	2.10275	7.3167	1.92279e-53	5.28875e-52
5027	P2RX7	purinergic receptor P2X 7	2.76032	7.40889	1.96453e-53	5.39158e-52
65983	GRAMD2B	GRAM domain containing 2B	3.62511	4.11209	2.03034e-53	5.5599e-52
91351	DDX60L	DExD/H-box 60 like	3.68267	8.16856	2.49868e-53	6.82733e-52
85360	SYDE1	synapse defective Rho GTPase homolog 1	5.48581	2.40797	2.73611e-53	7.45966e-52
23636	NUP62	nucleoporin 62	2.18435	7.73517	2.82555e-53	7.68661e-52
27250	PDCD4	programmed cell death 4	-2.45422	5.26535	3.92518e-53	1.06547e-51
80054	CEBPA-DT	CEBPA divergent transcript	-3.65199	0.920973	4.60998e-53	1.24862e-51
143888	KDELC2	KDEL motif containing 2	2.12725	4.81779	5.36882e-53	1.45098e-51
2997	GYS1	glycogen synthase 1	2.93831	6.44176	5.43761e-53	1.46638e-51
5210	PFKFB4	6-phosphofructo-2-kinase/fructose-2,6-biphosphatase 4	2.12452	5.70267	5.45937e-53	1.46906e-51
685	BTC	betacellulin	3.25804	0.288369	8.33617e-53	2.23832e-51
3363	HTR7	5-hydroxytryptamine receptor 7	-4.05309	2.82827	1.06315e-52	2.84847e-51
4082	MARCKS	myristoylated alanine rich protein kinase C substrate	2.20091	10.6048	1.38948e-52	3.71476e-51
6780	STAU1	staufen double-stranded RNA binding protein 1	2.02673	7.30506	5.02157e-52	1.33962e-50
100820829	MYZAP	myocardial zonula adherens protein	-3.97287	1.18775	5.10366e-52	1.3586e-50
81566	CSRNP2	cysteine and serine rich nuclear protein 2	2.4285	5.27548	5.35657e-52	1.42288e-50
101928650	GORAB-AS1	GORAB antisense RNA 1	3.80788	1.33955	9.42855e-52	2.49917e-50
2820	GPD2	glycerol-3-phosphate dehydrogenase 2	3.33002	7.75505	1.03198e-51	2.72959e-50
101928399	LINC01679	long intergenic non-protein coding RNA 1679	3.91752	0.492578	1.73237e-51	4.57235e-50
55669	MFN1	mitofusin 1	2.69516	6.44144	2.31589e-51	6.0995e-50
2180	ACSL1	acyl-CoA synthetase long chain family member 1	4.55924	10.7369	2.72361e-51	7.15814e-50
81542	TMX1	thioredoxin related transmembrane protein 1	2.39175	7.26608	2.75691e-51	7.23034e-50
5610	EIF2AK2	eukaryotic translation initiation factor 2 alpha kinase 2	3.5195	7.96523	2.78546e-51	7.28979e-50
2651	GCNT2	glucosaminyl (N-acetyl) transferase 2 (I blood group)	1.88757	5.2036	3.49484e-51	9.12704e-50
83876	MRO	maestro	-3.87297	2.40591	4.41423e-51	1.15039e-49
23052	ENDOD1	endonuclease domain containing 1	3.8488	6.27712	5.18902e-51	1.34947e-49
2289	FKBP5	FK506 binding protein 5	3.08995	7.31918	6.33172e-51	1.6432e-49
55744	COA1	cytochrome c oxidase assembly factor 1 homolog	2.23451	5.55393	6.68212e-51	1.73052e-49
54853	WDR55	WD repeat domain 55	1.63891	5.91503	7.28319e-51	1.88225e-49
55509	BATF3	basic leucine zipper ATF-like transcription factor 3	6.40973	5.3873	7.34787e-51	1.89502e-49
139324	HDX	highly divergent homeobox	3.14035	2.87267	7.36783e-51	1.89622e-49
3643	INSR	insulin receptor	-2.74489	2.71982	8.17771e-51	2.1003e-49
9046	DOK2	docking protein 2	-3.89054	5.37455	8.89852e-51	2.2807e-49
84557	MAP1LC3A	microtubule associated protein 1 light chain 3 alpha	3.94006	4.8287	9.55758e-51	2.44457e-49
89849	ATG16L2	autophagy related 16 like 2	-3.40121	4.90298	9.81974e-51	2.50646e-49
11176	BAZ2A	bromodomain adjacent to zinc finger domain 2A	2.4607	6.85116	9.84892e-51	2.50874e-49
10023	FRAT1	FRAT1, WNT signaling pathway regulator	-3.41274	1.27691	1.19901e-50	3.04788e-49
401563	C9orf139	chromosome 9 open reading frame 139	-2.99684	2.6085	1.24164e-50	3.14979e-49
9749	PHACTR2	phosphatase and actin regulator 2	2.84386	6.13585	1.52433e-50	3.85904e-49
55316	RSAD1	radical S-adenosyl methionine domain containing 1	-2.6705	3.96812	1.53955e-50	3.88963e-49
147495	APCDD1	APC down-regulated 1	2.96676	-0.339217	1.57579e-50	3.9731e-49
330	BIRC3	baculoviral IAP repeat containing 3	5.38483	7.78286	1.59176e-50	4.00523e-49
101929294	LOC101929294	uncharacterized LOC101929294	4.0675	1.08881	1.70282e-50	4.27601e-49
2139	EYA2	EYA transcriptional coactivator and phosphatase 2	-3.6672	0.987379	2.58251e-50	6.47193e-49
28232	SLCO3A1	solute carrier organic anion transporter family member 3A1	2.24718	5.80969	3.7961e-50	9.49408e-49
3055	HCK	HCK proto-oncogene, Src family tyrosine kinase	1.82968	8.91973	4.97848e-50	1.24262e-48
23380	SRGAP2	SLIT-ROBO Rho GTPase activating protein 2	1.85152	6.93563	6.11627e-50	1.52354e-48
8900	CCNA1	cyclin A1	3.86468	6.34785	6.7865e-50	1.6871e-48
5533	PPP3CC	protein phosphatase 3 catalytic subunit gamma	2.42538	5.41986	6.87536e-50	1.70578e-48
25976	TIPARP	TCDD inducible poly(ADP-ribose) polymerase	2.84024	6.95665	7.31396e-50	1.81097e-48
103	ADAR	adenosine deaminase, RNA specific	2.69842	9.44172	7.57419e-50	1.87167e-48
284417	TMEM150B	transmembrane protein 150B	1.87705	5.46324	7.9543e-50	1.96169e-48
30061	SLC40A1	solute carrier family 40 member 1	-4.2484	5.7239	8.06768e-50	1.98571e-48
129607	CMPK2	cytidine/uridine monophosphate kinase 2	6.09839	8.17872	8.11012e-50	1.9922e-48
4520	MTF1	metal regulatory transcription factor 1	3.24074	6.86289	8.20098e-50	2.01054e-48
6238	RRBP1	ribosome binding protein 1	2.06076	8.5117	1.40136e-49	3.42878e-48
79931	TNIP3	TNFAIP3 interacting protein 3	12.3053	9.66823	1.42648e-49	3.48336e-48
329	BIRC2	baculoviral IAP repeat containing 2	2.19805	6.62042	1.49527e-49	3.64417e-48
653820	FAM72B	family with sequence similarity 72 member B	2.4177	2.90359	1.77573e-49	4.31921e-48
4683	NBN	nibrin	3.41972	7.88185	1.77936e-49	4.31955e-48
7133	TNFRSF1B	TNF receptor superfamily member 1B	2.11281	9.94505	1.8006e-49	4.36259e-48
51280	GOLM1	golgi membrane protein 1	2.14445	5.31015	1.92757e-49	4.66112e-48
6916	TBXAS1	thromboxane A synthase 1	-2.23544	6.82956	2.58587e-49	6.24081e-48
3660	IRF2	interferon regulatory factor 2	2.08306	7.11675	2.73824e-49	6.5957e-48
7324	UBE2E1	ubiquitin conjugating enzyme E2 E1	1.72116	7.15262	3.25027e-49	7.81388e-48
3301	DNAJA1	DnaJ heat shock protein family (Hsp40) member A1	2.81622	9.15136	3.59843e-49	8.63414e-48
8710	SERPINB7	serpin family B member 7	3.03368	-0.109197	4.1341e-49	9.90028e-48
11011	TLK2	tousled like kinase 2	2.14677	5.52814	4.97383e-49	1.18883e-47
9322	TRIP10	thyroid hormone receptor interactor 10	4.20088	7.64207	5.02212e-49	1.19807e-47
5836	PYGL	glycogen phosphorylase L	-2.32322	7.32093	5.81769e-49	1.38519e-47
5734	PTGER4	prostaglandin E receptor 4	2.98472	6.61712	8.42074e-49	2.00114e-47
26010	SPATS2L	spermatogenesis associated serine rich 2 like	1.79368	6.40003	1.03403e-48	2.45261e-47
57646	USP28	ubiquitin specific peptidase 28	2.48477	5.55756	1.19757e-48	2.83509e-47
5552	SRGN	serglycin	3.04614	10.1134	1.53222e-48	3.62042e-47
54149	C21orf91	chromosome 21 open reading frame 91	2.75201	3.48078	1.76264e-48	4.15696e-47
8911	CACNA1I	calcium voltage-gated channel subunit alpha1 I	3.55221	0.6784	1.815e-48	4.27231e-47
65056	GPBP1	GC-rich promoter binding protein 1	1.93842	6.99418	1.85905e-48	4.3677e-47
970	CD70	CD70 molecule	3.84291	1.14475	1.98469e-48	4.65409e-47
653567	TMEM236	transmembrane protein 236	-4.17282	1.48862	2.08653e-48	4.88367e-47
221960	CCZ1B	CCZ1 homolog B, vacuolar protein trafficking and biogenesis associated	1.53769	6.34071	2.25749e-48	5.27386e-47
29109	FHOD1	formin homology 2 domain containing 1	-2.13038	4.5499	2.98726e-48	6.9656e-47
57179	KIAA1191	KIAA1191	1.61187	6.51124	4.131e-48	9.61446e-47
5530	PPP3CA	protein phosphatase 3 catalytic subunit alpha	-2.34263	4.58053	4.15174e-48	9.64464e-47
3726	JUNB	JunB proto-oncogene, AP-1 transcription factor subunit	3.61618	8.83047	4.44364e-48	1.03034e-46
22856	CHSY1	chondroitin sulfate synthase 1	3.26639	6.53722	4.85401e-48	1.1234e-46
79656	BEND5	BEN domain containing 5	3.88352	0.790702	4.91101e-48	1.13447e-46
669	BPGM	bisphosphoglycerate mutase	1.83109	4.89941	5.9225e-48	1.36559e-46
5520	PPP2R2A	protein phosphatase 2 regulatory subunit Balpha	2.22041	6.25067	6.96076e-48	1.59969e-46
54619	CCNJ	cyclin J	2.49314	4.65282	6.96358e-48	1.59969e-46
100506686	IQCH-AS1	IQCH antisense RNA 1	-3.06534	0.874497	7.00066e-48	1.60523e-46
55748	CNDP2	carnosine dipeptidase 2	2.04186	9.28149	7.1136e-48	1.62812e-46
5553	PRG2	proteoglycan 2, pro eosinophil major basic protein	2.42169	7.78006	8.39481e-48	1.91782e-46
7185	TRAF1	TNF receptor associated factor 1	7.22772	9.16682	8.64091e-48	1.97041e-46
9636	ISG15	ISG15 ubiquitin-like modifier	7.42473	10.9403	9.17702e-48	2.08882e-46
3759	KCNJ2	potassium voltage-gated channel subfamily J member 2	4.57339	6.17906	9.92417e-48	2.25475e-46
29102	DROSHA	drosha ribonuclease III	1.64791	5.41386	1.09319e-47	2.47917e-46
57674	RNF213	ring finger protein 213	3.10736	10.1121	1.24317e-47	2.81415e-46
388552	BLOC1S3	biogenesis of lysosomal organelles complex 1 subunit 3	1.68616	5.14606	1.32037e-47	2.98345e-46
163255	ZNF540	zinc finger protein 540	-2.86283	0.542707	1.42063e-47	3.20416e-46
5208	PFKFB2	6-phosphofructo-2-kinase/fructose-2,6-biphosphatase 2	-3.48948	4.04626	1.66192e-47	3.74158e-46
27351	DESI1	desumoylating isopeptidase 1	1.71687	5.99918	1.75318e-47	3.93989e-46
93058	COQ10A	coenzyme Q10A	-2.58988	1.17915	1.88375e-47	4.22567e-46
100506229	LINC01093	long intergenic non-protein coding RNA 1093	3.25499	0.0606091	1.92748e-47	4.31596e-46
9263	STK17A	serine/threonine kinase 17a	3.66391	6.40007	1.99762e-47	4.46496e-46
57162	PELI1	pellino E3 ubiquitin protein ligase 1	2.98838	6.33624	2.19377e-47	4.89456e-46
2182	ACSL4	acyl-CoA synthetase long chain family member 4	3.45937	8.4719	2.21718e-47	4.9379e-46
3437	IFIT3	interferon induced protein with tetratricopeptide repeats 3	7.65784	11.1815	2.58122e-47	5.73835e-46
5817	PVR	poliovirus receptor	2.41117	5.9003	2.59171e-47	5.75136e-46
374977	MROH7	maestro heat like repeat family member 7	-4.07756	2.42375	2.61901e-47	5.80158e-46
83937	RASSF4	Ras association domain family member 4	2.64999	10.1694	2.99095e-47	6.61368e-46
64761	PARP12	poly(ADP-ribose) polymerase family member 12	2.50796	7.8547	3.35734e-47	7.41063e-46
23492	CBX7	chromobox 7	-3.64702	3.30325	3.41653e-47	7.5279e-46
167359	NIM1K	NIM1 serine/threonine protein kinase	5.45283	2.40763	3.60803e-47	7.93574e-46
3790	KCNS3	potassium voltage-gated channel modifier subfamily S member 3	3.25308	1.18382	4.33425e-47	9.51617e-46
6993	DYNLT1	dynein light chain Tctex-type 1	3.14058	7.99578	4.44802e-47	9.74871e-46
54583	EGLN1	egl-9 family hypoxia inducible factor 1	1.92862	5.94672	4.55809e-47	9.97234e-46
23301	EHBP1	EH domain binding protein 1	2.7888	4.2718	6.10458e-47	1.33323e-45
90293	KLHL13	kelch like family member 13	-5.24578	2.83929	6.55841e-47	1.42983e-45
4210	MEFV	MEFV, pyrin innate immunity regulator	3.13637	5.32325	7.85453e-47	1.70939e-45
114614	MIR155HG	MIR155 host gene	6.0151	6.75741	9.28523e-47	2.01722e-45
200315	APOBEC3A	apolipoprotein B mRNA editing enzyme catalytic subunit 3A	7.36614	9.16435	9.80703e-47	2.12686e-45
7091	TLE4	transducin like enhancer of split 4	1.72443	5.48241	1.14564e-46	2.48021e-45
26133	TRPC4AP	transient receptor potential cation channel subfamily C member 4 associated protein	1.79881	7.65297	1.20176e-46	2.59719e-45
51275	MAPKAPK5-AS1	MAPKAPK5 antisense RNA 1	-2.72579	3.52892	1.44489e-46	3.11719e-45
64092	SAMSN1	SAM domain, SH3 domain and nuclear localization signals 1	3.20106	8.66943	2.7803e-46	5.98779e-45
25932	CLIC4	chloride intracellular channel 4	3.4458	8.84597	2.97104e-46	6.38749e-45
8651	SOCS1	suppressor of cytokine signaling 1	6.74565	4.92127	3.03739e-46	6.51883e-45
2120	ETV6	ETS variant 6	1.55729	6.50771	3.12244e-46	6.68978e-45
4600	MX2	MX dynamin like GTPase 2	5.22571	9.56458	3.22362e-46	6.89465e-45
51762	RAB8B	RAB8B, member RAS oncogene family	2.32519	7.36292	4.32669e-46	9.23798e-45
376497	SLC27A1	solute carrier family 27 member 1	-3.56415	5.53096	4.63029e-46	9.8692e-45
3021	H3F3B	H3 histone family member 3B	2.22592	9.16061	4.74003e-46	1.00858e-44
56894	AGPAT3	1-acylglycerol-3-phosphate O-acyltransferase 3	1.5241	7.14715	5.17415e-46	1.09906e-44
8535	CBX4	chromobox 4	3.28721	5.99911	5.7664e-46	1.22277e-44
101929331	LOC101929331	uncharacterized LOC101929331	-4.47099	2.57111	5.89054e-46	1.24696e-44
9865	TRIL	TLR4 interactor with leucine rich repeats	3.42986	0.32572	7.45313e-46	1.57506e-44
54331	GNG2	G protein subunit gamma 2	-4.04933	5.04091	8.50795e-46	1.79492e-44
6335	SCN9A	sodium voltage-gated channel alpha subunit 9	3.3975	3.00149	9.93609e-46	2.09265e-44
29110	TBK1	TANK binding kinase 1	2.2065	6.14371	1.11748e-45	2.34956e-44
5066	PAM	peptidylglycine alpha-amidating monooxygenase	2.4563	7.34789	1.16415e-45	2.44352e-44
3717	JAK2	Janus kinase 2	3.3792	6.61619	1.22683e-45	2.57075e-44
8548	BLZF1	basic leucine zipper nuclear factor 1	3.66504	5.61795	1.62905e-45	3.40781e-44
5937	RBMS1	RNA binding motif single stranded interacting protein 1	1.71829	7.1689	2.06017e-45	4.30243e-44
113235	SLC46A1	solute carrier family 46 member 1	-6.18139	5.28948	2.69622e-45	5.62128e-44
339210	C17orf67	chromosome 17 open reading frame 67	2.81906	1.9506	2.86513e-45	5.9634e-44
165324	UBXN2A	UBX domain protein 2A	1.62132	4.73251	3.36478e-45	6.99164e-44
83440	ADPGK	ADP dependent glucokinase	1.72808	7.74952	3.70995e-45	7.69598e-44
11309	SLCO2B1	solute carrier organic anion transporter family member 2B1	-3.59386	8.25796	4.15181e-45	8.5982e-44
10616	RBCK1	RANBP2-type and C3HC4-type zinc finger containing 1	2.21681	7.09159	4.19165e-45	8.66624e-44
116844	LRG1	leucine rich alpha-2-glycoprotein 1	3.89328	3.72685	5.00571e-45	1.03321e-43
89796	NAV1	neuron navigator 1	3.16454	5.88837	5.7601e-45	1.18694e-43
6507	SLC1A3	solute carrier family 1 member 3	2.82454	9.30455	5.99188e-45	1.23266e-43
7422	VEGFA	vascular endothelial growth factor A	3.84619	5.82481	6.14822e-45	1.26273e-43
4084	MXD1	MAX dimerization protein 1	2.1482	6.48097	7.04394e-45	1.4443e-43
2982	GUCY1A1	guanylate cyclase 1 soluble subunit alpha 1	3.7895	1.32349	7.85127e-45	1.60718e-43
9399	STOML1	stomatin like 1	2.68208	4.56016	8.21206e-45	1.67623e-43
283232	TMEM80	transmembrane protein 80	-1.98964	2.70516	8.21561e-45	1.67623e-43
8515	ITGA10	integrin subunit alpha 10	4.26993	2.66181	8.80797e-45	1.79414e-43
54897	CASZ1	castor zinc finger 1	4.11138	3.97443	9.29262e-45	1.88975e-43
50856	CLEC4A	C-type lectin domain family 4 member A	-3.76435	4.7635	9.47724e-45	1.92414e-43
3964	LGALS8	galectin 8	1.7656	7.65855	9.76591e-45	1.97951e-43
148867	SLC30A7	solute carrier family 30 member 7	1.79381	5.92298	9.98355e-45	2.02032e-43
4891	SLC11A2	solute carrier family 11 member 2	2.08157	7.83176	1.03865e-44	2.09844e-43
54020	SLC37A1	solute carrier family 37 member 1	2.55011	4.99076	1.08688e-44	2.19231e-43
9246	UBE2L6	ubiquitin conjugating enzyme E2 L6	2.85022	8.71539	1.27212e-44	2.5618e-43
144110	TMEM86A	transmembrane protein 86A	-4.54392	5.58636	1.35513e-44	2.72453e-43
7538	ZFP36	ZFP36 ring finger protein	3.54633	8.12911	1.41635e-44	2.84301e-43
6515	SLC2A3	solute carrier family 2 member 3	2.31477	7.35002	1.66676e-44	3.34025e-43
659	BMPR2	bone morphogenetic protein receptor type 2	2.29407	6.47998	1.85033e-44	3.70214e-43
54585	LZTFL1	leucine zipper transcription factor like 1	-2.25723	2.21109	2.17259e-44	4.33994e-43
202151	RANBP3L	RAN binding protein 3 like	3.51416	1.14056	2.25645e-44	4.50021e-43
219972	MPEG1	macrophage expressed 1	-2.75446	8.64728	2.62042e-44	5.2177e-43
84991	RBM17	RNA binding motif protein 17	1.70841	6.66927	3.39666e-44	6.7525e-43
27319	BHLHE22	basic helix-loop-helix family member e22	2.56298	-0.791872	3.76157e-44	7.46596e-43
22801	ITGA11	integrin subunit alpha 11	-3.20969	1.11293	4.69683e-44	9.30738e-43
2803	GOLGA4	golgin A4	3.1725	8.23139	5.89805e-44	1.16691e-42
54936	ADPRHL2	ADP-ribosylhydrolase like 2	2.61369	6.69072	7.72688e-44	1.5263e-42
51733	UPB1	beta-ureidopropionase 1	2.82984	-0.272452	9.12896e-44	1.80039e-42
100	ADA	adenosine deaminase	2.45336	7.30693	1.02593e-43	2.0201e-42
8745	ADAM23	ADAM metallopeptidase domain 23	3.10497	-0.0535486	1.08587e-43	2.13473e-42
2590	GALNT2	polypeptide N-acetylgalactosaminyltransferase 2	1.59866	7.24709	1.10058e-43	2.16024e-42
200316	APOBEC3F	apolipoprotein B mRNA editing enzyme catalytic subunit 3F	3.59698	4.35352	1.19376e-43	2.33943e-42
8799	PEX11B	peroxisomal biogenesis factor 11 beta	1.52941	5.57659	1.33697e-43	2.61595e-42
6788	STK3	serine/threonine kinase 3	2.40815	5.09723	1.39897e-43	2.73296e-42
55501	CHST12	carbohydrate sulfotransferase 12	2.41575	5.28225	1.52728e-43	2.97892e-42
4929	NR4A2	nuclear receptor subfamily 4 group A member 2	2.91755	1.84496	1.71837e-43	3.34638e-42
79155	TNIP2	TNFAIP3 interacting protein 2	1.96965	5.9156	2.56628e-43	4.98976e-42
23180	RFTN1	raftlin, lipid raft linker 1	2.79186	7.46655	2.58195e-43	5.01237e-42
10010	TANK	TRAF family member associated NFKB activator	2.64562	6.95668	2.71076e-43	5.25422e-42
57018	CCNL1	cyclin L1	2.02882	7.13101	4.27861e-43	8.28021e-42
6764	ST5	suppression of tumorigenicity 5	-3.08727	2.19024	5.53426e-43	1.06935e-41
8504	PEX3	peroxisomal biogenesis factor 3	1.78291	4.07835	6.39008e-43	1.2328e-41
114883	OSBPL9	oxysterol binding protein like 9	1.99665	7.1885	6.81965e-43	1.31363e-41
115019	SLC26A9	solute carrier family 26 member 9	2.61827	-0.335685	7.39158e-43	1.42159e-41
4343	MOV10	Mov10 RISC complex RNA helicase	3.02744	6.96217	9.24963e-43	1.77619e-41
94241	TP53INP1	tumor protein p53 inducible nuclear protein 1	-1.83543	5.01627	1.05855e-42	2.02957e-41
84159	ARID5B	AT-rich interaction domain 5B	3.07369	5.89119	1.32074e-42	2.52835e-41
3735	KARS	lysyl-tRNA synthetase	1.89027	7.82182	1.4641e-42	2.79848e-41
3837	KPNB1	karyopherin subunit beta 1	1.99554	8.53252	1.6587e-42	3.16557e-41
114991	ZNF618	zinc finger protein 618	2.47137	4.66527	1.66913e-42	3.18057e-41
347454	SOWAHD	sosondowah ankyrin repeat domain family member D	-3.90701	2.97386	1.95771e-42	3.72475e-41
9819	TSC22D2	TSC22 domain family member 2	2.44229	5.02467	2.25015e-42	4.27459e-41
144097	SPINDOC	spindlin interactor and repressor of chromatin binding	1.97637	4.24163	2.43004e-42	4.60927e-41
100128993	LOC100128993	uncharacterized LOC100128993	2.68641	0.304683	2.59166e-42	4.90833e-41
6772	STAT1	signal transducer and activator of transcription 1	3.66845	9.63172	2.71492e-42	5.13393e-41
57561	ARRDC3	arrestin domain containing 3	2.97454	6.04777	3.00929e-42	5.68193e-41
23475	QPRT	quinolinate phosphoribosyltransferase	-3.07294	6.15072	4.05948e-42	7.65316e-41
23141	ANKLE2	ankyrin repeat and LEM domain containing 2	1.75661	6.57835	4.11979e-42	7.75509e-41
55422	ZNF331	zinc finger protein 331	-4.23276	4.03001	4.53476e-42	8.52328e-41
51311	TLR8	toll like receptor 8	2.85747	7.85188	5.16783e-42	9.69847e-41
79892	MCMBP	minichromosome maintenance complex binding protein	1.88322	7.00252	5.40347e-42	1.01254e-40
1788	DNMT3A	DNA methyltransferase 3 alpha	-1.89555	4.30758	5.97749e-42	1.11841e-40
2683	B4GALT1	beta-1,4-galactosyltransferase 1	2.1242	7.99469	6.89406e-42	1.28796e-40
4208	MEF2C	myocyte enhancer factor 2C	-2.5389	5.35467	7.35002e-42	1.37108e-40
148345	C1orf127	chromosome 1 open reading frame 127	-5.06642	2.78336	7.53246e-42	1.40301e-40
26523	AGO1	argonaute 1, RISC catalytic component	-1.54069	5.17211	7.82765e-42	1.4558e-40
10643	IGF2BP3	insulin like growth factor 2 mRNA binding protein 3	3.43001	4.56989	1.03165e-41	1.91581e-40
5166	PDK4	pyruvate dehydrogenase kinase 4	-4.36293	1.57581	1.1927e-41	2.21157e-40
91543	RSAD2	radical S-adenosyl methionine domain containing 2	9.8216	11.3236	1.37165e-41	2.5396e-40
2113	ETS1	ETS proto-oncogene 1, transcription factor	2.69314	2.47927	1.43016e-41	2.64399e-40
7515	XRCC1	X-ray repair cross complementing 1	-1.78645	4.30312	1.60162e-41	2.95656e-40
4939	OAS2	2'-5'-oligoadenylate synthetase 2	5.10041	9.91707	1.741e-41	3.20907e-40
284018	C17orf58	chromosome 17 open reading frame 58	1.60595	3.54245	2.07579e-41	3.82051e-40
2013	EMP2	epithelial membrane protein 2	-2.81024	1.6983	2.15027e-41	3.95172e-40
51582	AZIN1	antizyme inhibitor 1	2.02136	7.82641	2.26005e-41	4.14733e-40
639	PRDM1	PR/SET domain 1	2.03602	5.36372	2.56136e-41	4.6933e-40
115811	IQCD	IQ motif containing D	-3.64033	0.924122	2.78617e-41	5.09771e-40
29015	SLC43A3	solute carrier family 43 member 3	2.33641	8.70122	3.05905e-41	5.58873e-40
8573	CASK	calcium/calmodulin dependent serine protein kinase	2.53142	4.52191	3.22513e-41	5.88349e-40
8509	NDST2	N-deacetylase and N-sulfotransferase 2	1.78704	6.33836	3.75967e-41	6.84857e-40
64333	ARHGAP9	Rho GTPase activating protein 9	-3.86866	5.05595	4.16249e-41	7.57122e-40
55072	RNF31	ring finger protein 31	1.72502	7.34026	4.34716e-41	7.89554e-40
9826	ARHGEF11	Rho guanine nucleotide exchange factor 11	2.20729	8.2549	4.88731e-41	8.86361e-40
124359	CDYL2	chromodomain Y like 2	2.36501	4.64874	6.9797e-41	1.26399e-39
59274	TLNRD1	talin rod domain containing 1	2.03981	5.2201	7.1185e-41	1.28725e-39
55857	KIZ	kizuna centrosomal protein	-2.38364	1.98461	7.8717e-41	1.42137e-39
29087	THYN1	thymocyte nuclear protein 1	-2.51442	3.76031	7.97344e-41	1.43765e-39
4647	MYO7A	myosin VIIA	-3.06224	5.60778	8.29534e-41	1.49352e-39
83719	YPEL3	yippee like 3	-4.39454	3.6108	8.45233e-41	1.51958e-39
56829	ZC3HAV1	zinc finger CCCH-type containing, antiviral 1	1.78823	6.64431	8.64457e-41	1.55189e-39
23588	KLHDC2	kelch domain containing 2	-1.9303	3.77664	8.82252e-41	1.58155e-39
4048	LTA4H	leukotriene A4 hydrolase	-3.06216	7.72651	9.06677e-41	1.62299e-39
135293	PM20D2	peptidase M20 domain containing 2	1.97701	2.19116	1.00779e-40	1.80139e-39
79850	FAM57A	family with sequence similarity 57 member A	2.58879	3.36708	1.07678e-40	1.92194e-39
118788	PIK3AP1	phosphoinositide-3-kinase adaptor protein 1	2.41825	9.55271	1.26154e-40	2.24847e-39
26277	TINF2	TERF1 interacting nuclear factor 2	1.33595	6.69095	1.36273e-40	2.42535e-39
84795	PYROXD2	pyridine nucleotide-disulphide oxidoreductase domain 2	-2.79078	1.10852	1.62441e-40	2.88694e-39
8638	OASL	2'-5'-oligoadenylate synthetase like	8.26088	9.13965	1.66135e-40	2.94835e-39
56978	PRDM8	PR/SET domain 8	3.60081	1.79747	1.74038e-40	3.0842e-39
57121	LPAR5	lysophosphatidic acid receptor 5	-4.06472	1.94868	1.96301e-40	3.47377e-39
85407	NKD1	naked cuticle homolog 1	2.97562	-0.0814018	2.05281e-40	3.62751e-39
11188	NISCH	nischarin	-3.06725	6.04649	2.22535e-40	3.92681e-39
85465	SELENOI	selenoprotein I	2.05771	4.83648	2.64335e-40	4.65777e-39
340348	TSPAN33	tetraspanin 33	3.00398	7.72998	3.10196e-40	5.45812e-39
834	CASP1	caspase 1	1.70115	8.15645	3.22122e-40	5.65994e-39
23405	DICER1	dicer 1, ribonuclease III	3.34201	8.35412	3.63159e-40	6.37197e-39
644150	WIPF3	WAS/WASL interacting protein family member 3	-3.32844	1.39976	4.74889e-40	8.32061e-39
8825	LIN7A	lin-7 homolog A, crumbs cell polarity complex component	-2.37781	1.2728	4.88804e-40	8.55234e-39
57591	MRTFA	myocardin related transcription factor A	1.66272	6.21325	5.38899e-40	9.41556e-39
5077	PAX3	paired box 3	2.74797	-0.141149	5.50588e-40	9.60626e-39
10673	TNFSF13B	TNF superfamily member 13b	2.76637	7.45468	6.06628e-40	1.05691e-38
284716	RIMKLA	ribosomal modification protein rimK like family member A	3.26837	0.955751	6.29956e-40	1.09602e-38
1479	CSTF3	cleavage stimulation factor subunit 3	2.08781	5.28778	6.52105e-40	1.13296e-38
57168	ASPHD2	aspartate beta-hydroxylase domain containing 2	2.8753	2.65993	6.61051e-40	1.1469e-38
23623	RUSC1	RUN and SH3 domain containing 1	1.65992	4.90751	7.35068e-40	1.27354e-38
79960	JADE1	jade family PHD finger 1	-2.13479	2.59742	8.28873e-40	1.43405e-38
3700	ITIH4	inter-alpha-trypsin inhibitor heavy chain family member 4	2.59251	4.1337	8.86168e-40	1.53105e-38
27143	PALD1	phosphatase domain containing paladin 1	-3.58622	0.811994	1.04826e-39	1.80858e-38
126364	LRRC25	leucine rich repeat containing 25	-2.54721	6.12991	1.14501e-39	1.97275e-38
91050	CCDC149	coiled-coil domain containing 149	-2.49996	4.15885	1.2877e-39	2.21553e-38
101928674	LOC101928674	uncharacterized LOC101928674	3.1401	0.291828	1.30975e-39	2.25034e-38
29923	HILPDA	hypoxia inducible lipid droplet associated	3.92713	5.02199	1.32915e-39	2.28052e-38
64109	CRLF2	cytokine receptor like factor 2	2.96097	-0.0272444	1.36548e-39	2.33962e-38
51427	ZNF107	zinc finger protein 107	2.72129	3.49644	1.57002e-39	2.68636e-38
154743	BMT2	base methyltransferase of 25S rRNA 2 homolog	2.29949	5.13168	1.61535e-39	2.76011e-38
7752	ZNF200	zinc finger protein 200	1.58273	4.14053	1.93407e-39	3.29667e-38
1154	CISH	cytokine inducible SH2 containing protein	2.28382	5.13655	1.93469e-39	3.29667e-38
4775	NFATC3	nuclear factor of activated T cells 3	-1.4281	5.56756	2.55831e-39	4.35333e-38
51460	SFMBT1	Scm like with four mbt domains 1	1.7138	3.89787	2.9967e-39	5.09233e-38
23148	NACAD	NAC alpha domain containing	2.79972	-0.542472	3.11253e-39	5.28193e-38
440077	ZNF705A	zinc finger protein 705A	-3.28958	2.00014	3.29812e-39	5.58924e-38
58484	NLRC4	NLR family CARD domain containing 4	-2.01678	4.32083	3.31137e-39	5.60403e-38
843	CASP10	caspase 10	1.7562	6.36142	3.34071e-39	5.64598e-38
84102	SLC41A2	solute carrier family 41 member 2	4.76557	7.1773	3.42089e-39	5.77362e-38
79754	ASB13	ankyrin repeat and SOCS box containing 13	-3.29504	4.15928	3.76949e-39	6.35333e-38
2967	GTF2H3	general transcription factor IIH subunit 3	1.57834	5.0549	3.97714e-39	6.69422e-38
56987	BBX	BBX, HMG-box containing	2.53326	6.12724	5.73994e-39	9.64396e-38
4303	FOXO4	forkhead box O4	-2.35696	3.27226	5.74518e-39	9.64396e-38
29761	USP25	ubiquitin specific peptidase 25	2.0535	6.22993	6.14368e-39	1.0299e-37
56850	GRIPAP1	GRIP1 associated protein 1	1.60941	6.26274	6.58656e-39	1.10265e-37
79693	YRDC	yrdC N6-threonylcarbamoyltransferase domain containing	2.32314	4.59909	8.24033e-39	1.37687e-37
54072	LINC00158	long intergenic non-protein coding RNA 158	7.11974	4.4376	8.24677e-39	1.37687e-37
51703	ACSL5	acyl-CoA synthetase long chain family member 5	1.70995	6.3981	9.08887e-39	1.51542e-37
10379	IRF9	interferon regulatory factor 9	1.82619	6.94322	9.88706e-39	1.64629e-37
283876	LINC00921	long intergenic non-protein coding RNA 921	-2.78115	0.280619	1.08341e-38	1.80157e-37
28511	NKIRAS2	NFKB inhibitor interacting Ras like 2	1.31198	5.91611	1.11013e-38	1.84353e-37
9943	OXSR1	oxidative stress responsive 1	1.68553	6.07368	1.16949e-38	1.93951e-37
11054	OGFR	opioid growth factor receptor	2.53745	7.92701	1.29587e-38	2.14623e-37
92154	MTSS1L	MTSS1L, I-BAR domain containing	-3.16827	1.53469	1.31225e-38	2.17046e-37
27299	ADAMDEC1	ADAM like decysin 1	2.49547	9.44766	1.46709e-38	2.42334e-37
7290	HIRA	histone cell cycle regulator	1.71923	6.22786	1.47144e-38	2.42728e-37
9516	LITAF	lipopolysaccharide induced TNF factor	2.1085	10.5541	1.73084e-38	2.8514e-37
55812	SPATA7	spermatogenesis associated 7	-2.95239	2.85559	1.75393e-38	2.88561e-37
6676	SPAG4	sperm associated antigen 4	3.04259	0.741165	1.77141e-38	2.91051e-37
115727	RASGRP4	RAS guanyl releasing protein 4	-3.51281	4.25815	1.83075e-38	3.00403e-37
5883	RAD9A	RAD9 checkpoint clamp component A	2.102	4.45446	1.88973e-38	3.0967e-37
50486	G0S2	G0/G1 switch 2	9.7203	8.1217	1.93018e-38	3.15882e-37
56983	POGLUT1	protein O-glucosyltransferase 1	2.95791	5.52632	2.16509e-38	3.5386e-37
94240	EPSTI1	epithelial stromal interaction 1	4.51737	8.37676	2.25793e-38	3.68547e-37
55620	STAP2	signal transducing adaptor family member 2	3.22345	2.14013	2.27579e-38	3.70975e-37
25948	KBTBD2	kelch repeat and BTB domain containing 2	1.55026	5.85169	2.2941e-38	3.73469e-37
10384	BTN3A3	butyrophilin subfamily 3 member A3	1.53086	5.79368	2.48893e-38	4.04655e-37
6722	SRF	serum response factor	1.45336	5.5355	3.14814e-38	5.11161e-37
3716	JAK1	Janus kinase 1	2.56971	8.71766	3.7172e-38	6.02769e-37
962	CD48	CD48 molecule	2.45771	8.96975	3.85884e-38	6.24921e-37
147015	DHRS13	dehydrogenase/reductase 13	2.82255	3.42921	4.73248e-38	7.65404e-37
144423	GLT1D1	glycosyltransferase 1 domain containing 1	2.35731	2.27946	5.50672e-38	8.89464e-37
5328	PLAU	plasminogen activator, urokinase	-4.32354	6.35232	6.65268e-38	1.07317e-36
84254	CAMKK1	calcium/calmodulin dependent protein kinase kinase 1	-3.80558	2.57448	6.97086e-38	1.12303e-36
10410	IFITM3	interferon induced transmembrane protein 3	4.79058	9.36172	7.19839e-38	1.15818e-36
51510	CHMP5	charged multivesicular body protein 5	1.5496	6.49721	7.44517e-38	1.19634e-36
6666	SOX12	SRY-box 12	-2.80341	2.14903	7.88752e-38	1.26578e-36
30001	ERO1A	endoplasmic reticulum oxidoreductase 1 alpha	2.62195	7.85648	8.9382e-38	1.43254e-36
55848	PLGRKT	plasminogen receptor with a C-terminal lysine	1.96492	5.92096	9.17194e-38	1.4681e-36
79627	OGFRL1	opioid growth factor receptor like 1	1.81434	7.82488	1.10173e-37	1.7612e-36
64231	MS4A6A	membrane spanning 4-domains A6A	-2.08503	8.47989	1.16021e-37	1.8523e-36
2634	GBP2	guanylate binding protein 2	4.81094	9.20513	1.20174e-37	1.91614e-36
3553	IL1B	interleukin 1 beta	6.73542	6.7082	1.4793e-37	2.35568e-36
8178	ELL	elongation factor for RNA polymerase II	1.7017	5.74397	1.53275e-37	2.43767e-36
54997	TESC	tescalcin	-2.68698	3.60994	1.56923e-37	2.49248e-36
55207	ARL8B	ADP ribosylation factor like GTPase 8B	1.93439	8.35093	1.73281e-37	2.74879e-36
9887	SMG7	SMG7, nonsense mediated mRNA decay factor	2.20046	6.70915	1.78628e-37	2.82998e-36
1393	CRHBP	corticotropin releasing hormone binding protein	-3.55267	1.96283	1.91221e-37	3.02563e-36
340527	NHSL2	NHS like 2	-3.32442	2.46049	2.00928e-37	3.17517e-36
89853	MVB12B	multivesicular body subunit 12B	1.85006	5.42313	2.04059e-37	3.22055e-36
272	AMPD3	adenosine monophosphate deaminase 3	2.34508	8.14534	2.06263e-37	3.2512e-36
220869	CBWD5	COBW domain containing 5	2.00899	3.85742	2.12071e-37	3.3385e-36
1140	CHRNB1	cholinergic receptor nicotinic beta 1 subunit	1.76153	3.4921	2.19316e-37	3.44818e-36
23673	STX12	syntaxin 12	1.6173	7.10252	2.38087e-37	3.73857e-36
7436	VLDLR	very low density lipoprotein receptor	3.78467	3.34678	2.62168e-37	4.1115e-36
5325	PLAGL1	PLAG1 like zinc finger 1	2.96778	5.27722	2.79704e-37	4.38097e-36
24147	FJX1	four-jointed box kinase 1	2.8746	2.07733	3.49222e-37	5.46293e-36
55693	KDM4D	lysine demethylase 4D	2.50655	0.919379	3.77399e-37	5.89627e-36
23560	GTPBP4	GTP binding protein 4	1.75552	5.81598	3.90818e-37	6.09824e-36
375056	MIA3	MIA SH3 domain ER export factor 3	1.77436	6.52625	3.9674e-37	6.18286e-36
90024	FLJ20021	uncharacterized LOC90024	-2.82347	0.99066	4.05476e-37	6.31107e-36
10475	TRIM38	tripartite motif containing 38	1.56572	6.99737	4.28415e-37	6.65975e-36
85028	SNHG12	small nucleolar RNA host gene 12	-2.24054	4.87277	4.4458e-37	6.9024e-36
23221	RHOBTB2	Rho related BTB domain containing 2	-2.21986	4.77267	6.50356e-37	1.00846e-35
133396	IL31RA	interleukin 31 receptor A	2.95712	0.334111	6.58545e-37	1.01988e-35
64174	DPEP2	dipeptidase 2	-1.97379	5.13941	6.87847e-37	1.06393e-35
290	ANPEP	alanyl aminopeptidase, membrane	3.19668	9.71672	7.06734e-37	1.09179e-35
64857	PLEKHG2	pleckstrin homology and RhoGEF domain containing G2	2.5375	4.48414	7.49492e-37	1.1564e-35
1234	CCR5	C-C motif chemokine receptor 5 (gene/pseudogene)	3.18572	7.9426	8.56688e-37	1.32015e-35
8942	KYNU	kynureninase	3.36375	8.65521	8.80358e-37	1.35494e-35
2553	GABPB1	GA binding protein transcription factor subunit beta 1	1.62846	4.40486	9.20688e-37	1.41526e-35
94121	SYTL4	synaptotagmin like 4	2.49781	1.40971	9.91881e-37	1.52281e-35
57095	PITHD1	PITH domain containing 1	-3.31219	6.49359	1.11206e-36	1.7052e-35
51706	CYB5R1	cytochrome b5 reductase 1	-2.59916	6.10303	1.12655e-36	1.72529e-35
135112	NCOA7	nuclear receptor coactivator 7	2.58656	6.7558	1.21007e-36	1.85092e-35
4499	MT1M	metallothionein 1M	6.29413	4.13909	1.3874e-36	2.11954e-35
94097	SFXN5	sideroflexin 5	-1.53649	3.50852	1.44198e-36	2.20022e-35
101927597	NCK1-DT	NCK1 divergent transcript	-3.00976	2.56433	1.58307e-36	2.41252e-35
10462	CLEC10A	C-type lectin domain containing 10A	-2.59325	2.54295	1.97875e-36	3.01182e-35
2687	GGT5	gamma-glutamyltransferase 5	5.64279	2.92867	2.19786e-36	3.34123e-35
25840	METTL7A	methyltransferase like 7A	-2.12977	5.49947	2.55308e-36	3.87649e-35
728392	LOC728392	uncharacterized LOC728392	-3.38686	0.818533	2.99915e-36	4.54822e-35
150275	CCDC117	coiled-coil domain containing 117	1.60883	5.30089	3.1659e-36	4.79524e-35
3939	LDHA	lactate dehydrogenase A	2.38431	9.49669	3.17946e-36	4.8099e-35
80020	FOXRED2	FAD dependent oxidoreductase domain containing 2	-3.99052	3.93146	3.18816e-36	4.81719e-35
53831	GPR84	G protein-coupled receptor 84	5.16163	7.96565	3.92266e-36	5.91978e-35
150967	LINC01963	long intergenic non-protein coding RNA 1963	-2.73739	1.43523	3.95289e-36	5.95816e-35
59339	PLEKHA2	pleckstrin homology domain containing A2	1.46634	7.95236	4.27043e-36	6.42896e-35
11237	RNF24	ring finger protein 24	3.29664	5.89151	4.36743e-36	6.56703e-35
8934	RAB29	RAB29, member RAS oncogene family	2.66676	7.38264	4.47974e-36	6.72775e-35
55322	C5orf22	chromosome 5 open reading frame 22	1.96692	5.13996	6.01261e-36	9.01892e-35
221302	ZUP1	zinc finger containing ubiquitin peptidase 1	1.50661	4.11329	6.30149e-36	9.44081e-35
90627	STARD13	StAR related lipid transfer domain containing 13	-2.50632	4.46632	6.88728e-36	1.0306e-34
57198	ATP8B2	ATPase phospholipid transporting 8B2	2.66541	1.96812	7.3761e-36	1.10242e-34
79660	PPP1R3B	protein phosphatase 1 regulatory subunit 3B	1.68005	3.99419	7.69618e-36	1.14887e-34
84861	KLHL22	kelch like family member 22	-1.93918	3.44641	8.33173e-36	1.24225e-34
116496	FAM129A	family with sequence similarity 129 member A	4.83701	8.21727	9.12631e-36	1.35909e-34
51095	TRNT1	tRNA nucleotidyl transferase 1	1.59349	4.26341	9.197e-36	1.36797e-34
283416	LINC01465	long intergenic non-protein coding RNA 1465	3.85887	1.70487	1.10889e-35	1.64739e-34
57648	KIAA1522	KIAA1522	1.98591	4.77167	1.12386e-35	1.66764e-34
10811	NOXA1	NADPH oxidase activator 1	-3.60857	2.23322	1.15003e-35	1.70444e-34
81857	MED25	mediator complex subunit 25	1.85843	5.8545	1.20687e-35	1.78654e-34
55326	AGPAT5	1-acylglycerol-3-phosphate O-acyltransferase 5	2.01905	5.1412	1.38614e-35	2.04948e-34
5230	PGK1	phosphoglycerate kinase 1	1.94611	9.72402	1.50226e-35	2.21795e-34
6289	SAA2	serum amyloid A2	2.79902	-0.268599	1.50366e-35	2.21795e-34
57708	MIER1	MIER1 transcriptional regulator	2.10754	5.57071	1.71797e-35	2.53105e-34
10507	SEMA4D	semaphorin 4D	2.19245	5.65126	1.88413e-35	2.77256e-34
51147	ING4	inhibitor of growth family member 4	-1.5869	4.06038	1.99675e-35	2.9348e-34
9334	B4GALT5	beta-1,4-galactosyltransferase 5	3.67454	8.84063	2.10787e-35	3.09446e-34
9712	USP6NL	USP6 N-terminal like	2.10652	5.07863	2.16054e-35	3.16803e-34
84888	SPPL2A	signal peptide peptidase like 2A	1.94231	8.13701	2.23428e-35	3.27229e-34
6729	SRP54	signal recognition particle 54	1.56877	6.4078	2.32196e-35	3.39669e-34
388387	LINC00671	long intergenic non-protein coding RNA 671	-2.64661	-0.269389	2.48888e-35	3.63635e-34
59345	GNB4	G protein subunit beta 4	2.19602	8.1458	2.49166e-35	3.63635e-34
933	CD22	CD22 molecule	-2.07283	4.44736	2.53252e-35	3.69164e-34
84069	PLEKHN1	pleckstrin homology domain containing N1	2.77539	0.422563	2.78793e-35	4.05918e-34
8645	KCNK5	potassium two pore domain channel subfamily K member 5	3.16513	0.683616	2.8135e-35	4.09162e-34
10491	CRTAP	cartilage associated protein	-1.64513	7.52474	2.85192e-35	4.14263e-34
159091	FAM122C	family with sequence similarity 122C	2.52914	2.19708	3.09149e-35	4.48538e-34
80380	PDCD1LG2	programmed cell death 1 ligand 2	2.7119	6.0171	3.11188e-35	4.50968e-34
123879	DCUN1D3	defective in cullin neddylation 1 domain containing 3	1.57649	3.36114	3.16229e-35	4.57738e-34
29126	CD274	CD274 molecule	7.25484	9.48538	3.20544e-35	4.63444e-34
59283	CACNG8	calcium voltage-gated channel auxiliary subunit gamma 8	2.47587	-0.983284	3.27948e-35	4.73596e-34
25841	ABTB2	ankyrin repeat and BTB domain containing 2	7.53537	6.53817	3.33363e-35	4.80857e-34
51385	ZNF589	zinc finger protein 589	-3.62164	4.50879	3.42292e-35	4.93163e-34
56938	ARNTL2	aryl hydrocarbon receptor nuclear translocator like 2	4.104	6.39846	3.45366e-35	4.97014e-34
29901	SAC3D1	SAC3 domain containing 1	-3.12699	2.56544	3.49558e-35	5.02465e-34
51316	PLAC8	placenta specific 8	4.60196	3.43695	3.70121e-35	5.31406e-34
5079	PAX5	paired box 5	6.8599	4.15073	3.8187e-35	5.47642e-34
80025	PANK2	pantothenate kinase 2	1.26689	5.76693	4.2008e-35	6.01743e-34
5033	P4HA1	prolyl 4-hydroxylase subunit alpha 1	1.4783	7.2303	4.69952e-35	6.72406e-34
23316	CUX2	cut like homeobox 2	-3.0469	0.148361	4.75068e-35	6.78943e-34
57801	HES4	hes family bHLH transcription factor 4	5.61976	3.39884	4.89921e-35	6.99364e-34
10409	BASP1	brain abundant membrane attached signal protein 1	2.32185	8.49801	4.93223e-35	7.03268e-34
8553	BHLHE40	basic helix-loop-helix family member e40	2.05408	7.40839	4.94476e-35	7.04245e-34
10498	CARM1	coactivator associated arginine methyltransferase 1	1.28613	6.03918	5.33072e-35	7.58343e-34
124460	SNX20	sorting nexin 20	2.10499	6.96843	5.6096e-35	7.97104e-34
10049	DNAJB6	DnaJ heat shock protein family (Hsp40) member B6	2.62582	7.63475	5.86473e-35	8.32402e-34
64853	AIDA	axin interactor, dorsalization associated	2.1878	4.75879	6.32891e-35	8.97258e-34
10802	SEC24A	SEC24 homolog A, COPII coat complex component	2.95878	6.28733	6.58068e-35	9.31887e-34
101927027	PRKRA-AS1	PRKRA antisense RNA 1	1.68984	4.10814	6.64712e-35	9.40222e-34
283314	C1RL-AS1	C1RL antisense RNA 1	2.8359	-0.0627941	7.62225e-35	1.07692e-33
7072	TIA1	TIA1 cytotoxic granule associated RNA binding protein	1.9481	6.13908	7.65916e-35	1.08091e-33
5321	PLA2G4A	phospholipase A2 group IVA	1.98707	5.36104	8.0111e-35	1.12929e-33
5292	PIM1	Pim-1 proto-oncogene, serine/threonine kinase	2.26561	6.24171	8.71617e-35	1.22729e-33
169792	GLIS3	GLIS family zinc finger 3	2.70493	1.04171	1.14273e-34	1.60721e-33
1890	TYMP	thymidine phosphorylase	3.20937	9.19112	1.34753e-34	1.89311e-33
55640	FLVCR2	feline leukemia virus subgroup C cellular receptor family member 2	3.46544	6.71638	1.36796e-34	1.91963e-33
861	RUNX1	runt related transcription factor 1	1.81652	5.84739	1.37021e-34	1.92062e-33
90203	SNX21	sorting nexin family member 21	-3.61148	2.66462	1.39229e-34	1.94936e-33
29071	C1GALT1C1	C1GALT1 specific chaperone 1	1.50312	5.78721	1.41135e-34	1.97383e-33
160760	PPTC7	PTC7 protein phosphatase homolog	1.73014	6.10073	1.41387e-34	1.97512e-33
56605	ERO1B	endoplasmic reticulum oxidoreductase 1 beta	2.64344	4.81994	1.44005e-34	2.00943e-33
151475	LINC01907	long intergenic non-protein coding RNA 1907	-2.53764	-0.266665	1.74658e-34	2.43442e-33
81543	LRRC3	leucine rich repeat containing 3	1.62266	3.99937	1.81538e-34	2.52747e-33
5685	PSMA4	proteasome subunit alpha 4	2.33909	8.09461	1.96703e-34	2.73554e-33
84132	USP42	ubiquitin specific peptidase 42	1.93738	3.66168	2.16524e-34	3.0058e-33
55601	DDX60	DExD/H-box helicase 60	3.88501	6.5552	2.16621e-34	3.0058e-33
54739	XAF1	XIAP associated factor 1	3.79603	7.75649	2.22264e-34	3.08065e-33
29062	WDR91	WD repeat domain 91	-3.2195	5.33155	2.2763e-34	3.15151e-33
114294	LACTB	lactamase beta	1.70304	7.59238	2.3165e-34	3.20359e-33
23034	SAMD4A	sterile alpha motif domain containing 4A	1.5608	6.26537	2.47796e-34	3.42306e-33
11180	WDR6	WD repeat domain 6	-1.56124	5.85731	2.74614e-34	3.78931e-33
64762	GAREM1	GRB2 associated regulator of MAPK1 subtype 1	3.98719	2.47725	2.89562e-34	3.99082e-33
25953	PNKD	PNKD, MBL domain containing	1.39336	7.83681	2.89861e-34	3.99082e-33
84932	RAB2B	RAB2B, member RAS oncogene family	1.88391	5.08781	3.03143e-34	4.16905e-33
6573	SLC19A1	solute carrier family 19 member 1	-4.01943	1.971	3.05985e-34	4.20348e-33
221178	SPATA13	spermatogenesis associated 13	3.64368	7.07052	3.32711e-34	4.56557e-33
441531	PGAM4	phosphoglycerate mutase family member 4	2.40619	5.40756	3.48196e-34	4.77278e-33
11262	SP140	SP140 nuclear body protein	3.48895	4.96554	3.59557e-34	4.92307e-33
9373	PLAA	phospholipase A2 activating protein	1.27738	5.25435	4.06235e-34	5.55606e-33
10581	IFITM2	interferon induced transmembrane protein 2	3.41151	7.17964	4.07341e-34	5.56505e-33
275	AMT	aminomethyltransferase	-2.50019	1.6149	4.11294e-34	5.61287e-33
91694	LONRF1	LON peptidase N-terminal domain and ring finger 1	2.00427	3.73205	4.59705e-34	6.26664e-33
4092	SMAD7	SMAD family member 7	3.17105	5.25987	4.77145e-34	6.49724e-33
64778	FNDC3B	fibronectin type III domain containing 3B	2.0678	7.51918	4.77796e-34	6.49897e-33
4504	MT3	metallothionein 3	3.21946	-0.527661	4.91001e-34	6.67126e-33
63899	NSUN3	NOP2/Sun RNA methyltransferase family member 3	1.57668	4.02321	5.21204e-34	7.0739e-33
4218	RAB8A	RAB8A, member RAS oncogene family	1.37458	7.22199	5.88466e-34	7.97806e-33
389125	MUSTN1	musculoskeletal, embryonic nuclear protein 1	2.29848	5.98039	7.04054e-34	9.5347e-33
140467	ZNF358	zinc finger protein 358	-3.03141	3.94183	8.31671e-34	1.12507e-32
148523	CIART	circadian associated repressor of transcription	2.55908	2.08245	8.50259e-34	1.14896e-32
10161	LPAR6	lysophosphatidic acid receptor 6	-3.24488	6.09333	8.5489e-34	1.15396e-32
54757	FAM20A	FAM20A, golgi associated secretory pathway pseudokinase	5.3667	6.03464	1.05564e-33	1.42339e-32
283316	CD163L1	CD163 molecule like 1	-2.13132	7.07632	1.05777e-33	1.42472e-32
51479	ANKFY1	ankyrin repeat and FYVE domain containing 1	1.78019	7.30675	1.17767e-33	1.58449e-32
9235	IL32	interleukin 32	3.74199	4.71952	1.18959e-33	1.59879e-32
578	BAK1	BCL2 antagonist/killer 1	1.5465	6.21832	1.41639e-33	1.90155e-32
29887	SNX10	sorting nexin 10	4.38622	9.13549	1.58976e-33	2.132e-32
5190	PEX6	peroxisomal biogenesis factor 6	-2.15333	4.09095	1.75908e-33	2.35653e-32
3929	LBP	lipopolysaccharide binding protein	5.22598	2.18155	1.77504e-33	2.37534e-32
7023	TFAP4	transcription factor AP-4	-3.11426	0.738894	1.80363e-33	2.41099e-32
2132	EXT2	exostosin glycosyltransferase 2	1.1871	6.6242	1.84434e-33	2.46276e-32
3576	CXCL8	C-X-C motif chemokine ligand 8	5.39954	5.85839	1.89612e-33	2.52919e-32
123041	SLC24A4	solute carrier family 24 member 4	-4.21499	1.82042	2.17524e-33	2.89837e-32
51279	C1RL	complement C1r subcomponent like	4.72356	3.56716	2.23989e-33	2.98132e-32
9423	NTN1	netrin 1	5.36814	2.6664	2.25069e-33	2.99248e-32
548645	DNAJC25	DnaJ heat shock protein family (Hsp40) member C25	1.555	4.33152	2.53509e-33	3.367e-32
57147	SCYL3	SCY1 like pseudokinase 3	1.53148	4.17824	2.54812e-33	3.38069e-32
6760	SS18	SS18, nBAF chromatin remodeling complex subunit	1.366	5.95365	2.5599e-33	3.39269e-32
51309	ARMCX1	armadillo repeat containing X-linked 1	1.36528	5.70437	2.73595e-33	3.62214e-32
54887	UHRF1BP1	UHRF1 binding protein 1	2.14568	6.5467	2.82495e-33	3.73598e-32
115992	RNF166	ring finger protein 166	-3.6716	4.80092	2.99871e-33	3.96155e-32
4117	MAK	male germ cell associated kinase	2.60755	0.194573	3.38357e-33	4.46523e-32
653269	POTEI	POTE ankyrin domain family member I	2.68411	6.90018	3.50082e-33	4.61505e-32
10044	SH2D3C	SH2 domain containing 3C	-2.46173	2.61346	3.55696e-33	4.68408e-32
22861	NLRP1	NLR family pyrin domain containing 1	-3.63798	3.03164	3.59456e-33	4.72858e-32
54491	OTULINL	OTU deubiquitinase with linear linkage specificity like	-3.42265	4.66309	3.65446e-33	4.80228e-32
55234	SMU1	SMU1, DNA replication regulator and spliceosomal factor	1.33383	6.32712	3.68937e-33	4.84303e-32
138151	NACC2	NACC family member 2	-1.27062	4.77007	3.71159e-33	4.86705e-32
978	CDA	cytidine deaminase	-2.85603	4.76293	4.02928e-33	5.27805e-32
55304	SPTLC3	serine palmitoyltransferase long chain base subunit 3	-3.54682	1.96397	4.23492e-33	5.54158e-32
687	KLF9	Kruppel like factor 9	2.22709	4.927	4.60741e-33	6.02264e-32
8497	PPFIA4	PTPRF interacting protein alpha 4	5.24518	2.86476	4.68116e-33	6.11261e-32
23760	PITPNB	phosphatidylinositol transfer protein beta	1.6348	6.24615	4.71378e-33	6.14874e-32
54462	CCSER2	coiled-coil serine rich protein 2	2.13191	6.10779	4.78235e-33	6.23163e-32
3566	IL4R	interleukin 4 receptor	1.85007	7.60246	5.15371e-33	6.70848e-32
11168	PSIP1	PC4 and SFRS1 interacting protein 1	-2.06918	3.18717	5.76784e-33	7.5e-32
23509	POFUT1	protein O-fucosyltransferase 1	1.43208	5.63551	5.89428e-33	7.6564e-32
150472	CBWD2	COBW domain containing 2	2.2033	4.8276	6.06244e-33	7.86658e-32
51015	ISOC1	isochorismatase domain containing 1	1.49526	4.48962	6.20829e-33	8.04743e-32
23410	SIRT3	sirtuin 3	-1.56721	2.7184	6.2555e-33	8.10015e-32
79753	SNIP1	Smad nuclear interacting protein 1	1.26672	4.53754	6.28493e-33	8.12978e-32
7779	SLC30A1	solute carrier family 30 member 1	1.61065	6.72805	7.05384e-33	9.11489e-32
185	AGTR1	angiotensin II receptor type 1	2.4041	-0.866291	8.47462e-33	1.09394e-31
9750	RIPOR2	RHO family interacting cell polarization regulator 2	3.25382	2.99494	9.40586e-33	1.21289e-31
92249	LINC01278	long intergenic non-protein coding RNA 1278	-1.7571	3.24767	9.83023e-33	1.26629e-31
55830	GLT8D1	glycosyltransferase 8 domain containing 1	-1.58269	4.33925	1.10759e-32	1.42528e-31
93622	LOC93622	Morf4 family associated protein 1 like 1 pseudogene	-2.34992	1.983	1.14966e-32	1.47788e-31
79064	TMEM223	transmembrane protein 223	-2.85663	2.35225	1.2361e-32	1.58735e-31
64393	ZMAT3	zinc finger matrin-type 3	-2.06607	4.57949	1.29096e-32	1.65609e-31
81030	ZBP1	Z-DNA binding protein 1	4.97207	3.16995	1.34287e-32	1.7209e-31
9692	KIAA0391	KIAA0391	2.32405	8.53014	1.59859e-32	2.04649e-31
308	ANXA5	annexin A5	1.4995	10.021	1.72387e-32	2.2046e-31
1808	DPYSL2	dihydropyrimidinase like 2	1.59582	7.96804	1.85351e-32	2.36794e-31
57209	ZNF248	zinc finger protein 248	-2.03986	2.19572	1.8574e-32	2.37048e-31
25901	CCDC28A	coiled-coil domain containing 28A	-1.97746	4.47958	1.86204e-32	2.37395e-31
55016	2001-03-01	membrane associated ring-CH-type finger 1	2.13826	7.72121	1.96594e-32	2.50385e-31
5806	PTX3	pentraxin 3	7.96242	9.19465	2.10049e-32	2.67247e-31
7295	TXN	thioredoxin	3.81971	10.4875	2.59338e-32	3.29619e-31
3091	HIF1A	hypoxia inducible factor 1 subunit alpha	2.91033	8.58267	2.70863e-32	3.43915e-31
4209	MEF2D	myocyte enhancer factor 2D	-1.83205	4.73239	3.04859e-32	3.86684e-31
283651	HMGN2P46	high mobility group nucleosomal binding domain 2 pseudogene 46	4.43434	1.69283	3.07271e-32	3.89346e-31
26471	NUPR1	nuclear protein 1, transcriptional regulator	2.96514	9.03626	3.09142e-32	3.91317e-31
26053	AUTS2	AUTS2, activator of transcription and developmental regulator	3.82841	2.10885	3.27283e-32	4.13858e-31
130367	SGPP2	sphingosine-1-phosphate phosphatase 2	4.28145	5.67589	3.33571e-32	4.2138e-31
3678	ITGA5	integrin subunit alpha 5	1.88419	7.76192	3.56714e-32	4.50156e-31
57680	CHD8	chromodomain helicase DNA binding protein 8	1.67111	6.64574	3.6702e-32	4.62692e-31
84514	GHDC	GH3 domain containing	-2.29067	5.08456	4.12523e-32	5.19527e-31
8880	FUBP1	far upstream element binding protein 1	1.90556	5.87769	4.4354e-32	5.58024e-31
83439	TCF7L1	transcription factor 7 like 1	2.55904	0.145519	4.45434e-32	5.59838e-31
4814	NINJ1	ninjurin 1	2.37646	9.89057	4.78896e-32	6.01286e-31
55351	STK32B	serine/threonine kinase 32B	-2.90908	1.22044	5.48979e-32	6.88583e-31
5687	PSMA6	proteasome subunit alpha 6	2.77919	8.48416	5.91853e-32	7.4161e-31
128346	C1orf162	chromosome 1 open reading frame 162	-2.4511	6.28516	6.20916e-32	7.77242e-31
375775	PNPLA7	patatin like phospholipase domain containing 7	-2.8149	2.66838	6.27982e-32	7.85294e-31
22930	RAB3GAP1	RAB3 GTPase activating protein catalytic subunit 1	1.59079	6.58447	6.48488e-32	8.10121e-31
50619	DEF6	DEF6, guanine nucleotide exchange factor	-3.56095	4.83465	7.0881e-32	8.84586e-31
9881	TRANK1	tetratricopeptide repeat and ankyrin repeat containing 1	2.36501	5.94845	7.4827e-32	9.32894e-31
554282	FAM72C	family with sequence similarity 72 member C	2.0893	1.16968	7.64323e-32	9.51951e-31
80896	NPL	N-acetylneuraminate pyruvate lyase	-2.17915	8.50739	7.93434e-32	9.87216e-31
57161	PELI2	pellino E3 ubiquitin protein ligase family member 2	-2.72441	1.48573	8.07811e-32	1.0041e-30
56911	MAP3K7CL	MAP3K7 C-terminal like	4.3765	3.76895	8.32417e-32	1.03365e-30
7159	TP53BP2	tumor protein p53 binding protein 2	2.44177	6.41944	8.3999e-32	1.04201e-30
100507032	TMCC1-AS1	TMCC1 antisense RNA 1 (head to head)	-2.53449	1.55644	8.866e-32	1.09873e-30
11022	TDRKH	tudor and KH domain containing	-2.03725	3.21317	8.87514e-32	1.09876e-30
23429	RYBP	RING1 and YY1 binding protein	1.75201	5.64324	8.92161e-32	1.10342e-30
56265	CPXM1	carboxypeptidase X, M14 family member 1	4.48055	1.87737	9.39257e-32	1.16051e-30
4940	OAS3	2'-5'-oligoadenylate synthetase 3	5.82843	9.99517	9.73956e-32	1.20218e-30
90007	MIDN	midnolin	1.75294	5.70451	1.00167e-31	1.23516e-30
283849	EXOC3L1	exocyst complex component 3 like 1	3.13615	0.1166	1.00637e-31	1.23972e-30
25902	MTHFD1L	methylenetetrahydrofolate dehydrogenase (NADP+ dependent) 1 like	1.81239	3.71883	1.08531e-31	1.33564e-30
54726	OTUD4	OTU deubiquitinase 4	2.84875	6.37659	1.16776e-31	1.43569e-30
1117	CHI3L2	chitinase 3 like 2	7.37917	6.84314	1.23321e-31	1.51465e-30
64101	LRRC4	leucine rich repeat containing 4	-4.51314	2.213	1.2553e-31	1.54026e-30
9242	MSC	musculin	4.504	7.19582	1.31015e-31	1.60597e-30
84641	MFSD14B	major facilitator superfamily domain containing 14B	1.72675	6.94108	1.69209e-31	2.07211e-30
57097	PARP11	poly(ADP-ribose) polymerase family member 11	1.49474	4.53549	1.8355e-31	2.24551e-30
4791	NFKB2	nuclear factor kappa B subunit 2	4.44983	9.06612	1.97532e-31	2.41417e-30
23234	DNAJC9	DnaJ heat shock protein family (Hsp40) member C9	-1.68468	4.10252	2.22183e-31	2.71278e-30
55362	TMEM63B	transmembrane protein 63B	2.75385	6.37273	2.34885e-31	2.86504e-30
3098	HK1	hexokinase 1	1.27526	7.49654	2.50576e-31	3.05344e-30
63874	ABHD4	abhydrolase domain containing 4	-1.6892	4.66861	2.64796e-31	3.22355e-30
29092	LINC00339	long intergenic non-protein coding RNA 339	-2.17046	2.8392	2.65363e-31	3.22728e-30
57192	MCOLN1	mucolipin 1	-3.09606	6.14393	2.87577e-31	3.49402e-30
57514	ARHGAP31	Rho GTPase activating protein 31	2.08572	7.14884	3.43338e-31	4.16743e-30
140680	C20orf96	chromosome 20 open reading frame 96	-2.22162	1.99346	3.48761e-31	4.22911e-30
10687	PNMA2	PNMA family member 2	5.15587	2.58778	3.84239e-31	4.65478e-30
30817	ADGRE2	adhesion G protein-coupled receptor E2	4.46101	8.70288	4.14689e-31	5.01875e-30
158880	USP51	ubiquitin specific peptidase 51	-2.19036	1.25782	4.32594e-31	5.23034e-30
10730	YME1L1	YME1 like 1 ATPase	1.84466	7.78516	4.65881e-31	5.62731e-30
81035	COLEC12	collectin subfamily member 12	-3.20749	6.71963	4.69604e-31	5.66677e-30
10758	TRAF3IP2	TRAF3 interacting protein 2	4.20581	5.4666	4.88977e-31	5.89481e-30
23649	POLA2	DNA polymerase alpha 2, accessory subunit	1.6397	4.81753	6.18452e-31	7.44844e-30
8780	RIOK3	RIO kinase 3	1.44046	6.52092	6.92131e-31	8.32773e-30
64407	RGS18	regulator of G protein signaling 18	-4.92501	3.56203	6.96558e-31	8.37287e-30
6714	SRC	SRC proto-oncogene, non-receptor tyrosine kinase	2.85788	7.96908	7.41426e-31	8.90357e-30
100128927	ZBTB42	zinc finger and BTB domain containing 42	1.80367	2.60545	7.87283e-31	9.44511e-30
375190	FAM228B	family with sequence similarity 228 member B	-1.80038	2.13195	7.99823e-31	9.58628e-30
25793	FBXO7	F-box protein 7	1.30081	7.49044	8.31889e-31	9.96098e-30
23645	PPP1R15A	protein phosphatase 1 regulatory subunit 15A	2.18151	7.19939	8.73293e-31	1.04467e-29
2766	GMPR	guanosine monophosphate reductase	3.98809	6.49034	1.05321e-30	1.25868e-29
10335	MRVI1	murine retrovirus integration site 1 homolog	-3.33871	0.338129	1.09369e-30	1.30579e-29
2907	GRINA	glutamate ionotropic receptor NMDA type subunit associated protein 1	1.78141	9.21846	1.14691e-30	1.36739e-29
22994	CEP131	centrosomal protein 131	-3.06105	2.12752	1.14748e-30	1.36739e-29
208	AKT2	AKT serine/threonine kinase 2	1.44021	6.86614	1.19852e-30	1.42683e-29
3087	HHEX	hematopoietically expressed homeobox	-4.31522	3.75216	1.24641e-30	1.48242e-29
9654	TTLL4	tubulin tyrosine ligase like 4	-1.65624	4.31052	1.38919e-30	1.65066e-29
7056	THBD	thrombomodulin	-3.05121	3.74184	1.49386e-30	1.77333e-29
54503	ZDHHC13	zinc finger DHHC-type containing 13	1.92633	3.57061	1.63685e-30	1.94121e-29
1152	CKB	creatine kinase B	6.42758	6.82883	1.67547e-30	1.98512e-29
9899	SV2B	synaptic vesicle glycoprotein 2B	-2.36977	-0.522419	1.68208e-30	1.99105e-29
5971	RELB	RELB proto-oncogene, NF-kB subunit	3.14649	6.90471	1.76378e-30	2.08577e-29
83742	MARVELD1	MARVEL domain containing 1	-3.31303	3.68841	2.00133e-30	2.36443e-29
118980	SFXN2	sideroflexin 2	-3.23843	2.42465	2.11291e-30	2.49388e-29
51622	CCZ1	CCZ1 homolog, vacuolar protein trafficking and biogenesis associated	1.41836	5.50851	2.15568e-30	2.54194e-29
6236	RRAD	RRAD, Ras related glycolysis inhibitor and calcium channel regulator	4.89201	2.59194	2.28288e-30	2.68938e-29
400043	LINC02381	long intergenic non-protein coding RNA 2381	3.11389	0.242029	2.6326e-30	3.09843e-29
912	CD1D	CD1d molecule	2.6449	2.27448	2.73265e-30	3.21313e-29
5868	RAB5A	RAB5A, member RAS oncogene family	1.53423	6.52388	2.84045e-30	3.33673e-29
5498	PPOX	protoporphyrinogen oxidase	-2.34358	2.3313	3.04189e-30	3.56998e-29
100129550	LINC02035	long intergenic non-protein coding RNA 2035	-4.4207	3.52642	3.06263e-30	3.59092e-29
11184	MAP4K1	mitogen-activated protein kinase kinase kinase kinase 1	-2.84244	2.31001	3.0877e-30	3.6169e-29
11151	CORO1A	coronin 1A	-4.09337	6.90499	3.40494e-30	3.98475e-29
137835	TMEM71	transmembrane protein 71	-2.48314	2.85441	3.46555e-30	4.05185e-29
1896	EDA	ectodysplasin A	-2.63624	0.456427	3.59118e-30	4.19478e-29
7716	VEZF1	vascular endothelial zinc finger 1	1.56074	5.9356	3.83124e-30	4.47098e-29
10923	SUB1	SUB1 homolog, transcriptional regulator	1.9122	7.55205	3.97553e-30	4.635e-29
23154	NCDN	neurochondrin	1.79088	4.34885	4.00885e-30	4.66946e-29
54920	DUS2	dihydrouridine synthase 2	-1.5542	3.72468	4.05131e-30	4.71449e-29
58476	TP53INP2	tumor protein p53 inducible nuclear protein 2	3.10657	6.36648	4.8686e-30	5.66026e-29
91653	BOC	BOC cell adhesion associated, oncogene regulated	4.77421	2.00451	5.00809e-30	5.81698e-29
9915	ARNT2	aryl hydrocarbon receptor nuclear translocator 2	7.1111	4.41885	5.02407e-30	5.83008e-29
51143	DYNC1LI1	dynein cytoplasmic 1 light intermediate chain 1	1.39739	5.64252	5.49212e-30	6.36727e-29
56907	SPIRE1	spire type actin nucleation factor 1	-2.02713	5.08878	5.82924e-30	6.7518e-29
23401	FRAT2	FRAT2, WNT signaling pathway regulator	-3.34715	3.90059	6.36555e-30	7.3661e-29
91662	NLRP12	NLR family pyrin domain containing 12	-3.26843	0.471693	6.59872e-30	7.62881e-29
195827	PRXL2C	peroxiredoxin like 2C	1.1431	5.13826	6.61816e-30	7.64416e-29
54932	EXD3	exonuclease 3'-5' domain containing 3	-2.10669	2.04153	6.86874e-30	7.92621e-29
23031	MAST3	microtubule associated serine/threonine kinase 3	-2.10619	3.99265	7.16501e-30	8.26041e-29
84441	MAML2	mastermind like transcriptional coactivator 2	2.1641	6.20366	7.42261e-30	8.54945e-29
10179	RBM7	RNA binding motif protein 7	1.53749	5.01401	7.49925e-30	8.6297e-29
90416	CCDC32	coiled-coil domain containing 32	1.25448	5.57605	8.44338e-30	9.70715e-29
688	KLF5	Kruppel like factor 5	2.60044	0.733336	8.72633e-30	1.00232e-28
341346	SMCO2	single-pass membrane protein with coiled-coil domains 2	2.48038	-0.851237	8.93564e-30	1.02541e-28
388566	ZNF470	zinc finger protein 470	1.77119	3.57281	1.11767e-29	1.28139e-28
283537	SLC46A3	solute carrier family 46 member 3	-3.99182	5.072	1.12386e-29	1.28731e-28
3096	HIVEP1	human immunodeficiency virus type I enhancer binding protein 1	3.4087	5.88739	1.15012e-29	1.31617e-28
7756	ZNF207	zinc finger protein 207	1.44515	7.33853	1.2055e-29	1.37827e-28
22992	KDM2A	lysine demethylase 2A	1.5372	7.0128	1.2741e-29	1.45536e-28
353376	TICAM2	toll like receptor adaptor molecule 2	1.50312	5.05696	1.41969e-29	1.62017e-28
262	AMD1	adenosylmethionine decarboxylase 1	1.75635	7.33999	1.47997e-29	1.68741e-28
2030	SLC29A1	solute carrier family 29 member 1 (Augustine blood group)	-3.00063	4.72922	1.51918e-29	1.73053e-28
5581	PRKCE	protein kinase C epsilon	2.56025	3.15368	1.5639e-29	1.77984e-28
125228	FAM210A	family with sequence similarity 210 member A	1.88284	4.29923	1.5711e-29	1.78639e-28
64121	RRAGC	Ras related GTP binding C	1.50865	7.28838	1.59561e-29	1.81259e-28
10018	BCL2L11	BCL2 like 11	1.94862	3.9341	1.93432e-29	2.19536e-28
23011	RAB21	RAB21, member RAS oncogene family	1.30109	6.12199	1.97885e-29	2.24385e-28
4064	CD180	CD180 molecule	-3.31415	5.96732	2.07656e-29	2.35248e-28
91544	UBXN11	UBX domain protein 11	-2.627	5.35367	2.08094e-29	2.3553e-28
2130	EWSR1	EWS RNA binding protein 1	1.33094	7.69879	2.09158e-29	2.36519e-28
9832	JAKMIP2	janus kinase and microtubule interacting protein 2	-3.96811	4.99418	2.29041e-29	2.58767e-28
6717	SRI	sorcin	1.89954	6.71748	2.32207e-29	2.62104e-28
100271722	LINC00899	long intergenic non-protein coding RNA 899	-2.17522	0.563754	2.34512e-29	2.64466e-28
65059	RAPH1	Ras association (RalGDS/AF-6) and pleckstrin homology domains 1	-2.28668	4.64565	2.40292e-29	2.70738e-28
201725	C4orf46	chromosome 4 open reading frame 46	1.83962	3.59721	2.43518e-29	2.74123e-28
9014	TAF1B	TATA-box binding protein associated factor, RNA polymerase I subunit B	2.22728	3.83621	2.5011e-29	2.81289e-28
84246	MED10	mediator complex subunit 10	1.19004	4.86696	2.56906e-29	2.8867e-28
7008	TEF	TEF, PAR bZIP transcription factor	-2.02048	3.56977	2.65328e-29	2.97864e-28
151987	PPP4R2	protein phosphatase 4 regulatory subunit 2	1.79362	5.83633	2.6597e-29	2.98314e-28
441733	PRKXP1	PRKX pseudogene 1	-1.89547	0.740763	2.76271e-29	3.09588e-28
57406	ABHD6	abhydrolase domain containing 6	-3.30032	4.05875	2.93412e-29	3.285e-28
2919	CXCL1	C-X-C motif chemokine ligand 1	2.99116	2.80908	3.10788e-29	3.4764e-28
3622	ING2	inhibitor of growth family member 2	-1.31566	3.21661	3.18743e-29	3.56216e-28
6604	SMARCD3	SWI/SNF related, matrix associated, actin dependent regulator of chromatin, subfamily d, member 3	-2.75819	3.52322	3.28947e-29	3.67289e-28
54436	SH3TC1	SH3 domain and tetratricopeptide repeats 1	-3.25787	5.23589	3.43248e-29	3.82913e-28
51573	GDE1	glycerophosphodiester phosphodiesterase 1	-1.50755	6.60927	3.50036e-29	3.90134e-28
79980	DSN1	DSN1 homolog, MIS12 kinetochore complex component	-1.61998	3.42034	3.68879e-29	4.10767e-28
8915	BCL10	B cell CLL/lymphoma 10	1.23631	4.79255	3.73083e-29	4.15075e-28
132320	SCLT1	sodium channel and clathrin linker 1	1.67423	4.11683	3.79277e-29	4.21589e-28
146691	TOM1L2	target of myb1 like 2 membrane trafficking protein	-1.19935	4.56412	3.9713e-29	4.41039e-28
3696	ITGB8	integrin subunit beta 8	7.92058	6.48862	4.03395e-29	4.47596e-28
79666	PLEKHF2	pleckstrin homology and FYVE domain containing 2	1.6855	6.09577	4.48308e-29	4.96985e-28
8714	ABCC3	ATP binding cassette subfamily C member 3	-1.68927	5.09529	4.61066e-29	5.10671e-28
2131	EXT1	exostosin glycosyltransferase 1	3.15186	3.20925	4.68253e-29	5.18169e-28
64859	NABP1	nucleic acid binding protein 1	3.35873	10.2133	4.867e-29	5.38103e-28
9829	DNAJC6	DnaJ heat shock protein family (Hsp40) member C6	3.62063	3.08282	4.87816e-29	5.38856e-28
57291	DANCR	differentiation antagonizing non-protein coding RNA	-2.28344	2.35756	5.15406e-29	5.68827e-28
9924	PAN2	poly(A) specific ribonuclease subunit PAN2	-1.86255	3.68312	5.33286e-29	5.88037e-28
211	ALAS1	5'-aminolevulinate synthase 1	2.62529	7.91632	5.4298e-29	5.98194e-28
91862	MARVELD3	MARVEL domain containing 3	-2.6798	-0.156186	5.65596e-29	6.22557e-28
80325	ABTB1	ankyrin repeat and BTB domain containing 1	-2.1711	5.06927	6.05403e-29	6.65783e-28
8394	PIP5K1A	phosphatidylinositol-4-phosphate 5-kinase type 1 alpha	1.8701	5.39969	6.13385e-29	6.73963e-28
4670	HNRNPM	heterogeneous nuclear ribonucleoprotein M	1.47445	7.5451	6.24544e-29	6.85617e-28
5684	PSMA3	proteasome subunit alpha 3	1.69658	6.80118	7.98903e-29	8.7625e-28
27338	UBE2S	ubiquitin conjugating enzyme E2 S	3.04862	4.62096	8.80768e-29	9.64963e-28
5866	RAB3IL1	RAB3A interacting protein like 1	-3.4723	5.5763	8.81341e-29	9.64963e-28
23151	GRAMD4	GRAM domain containing 4	-5.52201	5.89193	9.02367e-29	9.87113e-28
65982	ZSCAN18	zinc finger and SCAN domain containing 18	-1.67927	2.85134	9.14762e-29	9.9979e-28
8717	TRADD	TNFRSF1A associated via death domain	2.3649	5.89123	9.45291e-29	1.03225e-27
6300	MAPK12	mitogen-activated protein kinase 12	-2.48214	2.273	9.53168e-29	1.03993e-27
3718	JAK3	Janus kinase 3	5.6021	6.32305	9.91859e-29	1.0812e-27
25801	GCA	grancalcin	1.51912	6.05011	1.01564e-28	1.10615e-27
5163	PDK1	pyruvate dehydrogenase kinase 1	2.53815	4.57831	1.12973e-28	1.22933e-27
7786	MAP3K12	mitogen-activated protein kinase kinase kinase 12	-2.25162	3.66924	1.17868e-28	1.28146e-27
57510	XPO5	exportin 5	1.4043	5.46475	1.20284e-28	1.30659e-27
85446	ZFHX2	zinc finger homeobox 2	1.981	1.48883	1.28918e-28	1.39915e-27
54467	ANKIB1	ankyrin repeat and IBR domain containing 1	2.41219	5.93199	1.33787e-28	1.45072e-27
596	BCL2	BCL2, apoptosis regulator	1.91868	4.46176	1.37478e-28	1.48944e-27
8506	CNTNAP1	contactin associated protein 1	2.97859	1.21219	1.40317e-28	1.51888e-27
2921	CXCL3	C-X-C motif chemokine ligand 3	3.82709	4.46622	1.43995e-28	1.55733e-27
2123	EVI2A	ecotropic viral integration site 2A	-4.66015	5.5827	1.49869e-28	1.61944e-27
55269	PSPC1	paraspeckle component 1	1.27666	4.99759	1.58282e-28	1.70887e-27
56882	CDC42SE1	CDC42 small effector 1	1.35297	7.56973	1.59772e-28	1.72346e-27
102724550	LINC02015	long intergenic non-protein coding RNA 2015	2.19124	-0.92774	1.72701e-28	1.8613e-27
55696	RBM22	RNA binding motif protein 22	1.40645	6.17297	1.82946e-28	1.97001e-27
3795	KHK	ketohexokinase	-3.8225	2.12247	1.95764e-28	2.1062e-27
114881	OSBPL7	oxysterol binding protein like 7	-2.65008	2.15334	2.1389e-28	2.29923e-27
57613	FAM234B	family with sequence similarity 234 member B	1.37415	3.70782	2.31348e-28	2.48474e-27
221955	DAGLB	diacylglycerol lipase beta	-2.45924	4.65346	2.36952e-28	2.54272e-27
56270	WDR45B	WD repeat domain 45B	1.53874	6.44407	2.38403e-28	2.55608e-27
55755	CDK5RAP2	CDK5 regulatory subunit associated protein 2	-1.28815	4.6337	2.41535e-28	2.58742e-27
151742	PPM1L	protein phosphatase, Mg2+/Mn2+ dependent 1L	-3.26954	3.54285	2.48528e-28	2.66005e-27
100505783	OSER1-DT	OSER1 divergent transcript	-2.54017	1.35998	2.56037e-28	2.73805e-27
8878	SQSTM1	sequestosome 1	-1.70878	8.81851	2.67243e-28	2.85543e-27
80228	ORAI2	ORAI calcium release-activated calcium modulator 2	1.23517	5.26224	2.82524e-28	3.0161e-27
7403	KDM6A	lysine demethylase 6A	2.31398	5.07105	2.91428e-28	3.10849e-27
5327	PLAT	plasminogen activator, tissue type	2.08053	-0.736226	2.92142e-28	3.11342e-27
64098	PARVG	parvin gamma	-1.602	6.86775	3.08083e-28	3.28049e-27
127018	LYPLAL1	lysophospholipase like 1	-1.87994	4.282	3.27482e-28	3.48406e-27
4150	MAZ	MYC associated zinc finger protein	-2.5634	6.28273	3.75863e-28	3.99536e-27
84976	DISP1	dispatched RND transporter family member 1	-3.04238	3.81609	3.77781e-28	4.01231e-27
23780	APOL2	apolipoprotein L2	3.60357	8.46555	3.95264e-28	4.1944e-27
105221694	BISPR	BST2 interferon stimulated positive regulator	1.53544	4.51357	4.13473e-28	4.38387e-27
55233	MOB1A	MOB kinase activator 1A	1.50055	8.40488	4.34456e-28	4.60241e-27
170371	TMEM273	transmembrane protein 273	-4.05016	5.14714	4.45005e-28	4.71014e-27
339122	RAB43	RAB43, member RAS oncogene family	1.71578	5.70616	4.50252e-28	4.76161e-27
221472	FGD2	FYVE, RhoGEF and PH domain containing 2	2.16465	7.42535	4.57418e-28	4.83328e-27
1975	EIF4B	eukaryotic translation initiation factor 4B	-1.71953	7.42271	4.61477e-28	4.87201e-27
9956	HS3ST2	heparan sulfate-glucosamine 3-sulfotransferase 2	-6.31295	7.51621	4.75211e-28	5.01275e-27
29988	SLC2A8	solute carrier family 2 member 8	-2.73566	4.75778	5.03301e-28	5.30454e-27
3590	IL11RA	interleukin 11 receptor subunit alpha	-2.15954	1.4957	5.0827e-28	5.35237e-27
571	BACH1	BTB domain and CNC homolog 1	2.57203	6.92934	5.26161e-28	5.53607e-27
4176	MCM7	minichromosome maintenance complex component 7	-1.96972	3.92652	5.37727e-28	5.65297e-27
6039	RNASE6	ribonuclease A family member k6	-1.52969	7.88925	5.39499e-28	5.6668e-27
128178	EDARADD	EDAR associated death domain	2.10976	6.41925	5.85548e-28	6.14528e-27
51365	PLA1A	phospholipase A1 member A	5.23234	3.12628	5.9731e-28	6.26343e-27
51084	CRYL1	crystallin lambda 1	-2.30599	6.02922	6.20627e-28	6.50243e-27
51611	DPH5	diphthamide biosynthesis 5	-2.22961	3.2386	6.24566e-28	6.53818e-27
331	XIAP	X-linked inhibitor of apoptosis	1.48269	6.25307	6.29315e-28	6.58234e-27
84327	ZBED3	zinc finger BED-type containing 3	-2.51227	3.61732	6.53805e-28	6.83273e-27
6546	SLC8A1	solute carrier family 8 member A1	2.51385	6.11712	6.92018e-28	7.226e-27
245812	CNPY4	canopy FGF signaling regulator 4	-2.19774	2.55396	7.32736e-28	7.64474e-27
28986	MAGEH1	MAGE family member H1	-1.64805	2.27257	7.50237e-28	7.82075e-27
7803	PTP4A1	protein tyrosine phosphatase type IVA, member 1	1.64825	6.95878	8.11994e-28	8.45742e-27
3732	CD82	CD82 molecule	1.31251	7.79492	8.93579e-28	9.29937e-27
114787	GPRIN1	G protein regulated inducer of neurite outgrowth 1	2.32248	1.5703	9.03121e-28	9.39079e-27
114112	TXNRD3	thioredoxin reductase 3	-2.19089	2.19673	1.0971e-27	1.13983e-26
64411	ARAP3	ArfGAP with RhoGAP domain, ankyrin repeat and PH domain 3	-2.29297	1.39703	1.12261e-27	1.16535e-26
10791	VAMP5	vesicle associated membrane protein 5	4.09729	5.70946	1.17013e-27	1.21367e-26
2242	FES	FES proto-oncogene, tyrosine kinase	-3.03478	5.43469	1.2147e-27	1.25885e-26
27246	RNF115	ring finger protein 115	1.43291	6.02565	1.21714e-27	1.26031e-26
27106	ARRDC2	arrestin domain containing 2	-2.02368	5.44854	1.24726e-27	1.29043e-26
2615	LRRC32	leucine rich repeat containing 32	4.44708	1.61365	1.27489e-27	1.31792e-26
83479	DDX59	DEAD-box helicase 59	1.45048	4.01831	1.27941e-27	1.32149e-26
8816	DCAF5	DDB1 and CUL4 associated factor 5	1.20305	6.32852	1.31706e-27	1.35924e-26
26115	TANC2	tetratricopeptide repeat, ankyrin repeat and coiled-coil containing 2	-2.14753	3.67815	1.34109e-27	1.38289e-26
805	CALM2	calmodulin 2	-2.42608	8.7331	1.44682e-27	1.49068e-26
23264	ZC3H7B	zinc finger CCCH-type containing 7B	1.31734	6.31102	1.48379e-27	1.5275e-26
134147	CMBL	carboxymethylenebutenolidase homolog	-3.8162	3.41731	1.51753e-27	1.56094e-26
9397	NMT2	N-myristoyltransferase 2	-2.2598	2.87763	1.55651e-27	1.59971e-26
8775	NAPA	NSF attachment protein alpha	1.77059	8.09378	1.63728e-27	1.68133e-26
4126	MANBA	mannosidase beta	-1.61335	6.40338	1.64358e-27	1.68641e-26
5168	ENPP2	ectonucleotide pyrophosphatase/phosphodiesterase 2	5.39096	6.19863	1.68122e-27	1.72359e-26
1263	PLK3	polo like kinase 3	1.98423	5.26681	1.68501e-27	1.72606e-26
23062	GGA2	golgi associated, gamma adaptin ear containing, ARF binding protein 2	-2.18127	7.15886	1.73558e-27	1.77639e-26
6853	SYN1	synapsin I	2.07478	-0.973528	1.76278e-27	1.80275e-26
100131733	USP30-AS1	USP30 antisense RNA 1	3.95035	3.00842	1.86888e-27	1.90968e-26
23211	ZC3H4	zinc finger CCCH-type containing 4	1.15259	4.73317	1.89309e-27	1.93282e-26
55071	C9orf40	chromosome 9 open reading frame 40	-2.02777	1.49031	1.92865e-27	1.96751e-26
8767	RIPK2	receptor interacting serine/threonine kinase 2	2.3169	6.52169	1.97974e-27	2.01796e-26
828	CAPS	calcyphosine	-2.09922	2.95517	2.06322e-27	2.10133e-26
29896	TRA2A	transformer 2 alpha homolog	1.19148	5.59143	2.15589e-27	2.19391e-26
8643	PTCH2	patched 2	-2.84166	1.31536	2.2367e-27	2.27428e-26
23032	USP33	ubiquitin specific peptidase 33	1.94431	6.53386	2.26963e-27	2.30588e-26
6484	ST3GAL4	ST3 beta-galactoside alpha-2,3-sialyltransferase 4	1.71394	4.41543	2.44566e-27	2.48268e-26
147645	VSIG10L	V-set and immunoglobulin domain containing 10 like	1.46252	3.20733	2.63128e-27	2.66893e-26
4599	MX1	MX dynamin like GTPase 1	5.81242	10.917	2.64676e-27	2.68244e-26
8702	B4GALT4	beta-1,4-galactosyltransferase 4	1.37084	4.58903	2.85649e-27	2.89264e-26
729085	FAM198A	family with sequence similarity 198 member A	-2.53308	-0.189041	2.87302e-27	2.907e-26
22902	RUFY3	RUN and FYVE domain containing 3	2.05165	5.38945	2.97422e-27	3.00695e-26
100507331	ZSWIM8-AS1	ZSWIM8 antisense RNA 1	1.62003	2.85554	2.99043e-27	3.02087e-26
3914	LAMB3	laminin subunit beta 3	4.0719	5.50788	3.03091e-27	3.05927e-26
25942	SIN3A	SIN3 transcription regulator family member A	1.44831	5.66271	3.05711e-27	3.08321e-26
200942	KLHDC8B	kelch domain containing 8B	-4.16153	5.73469	3.07929e-27	3.10306e-26
338442	HCAR2	hydroxycarboxylic acid receptor 2	2.91537	1.31704	3.14635e-27	3.16806e-26
100049716	LOC100049716	uncharacterized LOC100049716	-2.02259	2.49356	3.2729e-27	3.29281e-26
284273	ZADH2	zinc binding alcohol dehydrogenase domain containing 2	-1.95782	4.45976	3.49412e-27	3.51253e-26
6288	SAA1	serum amyloid A1	2.45942	-0.92158	3.73891e-27	3.75556e-26
121665	SPPL3	signal peptide peptidase like 3	-1.1159	5.15659	3.74529e-27	3.75893e-26
5128	CDK17	cyclin dependent kinase 17	2.16235	4.85282	3.84468e-27	3.85347e-26
26099	SZRD1	SUZ RNA binding domain containing 1	1.27797	7.42997	3.84571e-27	3.85347e-26
5021	OXTR	oxytocin receptor	3.78379	1.72586	3.98471e-27	3.98954e-26
102465493	MIR6821	microRNA 6821	2.3838	-0.521102	4.36006e-27	4.36181e-26
85414	SLC45A3	solute carrier family 45 member 3	-2.09548	2.05883	4.58735e-27	4.5855e-26
818	CAMK2G	calcium/calmodulin dependent protein kinase II gamma	-2.65002	3.44194	4.63117e-27	4.62558e-26
3280	HES1	hes family bHLH transcription factor 1	3.23881	0.848169	4.69635e-27	4.6869e-26
29948	OSGIN1	oxidative stress induced growth inhibitor 1	-2.07866	4.49551	4.94205e-27	4.92814e-26
29057	FAM156A	family with sequence similarity 156 member A	-1.71515	3.81609	5.1669e-27	5.14823e-26
9368	SLC9A3R1	SLC9A3 regulator 1	-2.48004	4.36276	5.20087e-27	5.17791e-26
101927181	NA	NA	1.96343	2.14328	5.66734e-27	5.6378e-26
64802	NMNAT1	nicotinamide nucleotide adenylyltransferase 1	-1.35654	4.55531	6.04423e-27	6.00791e-26
25843	MOB4	MOB family member 4, phocein	1.39909	4.88595	6.14805e-27	6.10621e-26
51202	DDX47	DEAD-box helicase 47	1.47467	5.87646	6.2914e-27	6.24359e-26
353324	SPATA12	spermatogenesis associated 12	-4.08436	2.4283	6.86238e-27	6.80478e-26
100534599	ISY1-RAB43	ISY1-RAB43 readthrough	1.31854	6.10409	6.91146e-27	6.84797e-26
56998	CTNNBIP1	catenin beta interacting protein 1	-3.36875	3.94385	7.49472e-27	7.41995e-26
5452	POU2F2	POU class 2 homeobox 2	2.36265	4.53062	7.59159e-27	7.50987e-26
150759	LINC00342	long intergenic non-protein coding RNA 342	-2.33089	2.61482	7.64027e-27	7.552e-26
57533	TBC1D14	TBC1 domain family member 14	-2.9291	6.02505	7.81377e-27	7.71734e-26
285761	DCBLD1	discoidin, CUB and LCCL domain containing 1	1.75938	4.91799	8.76602e-27	8.65095e-26
254102	EHBP1L1	EH domain binding protein 1 like 1	1.39975	8.01593	9.12525e-27	8.99831e-26
148932	MOB3C	MOB kinase activator 3C	1.41398	6.71351	9.42619e-27	9.28768e-26
22858	ICK	intestinal cell kinase	1.98821	4.64813	1.10527e-26	1.08742e-25
100500827	MIR3614	microRNA 3614	2.96899	2.8024	1.10574e-26	1.08742e-25
54875	CNTLN	centlein	1.73297	4.66682	1.10626e-26	1.08742e-25
132946	ARL9	ADP ribosylation factor like GTPase 9	2.12757	-0.938415	1.11434e-26	1.09449e-25
55347	ABHD10	abhydrolase domain containing 10	-2.22759	4.1427	1.14729e-26	1.12596e-25
5742	PTGS1	prostaglandin-endoperoxide synthase 1	-2.69855	5.49935	1.33565e-26	1.30979e-25
494115	RBMXL1	RBMX like 1	1.44732	4.86707	1.411e-26	1.38249e-25
65018	PINK1	PTEN induced kinase 1	-2.85093	6.28011	1.41203e-26	1.38249e-25
54918	CMTM6	CKLF like MARVEL transmembrane domain containing 6	1.81978	7.95774	1.50946e-26	1.47594e-25
4185	ADAM11	ADAM metallopeptidase domain 11	2.86039	-0.260518	1.50985e-26	1.47594e-25
7107	GPR137B	G protein-coupled receptor 137B	1.51947	7.55074	1.60606e-26	1.56875e-25
1495	CTNNA1	catenin alpha 1	1.35801	8.67243	1.66471e-26	1.62476e-25
253260	RICTOR	RPTOR independent companion of MTOR complex 2	2.35923	5.32917	1.6776e-26	1.63606e-25
393	ARHGAP4	Rho GTPase activating protein 4	-2.58387	6.74584	1.74808e-26	1.70345e-25
421	ARVCF	ARVCF, delta catenin family member	-2.16345	1.35689	1.80028e-26	1.75294e-25
7410	VAV2	vav guanine nucleotide exchange factor 2	1.9145	4.83039	1.82015e-26	1.7709e-25
54517	PUS7	pseudouridine synthase 7	2.35161	3.66065	1.83528e-26	1.78422e-25
10342	TFG	TRK-fused gene	1.39056	6.42532	1.9308e-26	1.87562e-25
4360	MRC1	mannose receptor C-type 1	-2.30596	8.43838	1.99386e-26	1.93535e-25
22846	VASH1	vasohibin 1	-2.54912	5.25586	1.99828e-26	1.93813e-25
5366	PMAIP1	phorbol-12-myristate-13-acetate-induced protein 1	2.81356	1.74427	2.17397e-26	2.10689e-25
3838	KPNA2	karyopherin subunit alpha 2	1.14877	6.78191	2.18377e-26	2.11473e-25
4968	OGG1	8-oxoguanine DNA glycosylase	-1.79967	2.96631	2.20447e-26	2.13311e-25
159013	CXorf38	chromosome X open reading frame 38	1.17355	5.43699	2.24748e-26	2.17303e-25
883	KYAT1	kynurenine aminotransferase 1	-2.60148	0.975094	2.30858e-26	2.23037e-25
4173	MCM4	minichromosome maintenance complex component 4	-2.22125	3.79157	2.4205e-26	2.33668e-25
79712	GTDC1	glycosyltransferase like domain containing 1	1.39977	4.703	2.46074e-26	2.37368e-25
23229	ARHGEF9	Cdc42 guanine nucleotide exchange factor 9	-2.2754	2.69551	2.49157e-26	2.40155e-25
574406	ADAMTSL4-AS1	ADAMTSL4 antisense RNA 1	2.94813	0.278169	2.51587e-26	2.42309e-25
79877	DCAKD	dephospho-CoA kinase domain containing	-1.73513	2.41816	2.53006e-26	2.43487e-25
3897	L1CAM	L1 cell adhesion molecule	-2.61472	2.44003	2.5407e-26	2.44321e-25
10277	UBE4B	ubiquitination factor E4B	-2.15995	4.52633	2.77673e-26	2.66811e-25
10460	TACC3	transforming acidic coiled-coil containing protein 3	-2.56956	4.98211	2.87986e-26	2.76506e-25
11098	PRSS23	serine protease 23	2.30077	2.97878	2.9407e-26	2.8213e-25
6913	TBX15	T-box 15	1.91254	-1.31315	3.02254e-26	2.89757e-25
26509	MYOF	myoferlin	2.99972	8.5062	3.08681e-26	2.9569e-25
284837	AATBC	apoptosis associated transcript in bladder cancer	-2.78508	2.21838	3.09943e-26	2.9667e-25
5236	PGM1	phosphoglucomutase 1	2.22422	6.33889	3.11316e-26	2.97754e-25
9840	TESPA1	thymocyte expressed, positive selection associated 1	1.89839	-0.265113	3.20888e-26	3.06673e-25
9901	SRGAP3	SLIT-ROBO Rho GTPase activating protein 3	-2.47752	3.98352	3.3058e-26	3.15693e-25
2805	GOT1	glutamic-oxaloacetic transaminase 1	-1.83135	4.11996	3.31568e-26	3.16392e-25
192683	SCAMP5	secretory carrier membrane protein 5	-5.04479	3.60165	3.60698e-26	3.43924e-25
1462	VCAN	versican	5.2172	5.54253	3.68621e-26	3.51209e-25
51274	KLF3	Kruppel like factor 3	2.08058	6.25152	3.74551e-26	3.56586e-25
136	ADORA2B	adenosine A2b receptor	-1.95392	1.71679	3.78837e-26	3.60389e-25
492311	IGIP	IgA inducing protein	-1.71221	1.69579	3.87191e-26	3.68054e-25
84502	JPH4	junctophilin 4	-3.66286	1.79335	4.12213e-26	3.91539e-25
8050	PDHX	pyruvate dehydrogenase complex component X	1.85397	5.43602	4.16026e-26	3.94858e-25
51586	MED15	mediator complex subunit 15	1.40691	6.6682	4.16344e-26	3.94858e-25
6837	MED22	mediator complex subunit 22	-1.24719	4.63613	4.17243e-26	3.95408e-25
9582	APOBEC3B	apolipoprotein B mRNA editing enzyme catalytic subunit 3B	4.36977	6.48002	4.5295e-26	4.28919e-25
57130	ATP13A1	ATPase 13A1	1.42612	6.56422	4.57983e-26	4.33355e-25
5867	RAB4A	RAB4A, member RAS oncogene family	-1.50355	4.73293	4.63414e-26	4.3816e-25
27020	NPTN	neuroplastin	1.34714	7.12982	5.0561e-26	4.77691e-25
374403	TBC1D10C	TBC1 domain family member 10C	-2.47653	3.97051	5.07354e-26	4.78974e-25
51332	SPTBN5	spectrin beta, non-erythrocytic 5	2.1614	2.62116	5.56414e-26	5.24891e-25
102724428	SIK1B	salt inducible kinase 1B (putative)	2.69309	1.84873	5.66341e-26	5.3385e-25
100131096	TNRC6C-AS1	TNRC6C antisense RNA 1	-3.2745	3.53354	5.88756e-26	5.54558e-25
8507	ENC1	ectodermal-neural cortex 1	-3.20344	5.04674	6.17611e-26	5.81295e-25
4784	NFIX	nuclear factor I X	4.21136	2.72345	6.40486e-26	6.02367e-25
91316	GUSBP11	glucuronidase, beta pseudogene 11	-2.16575	3.85621	6.50544e-26	6.11363e-25
10657	KHDRBS1	KH RNA binding domain containing, signal transduction associated 1	1.43828	7.12634	6.75371e-26	6.34215e-25
665	BNIP3L	BCL2 interacting protein 3 like	1.3982	7.62548	6.81427e-26	6.39418e-25
57590	WDFY1	WD repeat and FYVE domain containing 1	1.9096	6.62509	6.8634e-26	6.43541e-25
101930114	HSD11B1-AS1	HSD11B1 antisense RNA 1	2.90105	-0.462507	7.39226e-26	6.92606e-25
57333	RCN3	reticulocalbin 3	-3.51978	3.57378	7.48581e-26	7.00842e-25
5721	PSME2	proteasome activator subunit 2	3.353	8.65515	8.34635e-26	7.80818e-25
11346	SYNPO	synaptopodin	6.92665	4.54156	8.38414e-26	7.83762e-25
85301	COL27A1	collagen type XXVII alpha 1 chain	3.55115	0.550912	8.89489e-26	8.30882e-25
10891	PPARGC1A	PPARG coactivator 1 alpha	-2.03539	-1.15224	9.21788e-26	8.60405e-25
64645	MFSD14A	major facilitator superfamily domain containing 14A	1.84747	6.31756	9.46291e-26	8.82612e-25
6497	SKI	SKI proto-oncogene	-2.56593	3.23278	9.52766e-26	8.87984e-25
5526	PPP2R5B	protein phosphatase 2 regulatory subunit B'beta	1.7698	4.191	9.55257e-26	8.89637e-25
11164	NUDT5	nudix hydrolase 5	-1.84154	4.83403	9.71136e-26	9.03747e-25
115761	ARL11	ADP ribosylation factor like GTPase 11	-2.33988	4.08774	9.96535e-26	9.26688e-25
5984	RFC4	replication factor C subunit 4	-2.07988	2.52264	1.08928e-25	1.01218e-24
5663	PSEN1	presenilin 1	1.16045	7.34884	1.12933e-25	1.0486e-24
51218	GLRX5	glutaredoxin 5	-1.59367	4.11486	1.17307e-25	1.0884e-24
10133	OPTN	optineurin	3.02039	8.69542	1.21009e-25	1.12191e-24
28964	GIT1	GIT ArfGAP 1	-1.25255	4.84356	1.25819e-25	1.16563e-24
51564	HDAC7	histone deacetylase 7	1.66814	5.7688	1.27133e-25	1.17693e-24
53354	PANK1	pantothenate kinase 1	-2.83196	0.835017	1.27378e-25	1.17832e-24
4487	MSX1	msh homeobox 1	2.77784	-0.271506	1.3085e-25	1.20953e-24
6001	RGS10	regulator of G protein signaling 10	-1.89713	5.98424	1.59669e-25	1.47483e-24
10284	SAP18	Sin3A associated protein 18	1.45576	7.26616	1.65525e-25	1.52778e-24
23710	GABARAPL1	GABA type A receptor associated protein like 1	-1.83096	4.69589	1.68609e-25	1.55509e-24
153768	PRELID2	PRELI domain containing 2	2.44318	1.60929	1.75242e-25	1.61506e-24
54756	IL17RD	interleukin 17 receptor D	2.53171	0.192723	1.82803e-25	1.6835e-24
7334	UBE2N	ubiquitin conjugating enzyme E2 N	1.30361	6.10206	1.83917e-25	1.6925e-24
100506119	LINC01503	long intergenic non-protein coding RNA 1503	-2.67819	2.99196	1.97384e-25	1.81419e-24
2702	GJA5	gap junction protein alpha 5	-2.37939	1.18512	1.97433e-25	1.81419e-24
728276	CLEC19A	C-type lectin domain containing 19A	2.56529	1.23437	1.98021e-25	1.81825e-24
116138	KLHDC3	kelch domain containing 3	-1.33801	5.77804	1.98291e-25	1.81938e-24
90488	TMEM263	transmembrane protein 263	1.89736	4.97183	2.08154e-25	1.90847e-24
127262	TPRG1L	tumor protein p63 regulated 1 like	-1.85023	5.65818	2.12987e-25	1.95133e-24
80346	REEP4	receptor accessory protein 4	-2.43424	4.52392	2.14029e-25	1.95943e-24
7466	WFS1	wolframin ER transmembrane glycoprotein	-2.17911	2.33206	2.30191e-25	2.10584e-24
6817	SULT1A1	sulfotransferase family 1A member 1	-2.11135	5.3424	2.33548e-25	2.13498e-24
137492	VPS37A	VPS37A, ESCRT-I subunit	1.26329	5.45001	2.63771e-25	2.40949e-24
56477	CCL28	C-C motif chemokine ligand 28	2.60677	2.94278	2.73718e-25	2.49851e-24
27314	RAB30	RAB30, member RAS oncogene family	3.85141	3.64172	2.82109e-25	2.57321e-24
6478	SIAH2	siah E3 ubiquitin protein ligase 2	1.43318	4.85899	2.89641e-25	2.63996e-24
166785	MMAA	metabolism of cobalamin associated A	1.73527	4.05154	2.91149e-25	2.65176e-24
80273	GRPEL1	GrpE like 1, mitochondrial	1.4177	5.41871	2.92296e-25	2.66026e-24
51312	SLC25A37	solute carrier family 25 member 37	2.21865	4.78604	2.9642e-25	2.69581e-24
23549	DNPEP	aspartyl aminopeptidase	1.28899	6.13709	2.98253e-25	2.71049e-24
10123	ARL4C	ADP ribosylation factor like GTPase 4C	-3.04855	5.78662	3.03821e-25	2.75908e-24
3475	IFRD1	interferon related developmental regulator 1	1.73797	5.0045	3.11478e-25	2.82553e-24
84260	TCHP	trichoplein keratin filament binding	-1.42301	3.40546	3.11595e-25	2.82553e-24
6510	SLC1A5	solute carrier family 1 member 5	-2.83267	4.86611	3.1918e-25	2.8922e-24
118430	MUCL1	mucin like 1	2.02218	-0.885203	3.35725e-25	3.03991e-24
1615	DARS	aspartyl-tRNA synthetase	1.59342	6.39269	3.48711e-25	3.15519e-24
113791	PIK3IP1	phosphoinositide-3-kinase interacting protein 1	-3.74434	5.58001	3.5137e-25	3.17693e-24
60	ACTB	actin beta	2.33017	13.7281	3.54733e-25	3.205e-24
5164	PDK2	pyruvate dehydrogenase kinase 2	-3.55835	3.2693	3.55284e-25	3.20764e-24
374875	HSD11B1L	hydroxysteroid 11-beta dehydrogenase 1 like	-2.08457	1.07899	3.59397e-25	3.24241e-24
9191	DEDD	death effector domain containing	0.993714	5.08021	3.67515e-25	3.31324e-24
65062	TMEM237	transmembrane protein 237	1.60816	2.73406	3.8057e-25	3.42845e-24
440465	BAIAP2-DT	BAIAP2 divergent transcript	-4.59216	4.55245	3.91616e-25	3.5254e-24
29903	CCDC106	coiled-coil domain containing 106	-2.38638	3.39961	3.96562e-25	3.56733e-24
100505483	PRKAG2-AS1	PRKAG2 antisense RNA 1	-2.48032	0.645718	3.96922e-25	3.56798e-24
644873	LINC01184	long intergenic non-protein coding RNA 1184	-1.95993	2.7841	4.20099e-25	3.77359e-24
79845	RNF122	ring finger protein 122	1.93858	2.81364	4.231e-25	3.7978e-24
284161	GDPD1	glycerophosphodiester phosphodiesterase domain containing 1	-2.91858	0.941688	4.2369e-25	3.80034e-24
92017	SNX29	sorting nexin 29	-3.18336	5.36863	4.31713e-25	3.86951e-24
144195	SLC2A14	solute carrier family 2 member 14	2.1329	3.00387	4.51976e-25	4.04821e-24
100302736	TMED7-TICAM2	TMED7-TICAM2 readthrough	1.58264	5.44728	4.58775e-25	4.10613e-24
5618	PRLR	prolactin receptor	2.25718	4.30436	4.62455e-25	4.13609e-24
1123	CHN1	chimerin 1	2.03279	-0.485944	4.73428e-25	4.23118e-24
342510	CD300E	CD300e molecule	3.30628	5.83439	4.88212e-25	4.36017e-24
9209	LRRFIP2	LRR binding FLII interacting protein 2	1.03982	5.38538	4.99503e-25	4.4578e-24
79411	GLB1L	galactosidase beta 1 like	-2.03568	3.58245	5.18832e-25	4.62696e-24
10608	MXD4	MAX dimerization protein 4	-3.19564	5.22993	5.22874e-25	4.65966e-24
57118	CAMK1D	calcium/calmodulin dependent protein kinase ID	-1.91376	4.36423	5.3185e-25	4.73625e-24
147339	C18orf25	chromosome 18 open reading frame 25	1.50349	4.75894	5.45715e-25	4.85624e-24
5889	RAD51C	RAD51 paralog C	-1.74477	2.97769	5.49879e-25	4.88978e-24
131616	TMEM42	transmembrane protein 42	-1.91336	2.9328	5.51737e-25	4.90279e-24
56172	ANKH	ANKH inorganic pyrophosphate transport regulator	-3.76277	5.89591	5.5998e-25	4.97248e-24
112616	CMTM7	CKLF like MARVEL transmembrane domain containing 7	-1.81924	5.97225	5.60651e-25	4.97487e-24
1849	DUSP7	dual specificity phosphatase 7	-2.74838	3.83899	5.62094e-25	4.98144e-24
114789	SLC25A25	solute carrier family 25 member 25	1.21546	4.34288	5.62194e-25	4.98144e-24
23406	COTL1	coactosin like F-actin binding protein 1	-1.90196	8.2359	5.68456e-25	5.03333e-24
84333	PCGF5	polycomb group ring finger 5	1.75813	6.38164	5.69715e-25	5.04088e-24
26206	SPAG8	sperm associated antigen 8	-2.17426	-0.412641	5.88367e-25	5.2022e-24
8742	TNFSF12	TNF superfamily member 12	-2.45028	5.61408	5.90991e-25	5.22168e-24
4815	NINJ2	ninjurin 2	-1.95196	3.47826	6.0385e-25	5.3315e-24
84061	MAGT1	magnesium transporter 1	1.30413	7.13148	6.27083e-25	5.53269e-24
116236	ABHD15	abhydrolase domain containing 15	-1.68639	3.54795	6.40338e-25	5.64562e-24
2961	GTF2E2	general transcription factor IIE subunit 2	1.42677	5.48326	6.47895e-25	5.7082e-24
9767	JADE3	jade family PHD finger 3	2.55947	2.80771	6.54926e-25	5.76605e-24
283948	NHLRC4	NHL repeat containing 4	-2.05711	0.321758	6.91182e-25	6.08093e-24
3753	KCNE1	potassium voltage-gated channel subfamily E regulatory subunit 1	2.26103	3.20629	7.15131e-25	6.28717e-24
90338	ZNF160	zinc finger protein 160	1.32219	4.57506	7.87561e-25	6.91905e-24
5954	RCN1	reticulocalbin 1	2.59702	6.19687	8.03195e-25	7.05141e-24
644	BLVRA	biliverdin reductase A	2.33668	8.50489	8.2266e-25	7.21718e-24
65264	UBE2Z	ubiquitin conjugating enzyme E2 Z	1.82391	7.43401	8.44529e-25	7.4038e-24
9489	PGS1	phosphatidylglycerophosphate synthase 1	1.44639	5.393	8.63941e-25	7.56863e-24
80174	DBF4B	DBF4 zinc finger B	1.26656	2.90867	8.69464e-25	7.61164e-24
2296	FOXC1	forkhead box C1	2.63933	-0.0373626	8.94705e-25	7.8271e-24
64943	NT5DC2	5'-nucleotidase domain containing 2	-3.21554	3.28786	8.95975e-25	7.83268e-24
26027	ACOT11	acyl-CoA thioesterase 11	-3.15017	3.53287	9.62504e-25	8.40835e-24
10057	ABCC5	ATP binding cassette subfamily C member 5	-4.82875	6.21999	9.66992e-25	8.44161e-24
3459	IFNGR1	interferon gamma receptor 1	-1.50777	7.16442	9.86757e-25	8.6081e-24
333929	SNAI3	snail family transcriptional repressor 3	-3.2875	2.19242	9.90498e-25	8.63467e-24
81888	HYI	hydroxypyruvate isomerase (putative)	-2.06634	2.74287	9.92626e-25	8.64714e-24
6778	STAT6	signal transducer and activator of transcription 6	1.04958	7.93871	1.01759e-24	8.85837e-24
84216	TMEM117	transmembrane protein 117	-1.92444	2.48825	1.03787e-24	9.02863e-24
9488	PIGB	phosphatidylinositol glycan anchor biosynthesis class B	1.3144	3.81574	1.06995e-24	9.30115e-24
9473	THEMIS2	thymocyte selection associated family member 2	1.74131	8.13414	1.12507e-24	9.77343e-24
2870	GRK6	G protein-coupled receptor kinase 6	-2.6815	4.94584	1.15405e-24	1.00182e-23
125150	ZSWIM7	zinc finger SWIM-type containing 7	-2.58651	3.45513	1.18529e-24	1.02822e-23
9788	MTSS1	MTSS1, I-BAR domain containing	-3.66451	4.97937	1.18961e-24	1.03124e-23
143879	KBTBD3	kelch repeat and BTB domain containing 3	-1.85852	1.39929	1.22558e-24	1.06169e-23
54877	ZCCHC2	zinc finger CCHC-type containing 2	1.8166	5.98776	1.24792e-24	1.08029e-23
6002	RGS12	regulator of G protein signaling 12	-1.90465	5.57891	1.26027e-24	1.09021e-23
3015	H2AFZ	H2A histone family member Z	-1.40602	6.28467	1.2776e-24	1.10443e-23
134429	STARD4	StAR related lipid transfer domain containing 4	1.79431	6.24441	1.32685e-24	1.14621e-23
81614	NIPA2	NIPA magnesium transporter 2	1.16288	6.50653	1.38074e-24	1.19193e-23
148103	ZNF599	zinc finger protein 599	-2.0236	-0.124921	1.53565e-24	1.32474e-23
113263	GLCCI1	glucocorticoid induced 1	-2.37714	1.19732	1.54299e-24	1.33014e-23
7150	TOP1	DNA topoisomerase I	2.08702	6.74404	1.58565e-24	1.36597e-23
51742	ARID4B	AT-rich interaction domain 4B	1.73571	6.55814	1.59547e-24	1.37348e-23
7430	EZR	ezrin	1.10511	6.88297	1.74564e-24	1.50171e-23
8502	PKP4	plakophilin 4	-2.11542	2.91837	1.85197e-24	1.59208e-23
3479	IGF1	insulin like growth factor 1	-2.05443	5.58329	1.8679e-24	1.6036e-23
7543	ZFX	zinc finger protein X-linked	1.81865	5.33296	1.86796e-24	1.6036e-23
9625	AATK	apoptosis associated tyrosine kinase	-2.42917	1.92675	2.06271e-24	1.76957e-23
11235	PDCD10	programmed cell death 10	1.34596	5.90772	2.07195e-24	1.77627e-23
9777	TM9SF4	transmembrane 9 superfamily member 4	1.10946	6.66901	2.13416e-24	1.82833e-23
4502	MT2A	metallothionein 2A	6.30281	9.84364	2.19549e-24	1.87957e-23
79971	WLS	wntless Wnt ligand secretion mediator	-1.69406	5.34523	2.29452e-24	1.963e-23
8876	VNN1	vanin 1	-2.91788	3.32088	2.30609e-24	1.97154e-23
7405	UVRAG	UV radiation resistance associated	1.26214	5.40744	2.64113e-24	2.25642e-23
9939	RBM8A	RNA binding motif protein 8A	1.28903	6.18775	2.64923e-24	2.26179e-23
27033	ZBTB32	zinc finger and BTB domain containing 32	2.89313	0.421935	2.68454e-24	2.29036e-23
51386	EIF3L	eukaryotic translation initiation factor 3 subunit L	-1.69986	7.52499	2.75611e-24	2.3498e-23
80150	ASRGL1	asparaginase like 1	-2.63521	4.86255	2.8026e-24	2.38779e-23
55720	TSR1	TSR1, ribosome maturation factor	1.35042	5.29193	2.8533e-24	2.42932e-23
7453	WARS	tryptophanyl-tRNA synthetase	4.67318	11.4755	2.90051e-24	2.46782e-23
4323	MMP14	matrix metallopeptidase 14	1.65732	8.71051	3.01532e-24	2.56375e-23
57088	PLSCR4	phospholipid scramblase 4	3.12685	1.16431	3.0217e-24	2.56741e-23
22797	TFEC	transcription factor EC	2.09597	7.73364	3.11809e-24	2.6475e-23
84284	NTPCR	nucleoside-triphosphatase, cancer-related	-1.60448	4.10264	3.34754e-24	2.84037e-23
79870	BAALC	BAALC, MAP3K1 and KLF4 binding	2.8994	5.39228	3.43401e-24	2.91175e-23
22954	TRIM32	tripartite motif containing 32	-2.62061	3.79581	3.68675e-24	3.12392e-23
9320	TRIP12	thyroid hormone receptor interactor 12	1.39358	8.08546	3.68953e-24	3.12414e-23
11259	FILIP1L	filamin A interacting protein 1 like	1.56584	3.26136	3.86982e-24	3.27372e-23
84276	NICN1	nicolin 1	-2.07195	3.32851	3.87147e-24	3.27372e-23
4283	CXCL9	C-X-C motif chemokine ligand 9	10.5516	9.63056	3.89365e-24	3.28924e-23
23185	LARP4B	La ribonucleoprotein domain family member 4B	1.22057	6.51832	3.89512e-24	3.28924e-23
26030	PLEKHG3	pleckstrin homology and RhoGEF domain containing G3	2.46547	4.90636	4.00492e-24	3.37967e-23
200772	LOC200772	uncharacterized LOC200772	-2.07526	-0.966624	4.07286e-24	3.43466e-23
5864	RAB3A	RAB3A, member RAS oncogene family	-1.93854	-0.129193	4.23503e-24	3.56899e-23
64781	CERK	ceramide kinase	-1.28575	4.82656	4.25082e-24	3.57987e-23
124152	IQCK	IQ motif containing K	-2.70787	2.07002	4.30003e-24	3.61885e-23
11124	FAF1	Fas associated factor 1	-1.63897	4.17508	4.30748e-24	3.62266e-23
55502	HES6	hes family bHLH transcription factor 6	-2.24361	1.82098	4.59168e-24	3.85906e-23
723790	HIST2H2AA4	histone cluster 2 H2A family member a4	4.35147	5.76355	4.67436e-24	3.92589e-23
51292	GMPR2	guanosine monophosphate reductase 2	-1.38655	5.24617	4.72906e-24	3.96915e-23
9641	IKBKE	inhibitor of nuclear factor kappa B kinase subunit epsilon	1.92591	6.16409	5.05242e-24	4.23768e-23
94239	H2AFV	H2A histone family member V	-1.53758	5.71945	5.33169e-24	4.46889e-23
4704	NDUFA9	NADH:ubiquinone oxidoreductase subunit A9	1.51645	7.01426	5.47633e-24	4.58702e-23
8459	TPST2	tyrosylprotein sulfotransferase 2	-2.28877	6.07599	5.57184e-24	4.66388e-23
261726	TIPRL	TOR signaling pathway regulator	1.24334	5.51424	5.72252e-24	4.78677e-23
9124	PDLIM1	PDZ and LIM domain 1	2.0977	0.924284	5.78333e-24	4.83438e-23
2135	EXTL2	exostosin like glycosyltransferase 2	1.92678	4.70122	5.91088e-24	4.93767e-23
100287284	MANSC4	MANSC domain containing 4	-2.37341	-0.700345	6.18653e-24	5.16446e-23
128989	TANGO2	transport and golgi organization 2 homolog	-1.71745	5.91502	6.41868e-24	5.35465e-23
284129	SLC26A11	solute carrier family 26 member 11	-2.38306	6.1589	6.53346e-24	5.44675e-23
57823	SLAMF7	SLAM family member 7	7.17453	12.8143	6.6047e-24	5.50244e-23
7086	TKT	transketolase	-1.9544	8.05628	6.72151e-24	5.596e-23
5756	TWF1	twinfilin actin binding protein 1	1.71303	5.52115	6.742e-24	5.60929e-23
7046	TGFBR1	transforming growth factor beta receptor 1	-1.56906	6.45951	7.15236e-24	5.94672e-23
41	ASIC1	acid sensing ion channel subunit 1	-1.57493	2.29434	7.29639e-24	6.0624e-23
11020	IFT27	intraflagellar transport 27	-2.91379	3.38168	7.36503e-24	6.11534e-23
767557	SYS1-DBNDD2	SYS1-DBNDD2 readthrough (NMD candidate)	-1.5295	4.77358	7.58359e-24	6.2926e-23
79818	ZNF552	zinc finger protein 552	-2.17006	2.34952	8.27807e-24	6.86427e-23
55871	CBWD1	COBW domain containing 1	1.84198	5.78386	8.30469e-24	6.88174e-23
80255	SLC35F5	solute carrier family 35 member F5	1.77932	5.63216	8.41426e-24	6.96788e-23
57409	MIF4GD	MIF4G domain containing	-2.2294	4.38885	8.46e-24	7.00109e-23
64130	LIN7B	lin-7 homolog B, crumbs cell polarity complex component	-2.48141	0.285557	8.59021e-24	7.1041e-23
6279	S100A8	S100 calcium binding protein A8	3.84993	5.22025	8.7205e-24	7.20704e-23
10606	PAICS	phosphoribosylaminoimidazole carboxylase and phosphoribosylaminoimidazolesuccinocarboxamide synthase	1.58621	5.7312	8.73932e-24	7.21779e-23
55344	PLCXD1	phosphatidylinositol specific phospholipase C X domain containing 1	-3.98658	4.86695	8.9856e-24	7.41626e-23
220980	TMEM72-AS1	TMEM72 antisense RNA 1	2.17088	-0.936346	9.15259e-24	7.54906e-23
94134	ARHGAP12	Rho GTPase activating protein 12	1.64539	5.02086	9.33033e-24	7.69055e-23
196264	MPZL3	myelin protein zero like 3	-2.57004	1.65358	9.44503e-24	7.77992e-23
1665	DHX15	DEAH-box helicase 15	1.50158	6.89305	9.70822e-24	7.9914e-23
57665	RDH14	retinol dehydrogenase 14	1.15969	4.15228	9.81642e-24	8.07511e-23
558	AXL	AXL receptor tyrosine kinase	5.3525	4.77187	9.84926e-24	8.09676e-23
54558	SPATA6	spermatogenesis associated 6	-1.73899	1.18256	1.0093e-23	8.29162e-23
23036	ZNF292	zinc finger protein 292	2.04495	4.68096	1.02628e-23	8.42553e-23
23136	EPB41L3	erythrocyte membrane protein band 4.1 like 3	1.58655	7.82401	1.02789e-23	8.43318e-23
144571	A2M-AS1	A2M antisense RNA 1	-2.12438	-0.432652	1.06194e-23	8.7068e-23
28231	SLCO4A1	solute carrier organic anion transporter family member 4A1	5.86178	6.88871	1.10402e-23	9.04578e-23
79661	NEIL1	nei like DNA glycosylase 1	-2.6818	0.922203	1.14023e-23	9.33632e-23
29919	RMC1	regulator of MON1-CCZ1	1.21635	5.00743	1.1779e-23	9.63842e-23
8843	HCAR3	hydroxycarboxylic acid receptor 3	3.16607	2.23433	1.23746e-23	1.01191e-22
440288	UBL7-AS1	UBL7 antisense RNA 1 (head to head)	-2.11185	-0.163689	1.25136e-23	1.0226e-22
27032	ATP2C1	ATPase secretory pathway Ca2+ transporting 1	1.62785	6.83462	1.27622e-23	1.04223e-22
5214	PFKP	phosphofructokinase, platelet	4.4115	7.23886	1.28374e-23	1.04768e-22
147965	FAM98C	family with sequence similarity 98 member C	-1.80382	2.38533	1.28998e-23	1.05209e-22
101927243	LOC101927243	uncharacterized LOC101927243	-2.06271	2.24495	1.36767e-23	1.11471e-22
9095	TBX19	T-box 19	1.29935	2.20471	1.5034e-23	1.22453e-22
580	BARD1	BRCA1 associated RING domain 1	1.68918	3.02792	1.52103e-23	1.23808e-22
3487	IGFBP4	insulin like growth factor binding protein 4	3.67888	9.60783	1.52428e-23	1.23991e-22
5859	QARS	glutaminyl-tRNA synthetase	-1.6302	6.78559	1.59873e-23	1.29963e-22
55279	ZNF654	zinc finger protein 654	2.11734	4.45288	1.62553e-23	1.32054e-22
353345	GPR141	G protein-coupled receptor 141	2.84322	4.53857	1.67466e-23	1.35957e-22
157697	ERICH1	glutamate rich 1	1.45572	4.13771	1.69051e-23	1.37154e-22
166012	CHST13	carbohydrate sulfotransferase 13	-3.10814	3.71642	1.69627e-23	1.37531e-22
2356	FPGS	folylpolyglutamate synthase	1.94634	6.6602	1.70821e-23	1.38409e-22
162073	ITPRIPL2	ITPRIP like 2	1.63874	7.00391	1.75083e-23	1.41769e-22
5154	PDGFA	platelet derived growth factor subunit A	5.58685	4.88953	1.75292e-23	1.41846e-22
89953	KLC4	kinesin light chain 4	-1.68184	3.08543	1.75646e-23	1.4204e-22
151195	CCNYL1	cyclin Y like 1	1.45578	6.17005	1.86526e-23	1.5074e-22
7360	UGP2	UDP-glucose pyrophosphorylase 2	1.49478	7.69277	1.87422e-23	1.51365e-22
54928	IMPAD1	inositol monophosphatase domain containing 1	1.36321	5.87296	1.93835e-23	1.56442e-22
125170	MIEF2	mitochondrial elongation factor 2	-1.63019	2.5247	1.95016e-23	1.57294e-22
5025	P2RX4	purinergic receptor P2X 4	1.39077	7.42347	2.02823e-23	1.63484e-22
728431	LINC01137	long intergenic non-protein coding RNA 1137	2.50465	4.09068	2.04121e-23	1.64423e-22
51444	RNF138	ring finger protein 138	1.87094	5.06083	2.04692e-23	1.64777e-22
3299	HSF4	heat shock transcription factor 4	-2.68973	3.54247	2.09071e-23	1.68193e-22
3274	HRH2	histamine receptor H2	3.42359	3.8757	2.11797e-23	1.70275e-22
8974	P4HA2	prolyl 4-hydroxylase subunit alpha 2	2.47381	5.52886	2.12284e-23	1.70556e-22
157285	PRAG1	PEAK1 related, kinase-activating pseudokinase 1	-2.57546	3.32427	2.23089e-23	1.79121e-22
3579	CXCR2	C-X-C motif chemokine receptor 2	-2.0689	-0.383934	2.27016e-23	1.82156e-22
55626	AMBRA1	autophagy and beclin 1 regulator 1	1.38514	5.49056	2.33349e-23	1.87117e-22
28966	SNX24	sorting nexin 24	-1.67781	4.87236	2.34411e-23	1.87847e-22
9670	IPO13	importin 13	-1.2048	5.01223	2.36741e-23	1.89592e-22
51760	SYT17	synaptotagmin 17	2.21147	3.09247	2.39802e-23	1.91919e-22
5720	PSME1	proteasome activator subunit 1	1.90694	7.89508	2.40083e-23	1.9202e-22
57609	DIP2B	disco interacting protein 2 homolog B	1.5448	6.15062	2.40663e-23	1.9236e-22
3925	STMN1	stathmin 1	-2.1835	5.51649	2.43945e-23	1.94857e-22
10221	TRIB1	tribbles pseudokinase 1	2.2548	6.73994	2.44652e-23	1.95296e-22
675	BRCA2	BRCA2, DNA repair associated	1.96712	3.67927	2.56289e-23	2.04454e-22
79415	CYBC1	cytochrome b-245 chaperone 1	1.51928	7.9361	2.73481e-23	2.18029e-22
9969	MED13	mediator complex subunit 13	2.04509	6.21193	2.78822e-23	2.22144e-22
81929	SEH1L	SEH1 like nucleoporin	1.30449	4.9026	2.9433e-23	2.3435e-22
2281	FKBP1B	FK506 binding protein 1B	2.43858	3.43276	3.07068e-23	2.44334e-22
100506098	LOC100506098	uncharacterized LOC100506098	3.77785	1.58253	3.1893e-23	2.53611e-22
9818	NUP58	nucleoporin 58	1.95764	6.22044	3.21581e-23	2.55402e-22
25800	SLC39A6	solute carrier family 39 member 6	1.50046	5.42447	3.21595e-23	2.55402e-22
57234	LINC00869	long intergenic non-protein coding RNA 869	2.21316	3.15267	3.25481e-23	2.58323e-22
100506776	TRG-AS1	T cell receptor gamma locus antisense RNA 1	1.45628	4.65939	3.40983e-23	2.70454e-22
64795	RMND5A	required for meiotic nuclear division 5 homolog A	-1.71874	4.06936	3.47678e-23	2.75588e-22
60674	GAS5	growth arrest specific 5	-1.77503	4.69735	3.6425e-23	2.88539e-22
57664	PLEKHA4	pleckstrin homology domain containing A4	5.03404	4.13607	3.77112e-23	2.98537e-22
9709	HERPUD1	homocysteine inducible ER protein with ubiquitin like domain 1	-1.95546	5.87319	3.82245e-23	3.02331e-22
7170	TPM3	tropomyosin 3	1.07297	9.10998	3.82392e-23	3.02331e-22
7855	FZD5	frizzled class receptor 5	2.89616	5.55138	3.92202e-23	3.09889e-22
54906	FAM208B	family with sequence similarity 208 member B	2.446	5.281	3.94778e-23	3.11727e-22
65220	NADK	NAD kinase	1.18231	8.06614	4.11824e-23	3.2498e-22
79998	ANKRD53	ankyrin repeat domain 53	2.09806	-1.08617	4.1226e-23	3.25117e-22
55236	UBA6	ubiquitin like modifier activating enzyme 6	1.86947	6.4245	4.15051e-23	3.2711e-22
23165	NUP205	nucleoporin 205	1.49767	5.85123	4.27809e-23	3.36951e-22
7782	SLC30A4	solute carrier family 30 member 4	-2.56542	0.980166	4.37561e-23	3.44413e-22
375341	C3orf62	chromosome 3 open reading frame 62	-1.23417	4.26429	4.42056e-23	3.4773e-22
9472	AKAP6	A-kinase anchoring protein 6	-2.44477	1.44828	4.52468e-23	3.55695e-22
25921	ZDHHC5	zinc finger DHHC-type containing 5	1.05585	6.97885	4.71862e-23	3.70706e-22
5341	PLEK	pleckstrin	1.70709	10.0845	4.77411e-23	3.74828e-22
27239	GPR162	G protein-coupled receptor 162	-2.29348	2.17841	4.99338e-23	3.91796e-22
80022	MYO15B	myosin XVB	-1.8152	4.16264	5.04144e-23	3.95316e-22
3142	HLX	H2.0 like homeobox	2.16422	5.90015	5.08889e-23	3.98785e-22
1436	CSF1R	colony stimulating factor 1 receptor	1.32124	9.30319	5.24834e-23	4.11021e-22
25875	LETMD1	LETM1 domain containing 1	-1.24685	4.40084	5.38259e-23	4.21268e-22
84532	ACSS1	acyl-CoA synthetase short chain family member 1	-3.60216	4.7129	5.41354e-23	4.23423e-22
256356	GK5	glycerol kinase 5	2.19729	4.2437	5.42622e-23	4.24148e-22
27	ABL2	ABL proto-oncogene 2, non-receptor tyrosine kinase	1.9753	6.542	5.58181e-23	4.36035e-22
10313	RTN3	reticulon 3	-1.21377	7.24879	5.81066e-23	4.53626e-22
7042	TGFB2	transforming growth factor beta 2	-2.27	-0.468902	6.10721e-23	4.76337e-22
1861	TOR1A	torsin family 1 member A	1.1035	5.65246	6.10924e-23	4.76337e-22
2908	NR3C1	nuclear receptor subfamily 3 group C member 1	2.02029	7.03867	6.22674e-23	4.85193e-22
951	CD37	CD37 molecule	-1.73406	7.17103	6.38572e-23	4.97268e-22
26119	LDLRAP1	low density lipoprotein receptor adaptor protein 1	-1.52564	4.48538	6.73321e-23	5.23999e-22
55858	TMEM165	transmembrane protein 165	1.23715	6.41837	6.7898e-23	5.28072e-22
64422	ATG3	autophagy related 3	1.20497	6.90925	7.03409e-23	5.46728e-22
9424	KCNK6	potassium two pore domain channel subfamily K member 6	-2.57842	4.78703	7.16268e-23	5.56375e-22
54896	PQLC2	PQ loop repeat containing 2	-1.56072	4.72747	7.17262e-23	5.56799e-22
60481	ELOVL5	ELOVL fatty acid elongase 5	1.84274	7.78218	7.26968e-23	5.6398e-22
65981	CAPRIN2	caprin family member 2	-1.69104	3.14854	7.27597e-23	5.64115e-22
1102	RCBTB2	RCC1 and BTB domain containing protein 2	-2.78887	5.88345	7.59393e-23	5.88399e-22
51701	NLK	nemo like kinase	1.07407	4.59226	7.9913e-23	6.18802e-22
84925	DIRC2	disrupted in renal carcinoma 2	-2.32479	4.49634	8.13054e-23	6.29191e-22
64756	ATPAF1	ATP synthase mitochondrial F1 complex assembly factor 1	-1.31266	4.83697	8.16709e-23	6.31626e-22
26100	WIPI2	WD repeat domain, phosphoinositide interacting 2	-1.09309	5.94098	8.48884e-23	6.561e-22
25895	EEF1AKMT3	EEF1A lysine methyltransferase 3	1.98746	4.91376	8.6719e-23	6.69832e-22
55244	SLC47A1	solute carrier family 47 member 1	-1.76262	4.50805	8.74413e-23	6.74991e-22
280	AMY2B	amylase, alpha 2B (pancreatic)	-2.1258	3.27149	9.11123e-23	7.02891e-22
140462	ASB9	ankyrin repeat and SOCS box containing 9	-2.05967	-0.813784	9.22091e-23	7.1091e-22
23355	VPS8	VPS8, CORVET complex subunit	-1.39157	5.29437	9.26942e-23	7.14206e-22
378805	LINC-PINT	long intergenic non-protein coding RNA, p53 induced transcript	2.35807	3.32098	9.36506e-23	7.21127e-22
5900	RALGDS	ral guanine nucleotide dissociation stimulator	1.69378	6.68462	9.49957e-23	7.31031e-22
23347	SMCHD1	structural maintenance of chromosomes flexible hinge domain containing 1	2.11369	6.00291	9.58194e-23	7.36913e-22
6925	TCF4	transcription factor 4	2.06769	6.62636	9.66631e-23	7.4294e-22
81609	SNX27	sorting nexin family member 27	1.19478	6.6273	9.72776e-23	7.47201e-22
80223	RAB11FIP1	RAB11 family interacting protein 1	-2.69457	5.63266	1.01143e-22	7.76409e-22
84836	ABHD14B	abhydrolase domain containing 14B	-1.5161	5.06327	1.01501e-22	7.78675e-22
8349	HIST2H2BE	histone cluster 2 H2B family member e	2.83123	2.69985	1.02816e-22	7.88276e-22
219854	TMEM218	transmembrane protein 218	-1.42573	3.99187	1.08778e-22	8.3347e-22
26020	LRP10	LDL receptor related protein 10	1.34061	7.8173	1.09219e-22	8.3589e-22
9185	REPS2	RALBP1 associated Eps domain containing 2	-4.30642	3.10425	1.09228e-22	8.3589e-22
80313	LRRC27	leucine rich repeat containing 27	-1.4531	3.03114	1.10177e-22	8.42627e-22
157506	RDH10	retinol dehydrogenase 10	-2.10441	2.90097	1.12735e-22	8.61662e-22
4316	MMP7	matrix metallopeptidase 7	2.66852	6.81972	1.16136e-22	8.87111e-22
6095	RORA	RAR related orphan receptor A	2.90298	2.6199	1.20244e-22	9.17928e-22
32	ACACB	acetyl-CoA carboxylase beta	-2.34928	2.42018	1.22865e-22	9.37352e-22
151963	MB21D2	Mab-21 domain containing 2	2.13441	4.27508	1.29207e-22	9.85138e-22
10102	TSFM	Ts translation elongation factor, mitochondrial	1.39044	4.65328	1.30087e-22	9.91232e-22
301	ANXA1	annexin A1	2.14714	9.35649	1.32016e-22	1.00532e-21
57326	PBXIP1	PBX homeobox interacting protein 1	-1.72794	6.01127	1.41196e-22	1.07457e-21
116840	CNTROB	centrobin, centriole duplication and spindle assembly protein	-1.31421	4.12927	1.50676e-22	1.146e-21
1759	DNM1	dynamin 1	-2.31362	1.11611	1.52784e-22	1.16133e-21
64757	2001-03-01	mitochondrial amidoxime reducing component 1	-3.22356	1.96188	1.572e-22	1.19416e-21
10007	GNPDA1	glucosamine-6-phosphate deaminase 1	-3.48999	7.21082	1.64968e-22	1.2524e-21
91452	ACBD5	acyl-CoA binding domain containing 5	1.69811	6.11732	1.89834e-22	1.4403e-21
59341	TRPV4	transient receptor potential cation channel subfamily V member 4	-3.44849	3.44846	1.93636e-22	1.46825e-21
26051	PPP1R16B	protein phosphatase 1 regulatory subunit 16B	2.48945	0.434556	1.9934e-22	1.51058e-21
84693	MCEE	methylmalonyl-CoA epimerase	-2.19115	1.74773	2.07528e-22	1.57166e-21
8125	ANP32A	acidic nuclear phosphoprotein 32 family member A	-1.66852	6.47677	2.08418e-22	1.57744e-21
399512	SLC25A35	solute carrier family 25 member 35	-1.85982	2.41152	2.24829e-22	1.70062e-21
647979	NORAD	non-coding RNA activated by DNA damage	-1.22445	6.70474	2.29085e-22	1.73175e-21
10725	NFAT5	nuclear factor of activated T cells 5	1.87001	5.39866	2.41373e-22	1.82353e-21
83464	APH1B	aph-1 homolog B, gamma-secretase subunit	-1.42961	4.67955	2.42361e-22	1.82987e-21
148327	CREB3L4	cAMP responsive element binding protein 3 like 4	-2.74669	1.65465	2.46049e-22	1.85659e-21
26290	GALNT8	polypeptide N-acetylgalactosaminyltransferase 8	1.46568	4.82766	2.49373e-22	1.88053e-21
352954	CASTOR3	CASTOR family member 3	-2.34447	0.381001	2.50619e-22	1.88878e-21
5516	PPP2CB	protein phosphatase 2 catalytic subunit beta	1.07175	6.3495	2.5544e-22	1.92395e-21
388115	CCDC9B	coiled-coil domain containing 9B	-4.63757	3.03738	2.67315e-22	2.01216e-21
9764	KIAA0513	KIAA0513	-1.5529	5.37341	2.68308e-22	2.01841e-21
29916	SNX11	sorting nexin 11	1.16776	6.7845	2.91477e-22	2.19137e-21
132	ADK	adenosine kinase	-1.31737	4.48977	2.94936e-22	2.21604e-21
9687	GREB1	growth regulating estrogen receptor binding 1	-2.55899	0.0749162	3.09517e-22	2.32419e-21
996	CDC27	cell division cycle 27	1.34118	6.0537	3.11808e-22	2.33997e-21
147650	SPACA6	sperm acrosome associated 6	2.5583	1.45782	3.12015e-22	2.34011e-21
3672	ITGA1	integrin subunit alpha 1	3.90452	1.05742	3.16417e-22	2.37169e-21
474343	SPIN2B	spindlin family member 2B	-1.70134	1.24037	3.22824e-22	2.41826e-21
114826	SMYD4	SET and MYND domain containing 4	-1.90259	3.54527	3.31371e-22	2.47946e-21
5634	PRPS2	phosphoribosyl pyrophosphate synthetase 2	1.35331	5.32542	3.31394e-22	2.47946e-21
1742	DLG4	discs large MAGUK scaffold protein 4	-1.67288	3.50743	3.33553e-22	2.49411e-21
7071	KLF10	Kruppel like factor 10	1.5492	4.94635	3.41253e-22	2.55015e-21
101928464	ZNF433-AS1	ZNF433 and ZNF878 antisense RNA 1	-2.21315	1.92679	3.41813e-22	2.5528e-21
64425	POLR1E	RNA polymerase I subunit E	-1.83725	2.32462	3.54789e-22	2.64811e-21
23531	MMD	monocyte to macrophage differentiation associated	-2.30819	4.57269	3.62681e-22	2.70538e-21
55861	DBNDD2	dysbindin domain containing 2	-1.8155	4.60844	3.9191e-22	2.92166e-21
84957	RELT	RELT, TNF receptor	1.65456	6.33918	4.02045e-22	2.99542e-21
135295	SRSF12	serine and arginine rich splicing factor 12	4.2513	1.2935	4.25538e-22	3.16854e-21
90378	SAMD1	sterile alpha motif domain containing 1	-2.22657	3.89706	4.31786e-22	3.21314e-21
1465	CSRP1	cysteine and glycine rich protein 1	-1.88538	6.3879	4.53688e-22	3.3741e-21
83716	CRISPLD2	cysteine rich secretory protein LCCL domain containing 2	2.88616	2.25273	4.73929e-22	3.52252e-21
151056	PLB1	phospholipase B1	-2.11175	3.64012	5.11862e-22	3.80219e-21
283624	LINC00641	long intergenic non-protein coding RNA 641	1.91644	2.00798	5.39833e-22	4.00755e-21
1389	CREBL2	cAMP responsive element binding protein like 2	-1.21431	6.50043	5.53571e-22	4.10708e-21
93129	ORAI3	ORAI calcium release-activated calcium modulator 3	-1.96088	5.33663	5.54653e-22	4.11266e-21
4012	LNPEP	leucyl and cystinyl aminopeptidase	1.40211	6.25156	5.71827e-22	4.23747e-21
64840	PORCN	porcupine O-acyltransferase	-1.64586	1.68477	5.86128e-22	4.34085e-21
56180	MOSPD1	motile sperm domain containing 1	-1.25757	3.80488	5.94542e-22	4.40054e-21
9587	MAD2L1BP	MAD2L1 binding protein	1.0746	5.021	5.98602e-22	4.42794e-21
100113407	TMEM170B	transmembrane protein 170B	-1.99559	4.30345	6.26147e-22	4.62893e-21
5899	RALB	RAS like proto-oncogene B	1.53717	7.71838	6.32859e-22	4.67577e-21
65997	RASL11B	RAS like family 11 member B	-3.12495	1.50923	6.36213e-22	4.69775e-21
55629	PNRC2	proline rich nuclear receptor coactivator 2	1.20566	6.88079	6.36936e-22	4.70029e-21
6674	SPAG1	sperm associated antigen 1	2.64361	2.0785	6.40031e-22	4.72032e-21
124093	CCDC78	coiled-coil domain containing 78	-2.13127	0.316558	6.78267e-22	4.99934e-21
8693	GALNT4	polypeptide N-acetylgalactosaminyltransferase 4	2.01436	3.82552	6.91449e-22	5.09348e-21
56986	DTWD1	DTW domain containing 1	-1.68349	2.6269	7.32748e-22	5.3945e-21
375790	AGRN	agrin	1.67322	6.28014	7.58333e-22	5.57955e-21
8797	TNFRSF10A	TNF receptor superfamily member 10a	1.54395	3.97725	7.74508e-22	5.69518e-21
10807	ENTR1	endosome associated trafficking regulator 1	-1.53338	4.51593	7.75675e-22	5.70038e-21
29967	LRP12	LDL receptor related protein 12	3.44931	5.82837	8.06681e-22	5.92473e-21
23332	CLASP1	cytoplasmic linker associated protein 1	1.65362	5.21867	8.13501e-22	5.97129e-21
10630	PDPN	podoplanin	2.03834	5.44429	8.40157e-22	6.16331e-21
929	CD14	CD14 molecule	-2.54999	9.49698	8.42712e-22	6.17839e-21
100132891	MSC-AS1	MSC antisense RNA 1	1.51727	4.37314	8.90301e-22	6.52344e-21
6513	SLC2A1	solute carrier family 2 member 1	5.76559	6.08864	9.03897e-22	6.61915e-21
644019	CBWD6	COBW domain containing 6	1.85711	5.16467	9.27185e-22	6.78568e-21
6470	SHMT1	serine hydroxymethyltransferase 1	-3.32981	3.50312	9.58196e-22	7.00851e-21
10461	MERTK	MER proto-oncogene, tyrosine kinase	-3.02118	5.07393	9.64337e-22	7.04927e-21
9175	MAP3K13	mitogen-activated protein kinase kinase kinase 13	1.53687	4.83087	9.69863e-22	7.08548e-21
11057	ABHD2	abhydrolase domain containing 2	-2.48983	6.15331	9.767e-22	7.13123e-21
124790	HEXIM2	hexamethylene bisacetamide inducible 2	-1.94771	2.01781	9.95715e-22	7.26579e-21
375035	SFT2D2	SFT2 domain containing 2	1.58189	7.40615	1.01127e-21	7.37496e-21
57210	SLC45A4	solute carrier family 45 member 4	-2.99406	4.60691	1.03117e-21	7.5157e-21
5775	PTPN4	protein tyrosine phosphatase, non-receptor type 4	-1.87874	1.67337	1.09198e-21	7.95424e-21
101928153	ITGA9-AS1	ITGA9 antisense RNA 1	-2.2257	-0.367896	1.12158e-21	8.165e-21
961	CD47	CD47 molecule	1.31936	7.61311	1.12515e-21	8.18618e-21
493861	EID3	EP300 interacting inhibitor of differentiation 3	2.36174	-0.160086	1.13073e-21	8.22201e-21
10157	AASS	aminoadipate-semialdehyde synthase	1.91335	0.430291	1.15884e-21	8.42145e-21
55281	TMEM140	transmembrane protein 140	1.91035	7.04134	1.16204e-21	8.43977e-21
6850	SYK	spleen associated tyrosine kinase	-2.54945	7.23778	1.19747e-21	8.692e-21
23597	ACOT9	acyl-CoA thioesterase 9	1.31369	6.58818	1.22121e-21	8.85915e-21
10257	ABCC4	ATP binding cassette subfamily C member 4	2.38481	5.06304	1.26635e-21	9.18124e-21
10458	BAIAP2	BAI1 associated protein 2	-2.97524	4.43062	1.30483e-21	9.45212e-21
1183	CLCN4	chloride voltage-gated channel 4	-3.17286	1.31259	1.30524e-21	9.45212e-21
51616	TAF9B	TATA-box binding protein associated factor 9b	-1.84496	1.81109	1.31193e-21	9.49504e-21
403	ARL3	ADP ribosylation factor like GTPase 3	-2.25962	3.75332	1.34332e-21	9.71654e-21
50862	RNF141	ring finger protein 141	-1.84664	4.47094	1.39783e-21	1.01049e-20
101928865	LOC101928865	uncharacterized LOC101928865	2.03364	-0.464539	1.45173e-21	1.04884e-20
80227	PAAF1	proteasomal ATPase associated factor 1	-1.35777	3.46634	1.48724e-21	1.07388e-20
56981	PRDM11	PR/SET domain 11	1.66827	2.06328	1.54043e-21	1.11164e-20
5916	RARG	retinoic acid receptor gamma	-1.4643	1.04089	1.57156e-21	1.13344e-20
120227	CYP2R1	cytochrome P450 family 2 subfamily R member 1	-2.19535	2.61655	1.57941e-21	1.1379e-20
10943	MSL3	MSL complex subunit 3	1.00951	5.48642	1.57958e-21	1.1379e-20
51268	PIPOX	pipecolic acid and sarcosine oxidase	-1.98817	0.869872	1.58574e-21	1.14168e-20
60436	TGIF2	TGFB induced factor homeobox 2	2.03824	4.9536	1.63065e-21	1.17333e-20
79930	DOK3	docking protein 3	-1.9362	5.98277	1.65243e-21	1.18831e-20
6812	STXBP1	syntaxin binding protein 1	-2.14865	1.91128	1.71074e-21	1.22953e-20
285464	CRIPAK	cysteine rich PAK1 inhibitor	-1.63682	1.56933	1.72925e-21	1.24212e-20
3836	KPNA1	karyopherin subunit alpha 1	1.26153	6.15842	1.78188e-21	1.27918e-20
90407	TMEM41A	transmembrane protein 41A	1.60394	5.03266	1.82098e-21	1.30649e-20
51278	IER5	immediate early response 5	1.83373	6.07003	1.95893e-21	1.40466e-20
55666	NPLOC4	NPL4 homolog, ubiquitin recognition factor	1.0354	6.76417	1.985e-21	1.42253e-20
8869	ST3GAL5	ST3 beta-galactoside alpha-2,3-sialyltransferase 5	1.196	6.33499	2.02736e-21	1.45204e-20
50626	CYHR1	cysteine and histidine rich 1	-1.53337	4.83612	2.07834e-21	1.4877e-20
2067	ERCC1	ERCC excision repair 1, endonuclease non-catalytic subunit	-1.97078	5.09832	2.11258e-21	1.51133e-20
1051	CEBPB	CCAAT enhancer binding protein beta	2.25328	8.10427	2.11637e-21	1.51318e-20
2332	FMR1	fragile X mental retardation 1	1.57747	5.36254	2.23467e-21	1.59684e-20
53944	CSNK1G1	casein kinase 1 gamma 1	1.35474	5.15991	2.23927e-21	1.5992e-20
84722	PSRC1	proline and serine rich coiled-coil 1	-2.53479	1.80464	2.26214e-21	1.61461e-20
59307	SIGIRR	single Ig and TIR domain containing	-2.76109	3.68444	2.29559e-21	1.63754e-20
91056	AP5B1	adaptor related protein complex 5 subunit beta 1	1.44172	5.97419	2.37844e-21	1.69567e-20
79009	DDX50	DExD-box helicase 50	1.22843	4.97713	2.39892e-21	1.70928e-20
7317	UBA1	ubiquitin like modifier activating enzyme 1	1.14103	8.27911	2.54675e-21	1.81357e-20
4783	NFIL3	nuclear factor, interleukin 3 regulated	1.77416	4.24199	2.55117e-21	1.81568e-20
94081	SFXN1	sideroflexin 1	2.03162	4.71993	2.58262e-21	1.837e-20
284618	RUSC1-AS1	RUSC1 antisense RNA 1	1.95358	0.239967	2.60519e-21	1.852e-20
115330	GPR146	G protein-coupled receptor 146	2.63838	2.96745	2.72314e-21	1.93474e-20
7450	VWF	von Willebrand factor	-1.81134	2.4371	2.77254e-21	1.96871e-20
26511	CHIC2	cysteine rich hydrophobic domain 2	1.43209	3.48919	2.80188e-21	1.98841e-20
51100	SH3GLB1	SH3 domain containing GRB2 like, endophilin B1	1.2445	7.57971	2.97633e-21	2.111e-20
440498	HSBP1L1	heat shock factor binding protein 1 like 1	-1.86434	2.57573	2.9951e-21	2.12194e-20
3151	HMGN2	high mobility group nucleosomal binding domain 2	-1.73797	5.84971	2.99518e-21	2.12194e-20
51281	ANKMY1	ankyrin repeat and MYND domain containing 1	-1.96799	1.9693	3.04569e-21	2.15649e-20
84939	MUM1	melanoma associated antigen (mutated) 1	-1.51404	3.8301	3.06504e-21	2.16896e-20
10208	USPL1	ubiquitin specific peptidase like 1	1.34543	4.58444	3.14014e-21	2.22083e-20
6117	RPA1	replication protein A1	-2.51635	5.49563	3.15378e-21	2.22921e-20
9844	ELMO1	engulfment and cell motility 1	-1.45342	4.82712	3.27591e-21	2.31422e-20
84695	LOXL3	lysyl oxidase like 3	-2.37464	4.34625	3.28476e-21	2.31915e-20
50515	CHST11	carbohydrate sulfotransferase 11	1.92621	7.31402	3.35055e-21	2.36426e-20
7458	EIF4H	eukaryotic translation initiation factor 4H	0.986034	7.87624	3.42187e-21	2.4132e-20
100528030	POC1B-GALNT4	POC1B-GALNT4 readthrough	1.99416	3.8196	3.43176e-21	2.41881e-20
63892	THADA	THADA, armadillo repeat containing	-1.26192	5.25274	3.48284e-21	2.45342e-20
388507	ZNF788P	zinc finger family member 788, pseudogene	-1.73639	1.69578	3.81773e-21	2.68779e-20
54584	GNB1L	G protein subunit beta 1 like	-2.18644	1.39031	3.89725e-21	2.74097e-20
4478	MSN	moesin	1.29338	9.8018	3.89768e-21	2.74097e-20
399909	PCNX3	pecanex 3	1.07929	5.70703	3.96007e-21	2.78326e-20
255031	LINC00957	long intergenic non-protein coding RNA 957	-3.06695	2.22643	4.42546e-21	3.10697e-20
26160	IFT172	intraflagellar transport 172	-2.84187	2.62354	4.42567e-21	3.10697e-20
284439	SLC25A42	solute carrier family 25 member 42	-1.79249	0.465971	4.42815e-21	3.10697e-20
372	ARCN1	archain 1	1.07629	7.37938	4.47866e-21	3.14063e-20
9846	GAB2	GRB2 associated binding protein 2	1.412	6.88696	4.56753e-21	3.20114e-20
9120	SLC16A6	solute carrier family 16 member 6	-2.31733	1.54409	4.5845e-21	3.21122e-20
91355	LRP5L	LDL receptor related protein 5 like	-1.62675	1.30841	4.63343e-21	3.24366e-20
81563	C1orf21	chromosome 1 open reading frame 21	3.10246	6.4075	4.65068e-21	3.25391e-20
338339	CLEC4D	C-type lectin domain family 4 member D	6.07325	4.3073	4.66858e-21	3.26459e-20
132864	CPEB2	cytoplasmic polyadenylation element binding protein 2	2.43891	5.84661	4.94474e-21	3.45575e-20
153241	CEP120	centrosomal protein 120	-2.07386	2.78411	4.96959e-21	3.47116e-20
83695	RHNO1	RAD9-HUS1-RAD1 interacting nuclear orphan 1	-1.10151	4.2953	4.9911e-21	3.48422e-20
154214	RNF217	ring finger protein 217	1.5571	3.90897	5.02681e-21	3.50717e-20
25776	CBY1	chibby family member 1, beta catenin antagonist	-1.67859	2.32604	5.10058e-21	3.55664e-20
4673	NAP1L1	nucleosome assembly protein 1 like 1	-1.12277	7.61136	5.65995e-21	3.94447e-20
9015	TAF1A	TATA-box binding protein associated factor, RNA polymerase I subunit A	1.91644	2.0381	5.67624e-21	3.95361e-20
8887	TAX1BP1	Tax1 binding protein 1	1.39628	7.25994	5.9026e-21	4.10896e-20
137872	ADHFE1	alcohol dehydrogenase, iron containing 1	-2.31676	1.63207	6.0461e-21	4.2065e-20
1857	DVL3	dishevelled segment polarity protein 3	1.08791	5.76777	6.06131e-21	4.21472e-20
152007	GLIPR2	GLI pathogenesis related 2	1.85369	7.20395	6.2583e-21	4.34922e-20
25897	RNF19A	ring finger protein 19A, RBR E3 ubiquitin protein ligase	1.80559	6.00203	6.26176e-21	4.34922e-20
10605	PAIP1	poly(A) binding protein interacting protein 1	1.11189	5.11989	6.33097e-21	4.39483e-20
151313	FAHD2B	fumarylacetoacetate hydrolase domain containing 2B	-1.52183	1.76478	6.47386e-21	4.49151e-20
2857	GPR34	G protein-coupled receptor 34	-6.23052	5.36035	6.9658e-21	4.83011e-20
91624	NEXN	nexilin F-actin binding protein	4.7819	3.00693	7.48389e-21	5.18646e-20
55603	TENT5A	terminal nucleotidyltransferase 5A	1.39523	6.64095	7.56808e-21	5.24188e-20
7416	VDAC1	voltage dependent anion channel 1	1.7329	8.16785	7.62017e-21	5.27501e-20
64224	HERPUD2	HERPUD family member 2	1.21293	5.17182	7.77021e-21	5.37587e-20
8798	DYRK4	dual specificity tyrosine phosphorylation regulated kinase 4	-1.81248	4.81731	7.99736e-21	5.52995e-20
63875	MRPL17	mitochondrial ribosomal protein L17	1.93547	6.37068	8.02891e-21	5.54867e-20
3099	HK2	hexokinase 2	2.73093	8.77631	8.05662e-21	5.56472e-20
2521	FUS	FUS RNA binding protein	1.02341	7.67586	8.37343e-21	5.78032e-20
79680	RTL10	retrotransposon Gag like 10	-2.34812	3.93745	8.63706e-21	5.95899e-20
6414	SELENOP	selenoprotein P	-1.71553	10.4757	8.76388e-21	6.04313e-20
11103	KRR1	KRR1, small subunit processome component homolog	1.18461	4.59558	9.09568e-21	6.26844e-20
653464	SRGAP2C	SLIT-ROBO Rho GTPase activating protein 2C	1.9575	4.82	9.21143e-21	6.34469e-20
677838	SNORA61	small nucleolar RNA, H/ACA box 61	-2.28784	0.46687	9.26523e-21	6.3782e-20
256302	NATD1	N-acetyltransferase domain containing 1	-2.13783	3.22149	9.34598e-21	6.43022e-20
81622	UNC93B1	unc-93 homolog B1, TLR signaling regulator	1.76439	8.20982	9.60812e-21	6.60692e-20
1674	DES	desmin	2.00197	-0.839209	9.63978e-21	6.62501e-20
83852	SETDB2	SET domain bifurcated 2	-3.04416	5.36387	9.82769e-21	6.75042e-20
4306	NR3C2	nuclear receptor subfamily 3 group C member 2	-2.25062	0.185368	9.90019e-21	6.79645e-20
84458	LCOR	ligand dependent nuclear receptor corepressor	2.04525	4.40411	9.92043e-21	6.80658e-20
55486	PARL	presenilin associated rhomboid like	-1.32671	5.59402	9.95494e-21	6.82648e-20
10152	ABI2	abl interactor 2	-1.19108	2.78522	1.01664e-20	6.96766e-20
27131	SNX5	sorting nexin 5	-1.97274	6.28844	1.03553e-20	7.09321e-20
65249	ZSWIM4	zinc finger SWIM-type containing 4	2.04025	2.78493	1.05505e-20	7.21937e-20
3624	INHBA	inhibin subunit beta A	5.38711	3.19462	1.05512e-20	7.21937e-20
112476	PRRT2	proline rich transmembrane protein 2	-2.47492	3.47499	1.0823e-20	7.40127e-20
26994	RNF11	ring finger protein 11	1.34726	5.83232	1.0984e-20	7.50727e-20
8874	ARHGEF7	Rho guanine nucleotide exchange factor 7	1.02212	5.65714	1.10401e-20	7.54144e-20
100233209	PCED1B-AS1	PCED1B antisense RNA 1	-2.23033	3.67013	1.11981e-20	7.64513e-20
84081	NSRP1	nuclear speckle splicing regulatory protein 1	1.34346	4.63256	1.15152e-20	7.85734e-20
57143	ADCK1	aarF domain containing kinase 1	-2.00161	3.31327	1.16879e-20	7.97078e-20
8648	NCOA1	nuclear receptor coactivator 1	1.52864	5.9633	1.1818e-20	8.0551e-20
6776	STAT5A	signal transducer and activator of transcription 5A	1.48086	8.02496	1.18328e-20	8.06071e-20
91404	SESTD1	SEC14 and spectrin domain containing 1	1.61327	5.10493	1.2207e-20	8.31107e-20
50853	VILL	villin like	1.52136	3.12762	1.22946e-20	8.3661e-20
3632	INPP5A	inositol polyphosphate-5-phosphatase A	-1.68211	2.32929	1.25486e-20	8.53429e-20
126074	SWSAP1	SWIM-type zinc finger 7 associated protein 1	-1.86372	1.63926	1.2598e-20	8.56321e-20
1727	CYB5R3	cytochrome b5 reductase 3	1.26008	7.36742	1.26335e-20	8.58262e-20
219988	PATL1	PAT1 homolog 1, processing body mRNA decay factor	1.39447	6.58511	1.33034e-20	9.03279e-20
7743	ZNF189	zinc finger protein 189	1.27803	4.45397	1.40269e-20	9.51881e-20
389072	PLEKHM3	pleckstrin homology domain containing M3	2.38357	2.15384	1.45963e-20	9.89981e-20
153020	RASGEF1B	RasGEF domain family member 1B	1.49383	6.17308	1.46909e-20	9.95849e-20
100506736	SLFN12L	schlafen family member 12 like	2.71118	0.550704	1.50097e-20	1.0169e-19
2069	EREG	epiregulin	4.08915	3.42843	1.51882e-20	1.02844e-19
445571	CBWD3	COBW domain containing 3	1.81295	1.28568	1.53566e-20	1.03927e-19
145853	C15orf61	chromosome 15 open reading frame 61	-2.50178	1.46962	1.59143e-20	1.07643e-19
5979	RET	ret proto-oncogene	4.6904	4.53374	1.59699e-20	1.0796e-19
22882	ZHX2	zinc fingers and homeoboxes 2	1.8519	4.28267	1.70559e-20	1.15239e-19
9020	MAP3K14	mitogen-activated protein kinase kinase kinase 14	-1.80777	3.98569	1.74806e-20	1.18044e-19
286144	TRIQK	triple QxxK/R motif containing	-1.86863	3.57043	1.76172e-20	1.18902e-19
9778	KIAA0232	KIAA0232	-1.45872	4.85757	1.80873e-20	1.22008e-19
1906	EDN1	endothelin 1	5.82087	3.41557	1.92429e-20	1.29733e-19
84858	ZNF503	zinc finger protein 503	-2.12258	1.48037	1.94661e-20	1.31166e-19
102723553	SMIM11B	small integral membrane protein 11B	-1.79617	2.83947	2.06129e-20	1.38818e-19
25959	KANK2	KN motif and ankyrin repeat domains 2	-1.66844	3.36898	2.10817e-20	1.41898e-19
90410	IFT20	intraflagellar transport 20	-1.47035	3.53235	2.11822e-20	1.42488e-19
26035	GLCE	glucuronic acid epimerase	-2.42823	3.79878	2.11923e-20	1.42488e-19
25945	NECTIN3	nectin cell adhesion molecule 3	4.67349	2.28321	2.15208e-20	1.44618e-19
60509	AGBL5	ATP/GTP binding protein like 5	-1.5689	2.31703	2.24327e-20	1.50664e-19
146547	PRSS36	serine protease 36	-2.07376	3.3355	2.26504e-20	1.52045e-19
282974	STK32C	serine/threonine kinase 32C	-2.04135	4.22084	2.38987e-20	1.60337e-19
79735	TBC1D17	TBC1 domain family member 17	-2.80753	4.17874	2.44037e-20	1.63637e-19
55	ACPP	acid phosphatase, prostate	1.51706	3.75323	2.52651e-20	1.69321e-19
283897	C16orf54	chromosome 16 open reading frame 54	-2.16066	2.96908	2.57395e-20	1.72408e-19
573	BAG1	BCL2 associated athanogene 1	1.75417	7.19498	2.57879e-20	1.72638e-19
493753	COA5	cytochrome c oxidase assembly factor 5	-1.32224	3.82289	2.69179e-20	1.80106e-19
27180	SIGLEC9	sialic acid binding Ig like lectin 9	1.01993	6.33233	2.70026e-20	1.80575e-19
23308	ICOSLG	inducible T cell costimulator ligand	1.50882	5.87831	2.73802e-20	1.83002e-19
7532	YWHAG	tyrosine 3-monooxygenase/tryptophan 5-monooxygenase activation protein gamma	1.2559	7.91549	2.87577e-20	1.92105e-19
101927143	LOC101927143	uncharacterized LOC101927143	-2.18505	-0.364492	2.91914e-20	1.94897e-19
137964	GPAT4	glycerol-3-phosphate acyltransferase 4	1.13773	6.88192	3.03081e-20	2.02245e-19
9886	RHOBTB1	Rho related BTB domain containing 1	-3.04833	3.85107	3.05832e-20	2.0397e-19
29785	CYP2S1	cytochrome P450 family 2 subfamily S member 1	-2.40119	2.80677	3.08165e-20	2.05416e-19
256586	LYSMD2	LysM domain containing 2	1.62268	3.66055	3.09721e-20	2.06342e-19
90326	THAP3	THAP domain containing 3	1.44048	4.63015	3.11766e-20	2.07593e-19
134549	SHROOM1	shroom family member 1	-2.87074	1.71867	3.12056e-20	2.07675e-19
55672	NBPF1	NBPF member 1	-1.87585	4.72196	3.20505e-20	2.13183e-19
54880	BCOR	BCL6 corepressor	2.14834	4.9961	3.21195e-20	2.13528e-19
60560	NAA35	N(alpha)-acetyltransferase 35, NatC auxiliary subunit	1.06402	3.58133	3.26204e-20	2.16741e-19
23432	GPR161	G protein-coupled receptor 161	1.49469	2.67456	3.319e-20	2.20408e-19
400818	NBPF9	NBPF member 9	1.93198	4.06181	3.41574e-20	2.26711e-19
79990	PLEKHH3	pleckstrin homology, MyTH4 and FERM domain containing H3	-2.28648	1.12768	3.4254e-20	2.27231e-19
80271	ITPKC	inositol-trisphosphate 3-kinase C	1.25886	4.18946	3.47158e-20	2.30171e-19
9852	EPM2AIP1	EPM2A interacting protein 1	1.51988	4.6496	3.51035e-20	2.32617e-19
23479	ISCU	iron-sulfur cluster assembly enzyme	-1.76947	6.07229	3.53484e-20	2.34115e-19
23596	OPN3	opsin 3	-1.35534	4.61595	3.5505e-20	2.35026e-19
9202	ZMYM4	zinc finger MYM-type containing 4	1.3554	6.2039	3.70562e-20	2.45164e-19
57546	PDP2	pyruvate dehyrogenase phosphatase catalytic subunit 2	-1.59967	1.814	3.87269e-20	2.56081e-19
3033	HADH	hydroxyacyl-CoA dehydrogenase	-2.66257	4.63135	3.88569e-20	2.56803e-19
8761	PABPC4	poly(A) binding protein cytoplasmic 4	-2.13231	7.20131	3.91394e-20	2.58533e-19
79690	GAL3ST4	galactose-3-O-sulfotransferase 4	-2.47678	1.24748	4.06198e-20	2.68169e-19
1777	DNASE2	deoxyribonuclease 2, lysosomal	-2.24371	7.74072	4.10643e-20	2.70959e-19
5223	PGAM1	phosphoglycerate mutase 1	1.95225	7.45234	4.24012e-20	2.79632e-19
8824	CES2	carboxylesterase 2	1.06131	5.47651	4.30418e-20	2.83705e-19
54888	NSUN2	NOP2/Sun RNA methyltransferase family member 2	1.24863	6.00427	4.49921e-20	2.96403e-19
10609	P3H4	prolyl 3-hydroxylase family member 4 (non-enzymatic)	-2.73501	0.214226	4.75302e-20	3.12958e-19
3981	LIG4	DNA ligase 4	2.30669	4.67225	4.78195e-20	3.14696e-19
168455	CCDC71L	coiled-coil domain containing 71 like	1.47232	4.80053	4.91777e-20	3.23462e-19
83478	ARHGAP24	Rho GTPase activating protein 24	1.78875	3.91331	4.97797e-20	3.27248e-19
10096	ACTR3	ARP3 actin related protein 3 homolog	1.41426	9.07092	5.061e-20	3.3253e-19
84727	SPSB2	splA/ryanodine receptor domain and SOCS box containing 2	-2.43298	1.91875	5.09374e-20	3.34504e-19
388685	LINC01138	long intergenic non-protein coding RNA 1138	2.15819	2.32677	5.27174e-20	3.4601e-19
5598	MAPK7	mitogen-activated protein kinase 7	1.3844	4.93714	5.38408e-20	3.53197e-19
5393	EXOSC9	exosome component 9	2.51274	5.82066	5.40148e-20	3.54151e-19
27346	TMEM97	transmembrane protein 97	-2.66786	2.31322	5.48704e-20	3.59571e-19
3290	HSD11B1	hydroxysteroid 11-beta dehydrogenase 1	6.70939	6.07238	5.5118e-20	3.61003e-19
55388	MCM10	minichromosome maintenance 10 replication initiation factor	-1.97966	0.162728	5.88492e-20	3.85237e-19
57523	NYNRIN	NYN domain and retroviral integrase containing	-2.63682	0.0660781	6.04502e-20	3.95509e-19
102465801	MIR7703	microRNA 7703	3.30594	7.20112	6.06382e-20	3.9653e-19
26061	HACL1	2-hydroxyacyl-CoA lyase 1	-1.1772	2.95122	6.38109e-20	4.17057e-19
54823	SWT1	SWT1, RNA endoribonuclease homolog	1.38957	3.28089	6.54136e-20	4.27307e-19
715	C1R	complement C1r	7.86864	5.39006	6.62897e-20	4.32802e-19
23210	JMJD6	jumonji domain containing 6, arginine demethylase and lysine hydroxylase	1.41014	5.2571	6.66509e-20	4.34932e-19
57659	ZBTB4	zinc finger and BTB domain containing 4	-1.53859	6.07176	6.70524e-20	4.37321e-19
142891	SAMD8	sterile alpha motif domain containing 8	1.12844	4.9581	6.75855e-20	4.40566e-19
5718	PSMD12	proteasome 26S subunit, non-ATPase 12	1.21585	5.98713	6.95292e-20	4.52999e-19
51256	TBC1D7	TBC1 domain family member 7	-1.9123	3.10857	7.03304e-20	4.57978e-19
728378	POTEF	POTE ankyrin domain family member F	2.34035	2.78155	7.14814e-20	4.65229e-19
25813	SAMM50	SAMM50 sorting and assembly machinery component	-1.13495	4.8531	7.20635e-20	4.68772e-19
254428	SLC41A1	solute carrier family 41 member 1	4.32799	5.36163	7.29206e-20	4.74098e-19
113829	SLC35A4	solute carrier family 35 member A4	1.01176	6.3603	7.31798e-20	4.75535e-19
91010	FMNL3	formin like 3	1.74783	6.59196	7.6233e-20	4.95115e-19
58489	ABHD17C	abhydrolase domain containing 17C	3.95885	2.89953	7.68837e-20	4.9908e-19
10732	TCFL5	transcription factor like 5	-2.39045	1.23417	7.76541e-20	5.03817e-19
79147	FKRP	fukutin related protein	1.11647	3.61885	7.82416e-20	5.07364e-19
4640	MYO1A	myosin IA	-1.95977	0.224344	7.97022e-20	5.16566e-19
27241	BBS9	Bardet-Biedl syndrome 9	-1.73337	2.23151	8.01276e-20	5.19051e-19
4134	MAP4	microtubule associated protein 4	1.1922	7.32368	8.13275e-20	5.26549e-19
9381	OTOF	otoferlin	2.40612	0.028546	8.17149e-20	5.287e-19
84256	FLYWCH1	FLYWCH-type zinc finger 1	-2.12559	4.41342	8.1745e-20	5.287e-19
79145	CHCHD7	coiled-coil-helix-coiled-coil-helix domain containing 7	1.67087	5.31131	8.21006e-20	5.30724e-19
493812	HCG11	HLA complex group 11	-1.83503	1.67763	8.51158e-20	5.49928e-19
84265	POLR3GL	RNA polymerase III subunit G like	-1.18617	4.56788	8.58885e-20	5.54631e-19
55843	ARHGAP15	Rho GTPase activating protein 15	-1.30154	4.81683	8.62093e-20	5.56413e-19
11261	CHP1	calcineurin like EF-hand protein 1	-1.02087	6.17717	8.8166e-20	5.68746e-19
23239	PHLPP1	PH domain and leucine rich repeat protein phosphatase 1	-1.46948	2.09848	9.3457e-20	6.02565e-19
4485	MST1	macrophage stimulating 1	-1.47456	0.914708	9.37273e-20	6.03994e-19
2275	FHL3	four and a half LIM domains 3	1.72957	4.92977	9.59156e-20	6.17774e-19
54800	KLHL24	kelch like family member 24	-2.38039	4.30903	9.78075e-20	6.29632e-19
2068	ERCC2	ERCC excision repair 2, TFIIH core complex helicase subunit	-2.25132	3.42946	1.01402e-19	6.52436e-19
125144	LRRC75A-AS1	LRRC75A antisense RNA 1	-1.34638	7.08026	1.03868e-19	6.67951e-19
5111	PCNA	proliferating cell nuclear antigen	-1.4021	5.04668	1.05789e-19	6.79952e-19
388939	PCARE	photoreceptor cilium actin regulator	-2.04445	-0.548494	1.09477e-19	7.03294e-19
101927686	LINC02541	long intergenic non-protein coding RNA 2541	2.03745	0.512661	1.09635e-19	7.03942e-19
25963	TMEM87A	transmembrane protein 87A	1.02948	5.84677	1.11957e-19	7.18483e-19
166968	MIER3	MIER family member 3	1.61086	3.70324	1.13219e-19	7.26204e-19
54858	PGPEP1	pyroglutamyl-peptidase I	-2.85623	5.76915	1.14183e-19	7.32008e-19
51135	IRAK4	interleukin 1 receptor associated kinase 4	0.982591	5.46492	1.14284e-19	7.32281e-19
201292	TRIM65	tripartite motif containing 65	-2.38444	4.72701	1.14371e-19	7.32461e-19
4171	MCM2	minichromosome maintenance complex component 2	-2.55866	3.05281	1.14734e-19	7.34401e-19
7357	UGCG	UDP-glucose ceramide glucosyltransferase	2.0845	6.89365	1.15068e-19	7.36159e-19
115123	2003-03-01	membrane associated ring-CH-type finger 3	4.19519	3.83553	1.15332e-19	7.3747e-19
100287896	LOC100287896	uncharacterized LOC100287896	-2.42891	0.281084	1.18371e-19	7.56515e-19
80279	CDK5RAP3	CDK5 regulatory subunit associated protein 3	-1.17047	6.15368	1.1921e-19	7.61482e-19
115817	DHRS1	dehydrogenase/reductase 1	-2.18296	4.23889	1.20063e-19	7.66538e-19
107080638	TBC1D7-LOC100130357	TBC1D7-LOC100130357 readthrough	-1.87011	2.72135	1.20358e-19	7.68026e-19
100128071	FAM229A	family with sequence similarity 229 member A	-1.73846	0.423794	1.20868e-19	7.70881e-19
414918	DENND6B	DENN domain containing 6B	-1.98827	2.24241	1.23999e-19	7.90446e-19
91179	SCARF2	scavenger receptor class F member 2	-1.75498	0.382777	1.26092e-19	8.03378e-19
1939	EIF2D	eukaryotic translation initiation factor 2D	-1.60737	4.57083	1.27284e-19	8.10555e-19
162993	ZNF846	zinc finger protein 846	-1.0973	2.16956	1.27652e-19	8.12481e-19
3035	HARS	histidyl-tRNA synthetase	1.62805	6.35601	1.27733e-19	8.12575e-19
9830	TRIM14	tripartite motif containing 14	1.64896	7.22316	1.28415e-19	8.16497e-19
375686	SPATC1	spermatogenesis and centriole associated 1	2.08179	0.180959	1.28503e-19	8.16638e-19
3778	KCNMA1	potassium calcium-activated channel subfamily M alpha 1	-2.19175	5.52501	1.32294e-19	8.40298e-19
90864	SPSB3	splA/ryanodine receptor domain and SOCS box containing 3	-1.80613	3.84797	1.37828e-19	8.75003e-19
10670	RRAGA	Ras related GTP binding A	1.03154	6.01452	1.43648e-19	9.11488e-19
55625	ZDHHC7	zinc finger DHHC-type containing 7	-1.62612	6.70613	1.45821e-19	9.24802e-19
65110	UPF3A	UPF3A, regulator of nonsense mediated mRNA decay	-1.14493	3.86639	1.52533e-19	9.66875e-19
90673	PPP1R3E	protein phosphatase 1 regulatory subunit 3E	-1.37083	2.66451	1.52844e-19	9.68352e-19
8189	SYMPK	symplekin	1.1538	6.21763	1.53818e-19	9.74022e-19
7293	TNFRSF4	TNF receptor superfamily member 4	3.55105	3.49632	1.57906e-19	9.99402e-19
388650	DIPK1A	divergent protein kinase domain 1A	1.93465	3.7398	1.5978e-19	1.01074e-18
1026	CDKN1A	cyclin dependent kinase inhibitor 1A	2.02003	9.01451	1.60742e-19	1.01631e-18
51027	BOLA1	bolA family member 1	-1.77194	1.63261	1.64367e-19	1.0387e-18
4312	MMP1	matrix metallopeptidase 1	6.37949	3.8244	1.6521e-19	1.0435e-18
100499405	LINC00987	long intergenic non-protein coding RNA 987	-2.1749	-0.295809	1.69198e-19	1.06814e-18
6091	ROBO1	roundabout guidance receptor 1	3.50594	1.7748	1.72205e-19	1.08657e-18
3613	IMPA2	inositol monophosphatase 2	-3.41651	2.63677	1.73632e-19	1.09502e-18
1499	CTNNB1	catenin beta 1	1.31843	8.30602	1.75211e-19	1.10441e-18
79902	NUP85	nucleoporin 85	-1.76885	4.8414	1.75643e-19	1.10658e-18
56061	UBFD1	ubiquitin family domain containing 1	1.13439	4.70879	1.7659e-19	1.11198e-18
56943	ENY2	ENY2, transcription and export complex 2 subunit	1.38945	6.29046	1.83729e-19	1.15635e-18
54487	DGCR8	DGCR8, microprocessor complex subunit	1.08293	4.57751	1.8717e-19	1.17741e-18
54849	DEF8	differentially expressed in FDCP 8 homolog	-1.60539	5.73089	1.8879e-19	1.187e-18
9984	THOC1	THO complex 1	-1.15635	4.02172	1.88908e-19	1.18714e-18
84869	CBR4	carbonyl reductase 4	-1.3622	3.09292	1.89561e-19	1.19063e-18
29966	STRN3	striatin 3	1.94791	4.10397	1.98396e-19	1.2455e-18
1955	MEGF9	multiple EGF like domains 9	-2.21698	4.12454	2.02067e-19	1.2679e-18
84798	C19orf48	chromosome 19 open reading frame 48	-1.99434	3.12203	2.0569e-19	1.28998e-18
51284	TLR7	toll like receptor 7	1.79884	6.97394	2.09385e-19	1.31249e-18
10951	CBX1	chromobox 1	-1.37619	5.17738	2.11138e-19	1.32281e-18
79932	KIAA0319L	KIAA0319 like	1.26176	6.34444	2.1348e-19	1.33681e-18
64768	IPPK	inositol-pentakisphosphate 2-kinase	1.46668	4.07934	2.14296e-19	1.34124e-18
3762	KCNJ5	potassium voltage-gated channel subfamily J member 5	-4.05082	7.08243	2.14427e-19	1.34139e-18
57621	ZBTB2	zinc finger and BTB domain containing 2	1.31682	4.33677	2.19003e-19	1.36932e-18
10638	SPHAR	S-phase response (cyclin related)	-1.50527	0.906171	2.19375e-19	1.37096e-18
374393	FAM111B	family with sequence similarity 111 member B	-2.20305	1.4568	2.27105e-19	1.41855e-18
7697	ZNF138	zinc finger protein 138	-1.58823	0.875496	2.29194e-19	1.43088e-18
64801	ARV1	ARV1 homolog, fatty acid homeostasis modulator	-1.36667	3.08001	2.30045e-19	1.43547e-18
254065	BRWD3	bromodomain and WD repeat domain containing 3	1.84271	4.77861	2.30581e-19	1.43809e-18
4040	LRP6	LDL receptor related protein 6	3.28097	0.376164	2.34572e-19	1.46225e-18
3556	IL1RAP	interleukin 1 receptor accessory protein	2.52649	3.62955	2.40924e-19	1.50108e-18
57120	GOPC	golgi associated PDZ and coiled-coil motif containing	1.42798	5.46753	2.46546e-19	1.53535e-18
2153	F5	coagulation factor V	2.22716	-0.517944	2.47388e-19	1.53981e-18
55824	PAG1	phosphoprotein membrane anchor with glycosphingolipid microdomains 1	1.51651	5.52117	2.48325e-19	1.54487e-18
8036	SHOC2	SHOC2, leucine rich repeat scaffold protein	1.46881	5.85089	2.49849e-19	1.55357e-18
351	APP	amyloid beta precursor protein	1.26177	8.13908	2.50232e-19	1.55517e-18
64122	FN3K	fructosamine 3 kinase	-2.9383	2.19125	2.53664e-19	1.57571e-18
5023	P2RX1	purinergic receptor P2X 1	-1.59987	3.39131	2.55648e-19	1.58725e-18
2593	GAMT	guanidinoacetate N-methyltransferase	-2.66466	2.35398	2.60225e-19	1.61485e-18
[truncated: 10,406 more rows]
