# Supplementary material for: miR-221-3p Drives the Shift of M2-Macrophages to a Pro-Inflammatory Function by Suppressing JAK3/STAT3 Activation
Source: Front Immunol. 2020 Jan 27;10:3087. doi: 10.3389/fimmu.2019.03087 (PMC6996464; doi:10.3389/fimmu.2019.03087)
Supplement: Supplementary file 3 [file Table_2.xlsx]

## Sheet: RNAseq 221 transfection NS.csv
GeneId	Symbol	GeneName	log2FC	log2A	P.Value	adj.P.Val
3718	JAK3	Janus kinase 3	-1.01733	1.86269	3.44253e-07	0.00227354
57121	LPAR5	lysophosphatidic acid receptor 5	0.733778	3.14986	3.86459e-07	0.00227354
3553	IL1B	interleukin 1 beta	0.797659	1.85539	1.63482e-06	0.00641175
2352	FOLR3	folate receptor 3	-0.844274	0.249319	1.47908e-05	0.043507
126326	GIPC3	GIPC PDZ domain containing family member 3	-0.76831	2.07793	2.23734e-05	0.0476304
55686	MREG	melanoregulin	-0.637035	6.79264	2.42889e-05	0.0476304
64072	CDH23	cadherin related 23	-0.496808	5.58188	2.90839e-05	0.0488859
2215	FCGR3B	Fc fragment of IgG receptor IIIb	-0.496614	4.26173	4.10727e-05	0.0494959
3675	ITGA3	integrin subunit alpha 3	-0.554297	7.06189	4.33482e-05	0.0494959
1116	CHI3L1	chitinase 3 like 1	-0.736204	10.571	4.49576e-05	0.0494959
2321	FLT1	fms related tyrosine kinase 1	-0.612762	3.86366	4.62736e-05	0.0494959
2260	FGFR1	fibroblast growth factor receptor 1	-0.588974	5.14753	8.52414e-05	0.0751572
257144	GCSAM	germinal center associated signaling and motility	0.630158	2.8778	8.76659e-05	0.0751572
28962	OSTM1	osteoclastogenesis associated transmembrane protein 1	-0.486695	6.18524	9.70976e-05	0.0751572
4881	NPR1	natriuretic peptide receptor 1	-0.745492	1.1403	9.9963e-05	0.0751572
23022	PALLD	palladin, cytoskeletal associated protein	-0.71286	1.93934	0.000106808	0.0751572
9700	ESPL1	extra spindle pole bodies like 1, separase	0.579242	2.54526	0.000109297	0.0751572
54492	NEURL1B	neuralized E3 ubiquitin protein ligase 1B	0.618694	1.71399	0.000114978	0.0751572
653567	TMEM236	transmembrane protein 236	-0.757158	2.63589	0.000149942	0.0928536
219623	TMEM26	transmembrane protein 26	0.694798	3.19893	0.000160853	0.0946297
9019	MPZL1	myelin protein zero like 1	-0.47308	5.9134	0.000170287	0.0947077
122402	TDRD9	tudor domain containing 9	-0.567012	3.92868	0.000184864	0.0947077
366	AQP9	aquaporin 9	-0.551183	6.42783	0.000190742	0.0947077
6693	SPN	sialophorin	-0.548821	7.02695	0.000193182	0.0947077
933	CD22	CD22 molecule	-0.497222	5.37908	0.000207953	0.0951502
284837	AATBC	apoptosis associated transcript in bladder cancer	0.455884	3.32263	0.000214562	0.0951502
1292	COL6A2	collagen type VI alpha 2 chain	-0.875895	4.91002	0.000227053	0.0951502
5218	CDK14	cyclin dependent kinase 14	-0.601792	2.57586	0.000235546	0.0951502
9021	SOCS3	suppressor of cytokine signaling 3	-0.822832	1.13209	0.000245375	0.0951502
51760	SYT17	synaptotagmin 17	0.553617	2.18053	0.000248201	0.0951502
9214	FCMR	Fc fragment of IgM receptor	-0.490528	6.38847	0.000250693	0.0951502
11184	MAP4K1	mitogen-activated protein kinase kinase kinase kinase 1	0.455855	3.42948	0.000280749	0.103228
55653	BCAS4	breast carcinoma amplified sequence 4	0.624805	0.808597	0.000308111	0.109856
58497	PRUNE1	prune exopolyphosphatase 1	-0.531641	3.3478	0.000331175	0.114606
4063	LY9	lymphocyte antigen 9	-0.448952	3.3596	0.000344056	0.115662
25946	ZNF385A	zinc finger protein 385A	-0.452151	7.67225	0.000364273	0.119056
6382	SDC1	syndecan 1	-0.575412	3.17018	0.000394809	0.125549
8437	RASAL1	RAS protein activator like 1	0.521305	4.30301	0.000412238	0.125869
1152	CKB	creatine kinase B	-0.975533	1.31421	0.000417211	0.125869
3684	ITGAM	integrin subunit alpha M	-0.448748	8.63447	0.000452849	0.133206
149111	CNIH3	cornichon family AMPA receptor auxiliary protein 3	-0.628285	4.7798	0.000509468	0.146205
5031	P2RY6	pyrimidinergic receptor P2Y6	0.401926	6.22904	0.000529841	0.147033
4318	MMP9	matrix metallopeptidase 9	-0.768015	12.4851	0.000544122	0.147033
5806	PTX3	pentraxin 3	0.518305	2.33226	0.000549842	0.147033
5046	PCSK6	proprotein convertase subtilisin/kexin type 6	-0.456581	4.67983	0.000570866	0.149262
4023	LPL	lipoprotein lipase	-0.518594	8.18075	0.000590767	0.150093
150350	ENTHD1	ENTH domain containing 1	-0.919499	1.60727	0.000600962	0.150093
56675	NRIP3	nuclear receptor interacting protein 3	-0.475999	5.28624	0.000612313	0.150093
7052	TGM2	transglutaminase 2	-0.538242	7.83384	0.000717189	0.172213
27202	C5AR2	complement component 5a receptor 2	-0.489325	4.13899	0.000781452	0.183854
4001	LMNB1	lamin B1	0.409508	3.85027	0.000804562	0.183854
114792	KLHL32	kelch like family member 32	-0.675751	1.5605	0.000812545	0.183854
9674	KIAA0040	KIAA0040	-0.405588	3.92952	0.000897834	0.197836
400793	C1orf226	chromosome 1 open reading frame 226	-0.554695	1.26549	0.000907967	0.197836
1435	CSF1	colony stimulating factor 1	-0.565574	7.61826	0.00100549	0.215101
4854	NOTCH3	notch 3	-0.533571	2.99722	0.00102545	0.215455
8875	VNN2	vanin 2	-0.506919	4.647	0.00105898	0.218595
30819	KCNIP2	potassium voltage-gated channel interacting protein 2	0.585601	0.435779	0.00108968	0.221055
1795	DOCK3	dedicator of cytokinesis 3	-0.479433	3.58575	0.00111918	0.221144
5738	PTGFRN	prostaglandin F2 receptor inhibitor	0.394749	5.59221	0.00112771	0.221144
101927034	ROR1-AS1	ROR1 antisense RNA 1	-0.59723	1.26327	0.00120656	0.232728
145773	FAM81A	family with sequence similarity 81 member A	-0.653514	2.4507	0.00136929	0.259198
1959	EGR2	early growth response 2	-0.499144	4.88728	0.00138785	0.259198
6357	CCL13	C-C motif chemokine ligand 13	-1.00126	3.35958	0.00141621	0.260361
374946	DRAXIN	dorsal inhibitory axon guidance protein	-0.670652	4.35733	0.00165587	0.299738
55884	WSB2	WD repeat and SOCS box containing 2	-0.43687	6.89222	0.00171763	0.303518
23242	COBL	cordon-bleu WH2 repeat protein	-0.641295	0.897769	0.00172834	0.303518
6648	SOD2	superoxide dismutase 2	-0.408268	9.07945	0.00178864	0.305996
920	CD4	CD4 molecule	-0.410499	9.59135	0.00179447	0.305996
8572	PDLIM4	PDZ and LIM domain 4	-0.717767	3.54994	0.00183376	0.30625
1030	CDKN2B	cyclin dependent kinase inhibitor 2B	-0.396056	3.3107	0.00186747	0.30625
23231	SEL1L3	SEL1L family member 3	-0.397774	4.39525	0.00189907	0.30625
3164	NR4A1	nuclear receptor subfamily 4 group A member 1	0.591587	0.366067	0.00191611	0.30625
51247	PAIP2	poly(A) binding protein interacting protein 2	-0.466814	6.22647	0.00194925	0.30625
79365	BHLHE41	basic helix-loop-helix family member e41	-0.40906	4.84665	0.00200896	0.30625
81501	DCSTAMP	dendrocyte expressed seven transmembrane protein	-0.661441	6.98658	0.00203445	0.30625
205	AK4	adenylate kinase 4	-0.520908	3.55243	0.00207808	0.30625
79870	BAALC	BAALC, MAP3K1 and KLF4 binding	0.494694	4.05433	0.00209623	0.30625
9456	HOMER1	homer scaffold protein 1	-0.639221	0.206377	0.00209923	0.30625
155185	AMZ1	archaelysin family metallopeptidase 1	-0.591464	1.20916	0.00210347	0.30625
100526694	MSANTD3-TMEFF1	MSANTD3-TMEFF1 readthrough	-0.625385	1.04235	0.00215477	0.30625
7075	TIE1	tyrosine kinase with immunoglobulin like and EGF like domains 1	-0.513895	3.02005	0.00220553	0.30625
338557	FFAR4	free fatty acid receptor 4	0.497724	2.59608	0.00220612	0.30625
25777	SUN2	Sad1 and UNC84 domain containing 2	-0.370993	6.48205	0.00220842	0.30625
6678	SPARC	secreted protein acidic and cysteine rich	-0.509475	8.58943	0.00225907	0.30625
55179	FAIM	Fas apoptotic inhibitory molecule	-0.434928	3.51672	0.00225968	0.30625
2273	FHL1	four and a half LIM domains 1	-0.410168	3.07948	0.00226447	0.30625
2239	GPC4	glypican 4	-0.548396	6.84901	0.00233919	0.30897
90427	BMF	Bcl2 modifying factor	-0.334564	6.38345	0.00234516	0.30897
2819	GPD1	glycerol-3-phosphate dehydrogenase 1	-0.498707	4.16385	0.00236336	0.30897
151	ADRA2B	adrenoceptor alpha 2B	-0.615699	6.1626	0.00244669	0.314415
6534	SLC6A7	solute carrier family 6 member 7	-0.69577	2.03937	0.00245846	0.314415
64411	ARAP3	ArfGAP with RhoGAP domain, ankyrin repeat and PH domain 3	-0.510697	2.41218	0.00251971	0.314441
400073	C12orf76	chromosome 12 open reading frame 76	0.400432	3.3825	0.00254702	0.314441
1291	COL6A1	collagen type VI alpha 1 chain	-0.607185	5.30208	0.0025689	0.314441
8406	SRPX	sushi repeat containing protein X-linked	0.417361	3.19542	0.00257038	0.314441
2139	EYA2	EYA transcriptional coactivator and phosphatase 2	0.543537	2.1804	0.00259228	0.314441
253982	ASPHD1	aspartate beta-hydroxylase domain containing 1	-0.636137	4.70971	0.0026842	0.322269
1154	CISH	cytokine inducible SH2 containing protein	-0.359326	3.49259	0.00273964	0.325603
26064	RAI14	retinoic acid induced 14	-0.492859	4.00084	0.00294323	0.343817
983	CDK1	cyclin dependent kinase 1	0.362214	3.89874	0.00295134	0.343817
11117	EMILIN1	elastin microfibril interfacer 1	-0.623569	5.33792	0.00306186	0.346915
5570	PKIB	cAMP-dependent protein kinase inhibitor beta	0.551768	1.80432	0.00309341	0.346915
894	CCND2	cyclin D2	-0.547661	4.57037	0.00309486	0.346915
2017	CTTN	cortactin	-0.510217	5.60725	0.00312893	0.346915
5129	CDK18	cyclin dependent kinase 18	-0.403786	3.8416	0.00312949	0.346915
81539	SLC38A1	solute carrier family 38 member 1	-0.539326	0.295255	0.00321581	0.346915
22856	CHSY1	chondroitin sulfate synthase 1	-0.448716	4.17284	0.00323884	0.346915
150763	GPAT2	glycerol-3-phosphate acyltransferase 2, mitochondrial	-0.49579	4.3135	0.00324805	0.346915
1363	CPE	carboxypeptidase E	-0.612501	0.710986	0.00332038	0.346915
6764	ST5	suppression of tumorigenicity 5	-0.428075	3.3196	0.0033217	0.346915
83903	HASPIN	histone H3 associated protein kinase	0.534476	0.328579	0.00332581	0.346915
65249	ZSWIM4	zinc finger SWIM-type containing 4	-0.541927	1.57074	0.00339467	0.346915
467	ATF3	activating transcription factor 3	-0.461739	6.50725	0.00341312	0.346915
3561	IL2RG	interleukin 2 receptor subunit gamma	-0.511839	6.40848	0.00341959	0.346915
26034	IPCEF1	interaction protein for cytohesin exchange factors 1	0.735692	1.54942	0.00342021	0.346915
90853	SPOCD1	SPOC domain containing 1	-0.56864	5.97441	0.00351799	0.353784
54852	PAQR5	progestin and adipoQ receptor family member 5	-0.462474	3.97249	0.00357761	0.35673
1809	DPYSL3	dihydropyrimidinase like 3	-0.509137	4.30531	0.00370682	0.366508
7357	UGCG	UDP-glucose ceramide glucosyltransferase	-0.331076	5.69919	0.00375417	0.368097
4327	MMP19	matrix metallopeptidase 19	-0.463526	6.2361	0.0038573	0.375083
29094	LGALSL	galectin like	-0.500025	3.72695	0.00391769	0.376176
6355	CCL8	C-C motif chemokine ligand 8	0.362821	3.2103	0.00393249	0.376176
7037	TFRC	transferrin receptor	-0.470041	8.98317	0.0039982	0.376952
1296	COL8A2	collagen type VIII alpha 2 chain	-0.417465	6.2098	0.00400468	0.376952
79993	ELOVL7	ELOVL fatty acid elongase 7	-0.541143	1.3575	0.00406335	0.37944
100132891	MSC-AS1	MSC antisense RNA 1	-0.366081	3.58804	0.00417661	0.386186
140	ADORA3	adenosine A3 receptor	0.419142	7.188	0.00420124	0.386186
85456	TNKS1BP1	tankyrase 1 binding protein 1	-0.406339	4.50075	0.00424016	0.386676
64005	MYO1G	myosin IG	0.415392	4.60021	0.00430631	0.386676
154092	LINC01010	long intergenic non-protein coding RNA 1010	-0.671371	4.77008	0.00431132	0.386676
8740	TNFSF14	TNF superfamily member 14	-0.59407	4.66388	0.00438451	0.386676
11065	UBE2C	ubiquitin conjugating enzyme E2 C	0.532765	2.86456	0.00443948	0.386676
10018	BCL2L11	BCL2 like 11	-0.443714	2.79864	0.00446085	0.386676
25937	WWTR1	WW domain containing transcription regulator 1	-0.610756	3.07437	0.00448132	0.386676
3779	KCNMB1	potassium calcium-activated channel subfamily M regulatory beta subunit 1	0.387076	2.37816	0.0044973	0.386676
3627	CXCL10	C-X-C motif chemokine ligand 10	0.806314	1.19197	0.00450234	0.386676
3976	LIF	LIF, interleukin 6 family cytokine	-0.657309	1.77421	0.00457045	0.389681
2706	GJB2	gap junction protein beta 2	-0.546	1.72329	0.00460832	0.390083
116535	MRGPRF	MAS related GPR family member F	-0.525396	3.51475	0.00469745	0.394787
116211	TM4SF19	transmembrane 4 L six family member 19	-0.449256	8.59721	0.00485039	0.398703
6768	ST14	suppression of tumorigenicity 14	-0.423146	7.17376	0.00488613	0.398703
1118	CHIT1	chitinase 1	-0.608658	11.2846	0.00488625	0.398703
80176	SPSB1	splA/ryanodine receptor domain and SOCS box containing 1	-0.56206	5.80379	0.00490674	0.398703
340719	NANOS1	nanos C2HC-type zinc finger 1	-0.574019	0.815917	0.00491348	0.398703
5909	RAP1GAP	RAP1 GTPase activating protein	-0.772896	0.354268	0.00495536	0.399348
79085	SLC25A23	solute carrier family 25 member 23	-0.472437	3.18037	0.00515025	0.407503
26996	GPR160	G protein-coupled receptor 160	0.42917	4.20839	0.00522494	0.407503
6696	SPP1	secreted phosphoprotein 1	-0.403605	11.0021	0.00523474	0.407503
134265	AFAP1L1	actin filament associated protein 1 like 1	-0.395	5.86805	0.00524515	0.407503
5778	PTPN7	protein tyrosine phosphatase, non-receptor type 7	-0.507139	4.906	0.00526346	0.407503
83641	FAM107B	family with sequence similarity 107 member B	-0.348666	5.65545	0.00527454	0.407503
2214	FCGR3A	Fc fragment of IgG receptor IIIa	-0.399043	7.34196	0.00532218	0.407503
100534611	TM4SF19-TCTEX1D2	TM4SF19-TCTEX1D2 readthrough (NMD candidate)	-0.451363	8.56367	0.00533429	0.407503
65997	RASL11B	RAS like family 11 member B	-0.629778	2.69452	0.00536826	0.407503
1515	CTSV	cathepsin V	0.431025	2.87034	0.00543308	0.408368
84419	C15orf48	chromosome 15 open reading frame 48	-0.614267	6.12765	0.00546436	0.408368
64078	SLC28A3	solute carrier family 28 member 3	-0.583849	4.59134	0.00548378	0.408368
79586	CHPF	chondroitin polymerizing factor	-0.572611	1.7294	0.00563335	0.415811
2152	F3	coagulation factor III, tissue factor	-0.451327	3.07951	0.0056544	0.415811
2702	GJA5	gap junction protein alpha 5	-0.504501	2.31767	0.00571328	0.417531
84886	C1orf198	chromosome 1 open reading frame 198	-0.378607	3.17935	0.00580127	0.421344
100	ADA	adenosine deaminase	0.32168	5.85799	0.00589822	0.425561
10579	TACC2	transforming acidic coiled-coil containing protein 2	-0.492929	0.521472	0.00593166	0.425561
9686	VGLL4	vestigial like family member 4	-0.316304	5.03536	0.00613872	0.437746
221150	SKA3	spindle and kinetochore associated complex subunit 3	0.457405	1.57238	0.00618397	0.438317
6513	SLC2A1	solute carrier family 2 member 1	-0.543907	1.93473	0.00631446	0.444886
27075	TSPAN13	tetraspanin 13	-0.554196	2.09624	0.00659413	0.460223
89886	SLAMF9	SLAM family member 9	-0.746006	4.59527	0.00663359	0.460223
3557	IL1RN	interleukin 1 receptor antagonist	-0.530755	7.87251	0.00669118	0.460223
143458	LDLRAD3	low density lipoprotein receptor class A domain containing 3	0.475114	2.32	0.00674106	0.460223
595	CCND1	cyclin D1	-0.448707	6.02348	0.00675459	0.460223
6518	SLC2A5	solute carrier family 2 member 5	-0.437796	6.27782	0.00676684	0.460223
51203	NUSAP1	nucleolar and spindle associated protein 1	0.326067	4.22106	0.00684078	0.462578
1757	SARDH	sarcosine dehydrogenase	-0.572568	1.83854	0.00689809	0.462829
169841	ZNF169	zinc finger protein 169	0.440963	1.2468	0.00692317	0.462829
701	BUB1B	BUB1 mitotic checkpoint serine/threonine kinase B	0.403717	2.55768	0.00698272	0.463909
9358	ITGBL1	integrin subunit beta like 1	-0.544112	1.87976	0.00701817	0.463909
285203	EOGT	EGF domain specific O-linked N-acetylglucosamine transferase	-0.331302	4.53966	0.00708361	0.465082
644150	WIPF3	WAS/WASL interacting protein family member 3	-0.524407	2.59988	0.0071433	0.465082
50619	DEF6	DEF6, guanine nucleotide exchange factor	0.326086	6.01499	0.00716749	0.465082
3832	KIF11	kinesin family member 11	0.351954	3.59218	0.00719403	0.465082
340061	TMEM173	transmembrane protein 173	0.367357	5.62953	0.00723825	0.465384
83660	TLN2	talin 2	-0.416877	2.20051	0.00737693	0.471293
23362	PSD3	pleckstrin and Sec7 domain containing 3	-0.48898	3.94794	0.00746189	0.471293
89932	PAPLN	papilin, proteoglycan like sulfated glycoprotein	-0.387325	3.5878	0.00746631	0.471293
4088	SMAD3	SMAD family member 3	0.380966	3.45818	0.00749038	0.471293
55076	TMEM45A	transmembrane protein 45A	-0.628817	1.02586	0.00765698	0.479213
23017	FAIM2	Fas apoptotic inhibitory molecule 2	-0.509554	1.26611	0.00775117	0.481644
10322	SMYD5	SMYD family member 5	0.336952	3.5654	0.00779259	0.481644
2878	GPX3	glutathione peroxidase 3	-0.578538	5.43683	0.00782211	0.481644
9715	FAM131B	family with sequence similarity 131 member B	-0.552526	0.380829	0.00785957	0.481644
29929	ALG6	ALG6, alpha-1,3-glucosyltransferase	0.360435	3.36081	0.0079419	0.483549
168507	PKD1L1	polycystin 1 like 1, transient receptor potential channel interacting	-0.480298	0.535638	0.00797285	0.483549
104	ADARB1	adenosine deaminase, RNA specific B1	-0.365598	4.46603	0.00808727	0.484028
2203	FBP1	fructose-bisphosphatase 1	-0.572075	8.59101	0.0081004	0.484028
283050	ZMIZ1-AS1	ZMIZ1 antisense RNA 1	-0.497781	5.47523	0.00810415	0.484028
5739	PTGIR	prostaglandin I2 receptor	0.382326	3.75905	0.00822379	0.487454
5140	PDE3B	phosphodiesterase 3B	-0.352305	4.43687	0.0082661	0.487454
23594	ORC6	origin recognition complex subunit 6	0.405922	2.06641	0.0082877	0.487454
8460	TPST1	tyrosylprotein sulfotransferase 1	-0.381065	2.44373	0.00835791	0.487454
2517	FUCA1	alpha-L-fucosidase 1	0.341946	12.7252	0.00836866	0.487454
54463	RETREG1	reticulophagy regulator 1	-0.450803	2.72011	0.00845879	0.488665
1718	DHCR24	24-dehydrocholesterol reductase	-0.304651	7.59544	0.00847251	0.488665
285601	GPR150	G protein-coupled receptor 150	-0.586826	1.25589	0.00854348	0.489369
100287284	MANSC4	MANSC domain containing 4	-0.571469	0.380291	0.00856791	0.489369
84858	ZNF503	zinc finger protein 503	0.417871	2.5174	0.00869241	0.494082
10758	TRAF3IP2	TRAF3 interacting protein 2	-0.408957	2.21229	0.00883528	0.499788
10252	SPRY1	sprouty RTK signaling antagonist 1	-0.453585	1.0443	0.00889704	0.500102
27231	NMRK2	nicotinamide riboside kinase 2	-0.631742	4.39738	0.00892584	0.500102
3248	HPGD	15-hydroxyprostaglandin dehydrogenase	-0.535996	4.62914	0.00926897	0.516866
123591	TMEM266	transmembrane protein 266	-0.384539	3.15758	0.00949947	0.52722
27040	LAT	linker for activation of T cells	-0.526217	5.63783	0.00962982	0.531602
160518	DENND5B	DENN domain containing 5B	-0.433635	2.75639	0.00966878	0.531602
201161	CENPV	centromere protein V	-0.5272	0.861209	0.00982931	0.537915
63934	ZNF667	zinc finger protein 667	-0.484865	0.561395	0.0100561	0.546851
2166	FAAH	fatty acid amide hydrolase	0.398622	1.94831	0.0101014	0.546851
2123	EVI2A	ecotropic viral integration site 2A	-0.32585	6.79752	0.0101554	0.546851
2268	FGR	FGR proto-oncogene, Src family tyrosine kinase	-0.354594	8.00318	0.0101785	0.546851
10360	NPM3	nucleophosmin/nucleoplasmin 3	0.437844	4.00198	0.010484	0.55516
2189	FANCG	FA complementation group G	0.317566	3.34219	0.0105251	0.55516
55342	STRBP	spermatid perinuclear RNA binding protein	-0.311861	3.28411	0.0105535	0.55516
51207	DUSP13	dual specificity phosphatase 13	-0.463207	3.70037	0.0106246	0.55516
57823	SLAMF7	SLAM family member 7	-0.419975	7.36886	0.0106593	0.55516
3680	ITGA9	integrin subunit alpha 9	0.493093	3.80501	0.0106864	0.55516
4300	MLLT3	MLLT3, super elongation complex subunit	-0.537812	2.11914	0.0107058	0.55516
150967	LINC01963	long intergenic non-protein coding RNA 1963	0.35652	2.55371	0.0107106	0.55516
3604	TNFRSF9	TNF receptor superfamily member 9	-0.412096	3.30655	0.0109845	0.566264
1832	DSP	desmoplakin	-0.510195	0.48756	0.0110925	0.566264
163702	IFNLR1	interferon lambda receptor 1	-0.493962	2.02822	0.0111714	0.566264
9725	TMEM63A	transmembrane protein 63A	-0.326871	6.05948	0.0111829	0.566264
10462	CLEC10A	C-type lectin domain containing 10A	0.335808	3.62565	0.0111956	0.566264
147011	PROCA1	protein interacting with cyclin A1	0.386823	2.31831	0.0112137	0.566264
10644	IGF2BP2	insulin like growth factor 2 mRNA binding protein 2	-0.381218	3.15843	0.0112617	0.566264
10875	FGL2	fibrinogen like 2	0.4208	7.6738	0.011393	0.56937
83540	NUF2	NDC80 kinetochore complex component NUF2	0.396105	1.93768	0.0114203	0.56937
4145	MATK	megakaryocyte-associated tyrosine kinase	-0.59461	6.55389	0.0115564	0.573723
8871	SYNJ2	synaptojanin 2	-0.461978	1.50902	0.0118305	0.584862
2358	FPR2	formyl peptide receptor 2	-0.443424	1.01853	0.0119258	0.585157
51523	CXXC5	CXXC finger protein 5	-0.347335	5.84109	0.0119359	0.585157
10324	KLHL41	kelch like family member 41	0.450505	0.898621	0.0121173	0.591585
10371	SEMA3A	semaphorin 3A	-0.403691	1.83819	0.0122705	0.593323
57159	TRIM54	tripartite motif containing 54	-0.588407	3.87092	0.0122829	0.593323
50615	IL21R	interleukin 21 receptor	-0.335933	3.46341	0.0123476	0.593323
128506	OCSTAMP	osteoclast stimulatory transmembrane protein	-0.71048	3.50803	0.0123672	0.593323
23397	NCAPH	non-SMC condensin I complex subunit H	-0.53816	7.52087	0.012405	0.593323
2335	FN1	fibronectin 1	-0.785844	6.89397	0.0125357	0.5951
2030	SLC29A1	solute carrier family 29 member 1 (Augustine blood group)	-0.335949	5.79925	0.0125433	0.5951
4316	MMP7	matrix metallopeptidase 7	-0.516391	5.4937	0.0126245	0.596544
79836	LONRF3	LON peptidase N-terminal domain and ring finger 3	-0.40069	3.00862	0.0126781	0.59668
26	AOC1	amine oxidase, copper containing 1	-0.353593	3.01402	0.0127998	0.59959
7168	TPM1	tropomyosin 1	0.368911	3.93616	0.0128418	0.59959
81615	TMEM163	transmembrane protein 163	-0.611607	1.00545	0.013019	0.602589
816	CAMK2B	calcium/calmodulin dependent protein kinase II beta	-0.488534	2.33395	0.0130223	0.602589
10398	MYL9	myosin light chain 9	-0.606975	6.08913	0.0130681	0.602589
6641	SNTB1	syntrophin beta 1	-0.280057	6.1624	0.0131109	0.602589
64285	RHBDF1	rhomboid 5 homolog 1	-0.424574	3.8724	0.0132359	0.604815
3161	HMMR	hyaluronan mediated motility receptor	0.383125	2.84265	0.0132621	0.604815
1382	CRABP2	cellular retinoic acid binding protein 2	-0.521353	7.80322	0.0133654	0.605764
23768	FLRT2	fibronectin leucine rich transmembrane protein 2	-0.460957	2.42668	0.0133859	0.605764
646324	LINC00607	long intergenic non-protein coding RNA 607	-0.448341	0.520435	0.0134575	0.606672
4856	NOV	nephroblastoma overexpressed	-0.410381	1.76613	0.0136354	0.611018
58476	TP53INP2	tumor protein p53 inducible nuclear protein 2	-0.305302	4.27298	0.0136578	0.611018
8643	PTCH2	patched 2	0.472861	2.45916	0.0139432	0.621424
202051	SPATA24	spermatogenesis associated 24	0.487338	0.303458	0.0143223	0.634605
100507266	STX18-AS1	STX18 antisense RNA 1 (head to head)	-0.452614	0.374311	0.0143911	0.634605
375057	STUM	stum, mechanosensory transduction mediator homolog	-0.403787	1.39915	0.0144008	0.634605
1588	CYP19A1	cytochrome P450 family 19 subfamily A member 1	-0.518372	3.64313	0.0146194	0.640703
10370	CITED2	Cbp/p300 interacting transactivator with Glu/Asp rich carboxy-terminal domain 2	-0.280798	5.83396	0.0146691	0.640703
23762	OSBP2	oxysterol binding protein 2	-0.408011	2.73841	0.0147025	0.640703
26227	PHGDH	phosphoglycerate dehydrogenase	-0.427837	2.33013	0.0149718	0.646233
8444	DYRK3	dual specificity tyrosine phosphorylation regulated kinase 3	-0.629364	0.911707	0.0149781	0.646233
26056	RAB11FIP5	RAB11 family interacting protein 5	-0.41367	2.43943	0.0149942	0.646233
80343	SEL1L2	SEL1L2, ERAD E3 ligase adaptor subunit	-0.706022	1.90358	0.0150524	0.646373
8309	ACOX2	acyl-CoA oxidase 2	-0.434357	2.88692	0.0152094	0.649849
1869	E2F1	E2F transcription factor 1	0.450756	2.77648	0.0152511	0.649849
23098	SARM1	sterile alpha and TIR motif containing 1	0.302646	3.39402	0.015299	0.649849
10635	RAD51AP1	RAD51 associated protein 1	0.406818	3.4835	0.015414	0.652378
57538	ALPK3	alpha kinase 3	-0.569811	3.11762	0.0154961	0.6534
4301	AFDN	afadin, adherens junction formation factor	-0.390363	1.51309	0.0155492	0.6534
79856	SNX22	sorting nexin 22	0.549585	1.34619	0.015686	0.655153
9467	SH3BP5	SH3 domain binding protein 5	-0.31011	6.42742	0.0157023	0.655153
56977	STOX2	storkhead box 2	-0.484117	0.794288	0.015882	0.657108
113130	CDCA5	cell division cycle associated 5	0.388326	3.3461	0.0158955	0.657108
30845	EHD3	EH domain containing 3	-0.39744	2.43383	0.0159167	0.657108
55799	CACNA2D3	calcium voltage-gated channel auxiliary subunit alpha2delta 3	0.312561	4.89013	0.0160726	0.661226
3983	ABLIM1	actin binding LIM protein 1	-0.464781	1.48919	0.0162682	0.665293
378	ARF4	ADP ribosylation factor 4	-0.269727	6.50378	0.0162996	0.665293
8853	ASAP2	ArfGAP with SH3 domain, ankyrin repeat and PH domain 2	-0.477474	0.880376	0.0163411	0.665293
2977	GUCY1A2	guanylate cyclase 1 soluble subunit alpha 2	-0.579235	1.50183	0.0164592	0.66779
5920	RARRES3	retinoic acid receptor responder 3	-0.523576	2.12441	0.0165439	0.668919
80321	CEP70	centrosomal protein 70	-0.399274	2.33154	0.0169021	0.676328
116362	RBP7	retinol binding protein 7	0.428257	3.4134	0.0170068	0.676328
101928143	LOC101928143	uncharacterized LOC101928143	-0.469782	4.19576	0.0170559	0.676328
114881	OSBPL7	oxysterol binding protein like 7	0.299968	3.24459	0.0171741	0.676328
645687	LINC00520	long intergenic non-protein coding RNA 520	-0.566697	4.29313	0.0172123	0.676328
54058	C21orf58	chromosome 21 open reading frame 58	0.409724	1.58815	0.0172643	0.676328
7852	CXCR4	C-X-C motif chemokine receptor 4	-0.357108	5.7439	0.0172666	0.676328
7450	VWF	von Willebrand factor	-0.396195	3.34934	0.0173283	0.676328
5641	LGMN	legumain	0.305234	12.1126	0.0173343	0.676328
346389	MACC1	MET transcriptional regulator MACC1	-0.478018	1.15322	0.017341	0.676328
51560	RAB6B	RAB6B, member RAS oncogene family	-0.492034	3.82572	0.0173832	0.676328
28231	SLCO4A1	solute carrier organic anion transporter family member 4A1	-0.507441	2.7039	0.0174169	0.676328
9564	BCAR1	BCAR1, Cas family scaffold protein	-0.447962	3.10085	0.0182106	0.704822
8876	VNN1	vanin 1	-0.284358	4.41794	0.0183098	0.706337
58529	MYOZ1	myozenin 1	-0.473671	2.59841	0.0184962	0.710496
85477	SCIN	scinderin	-0.371188	4.20948	0.0185669	0.710496
347735	SERINC2	serine incorporator 2	-0.368284	5.57287	0.0185987	0.710496
338785	KRT79	keratin 79	-0.475271	3.14396	0.0187841	0.715254
1889	ECE1	endothelin converting enzyme 1	-0.441327	3.95198	0.019082	0.724254
3987	LIMS1	LIM zinc finger domain containing 1	-0.272893	7.12379	0.0191798	0.724768
148641	SLC35F3	solute carrier family 35 member F3	0.477622	0.277466	0.019246	0.724768
79695	GALNT12	polypeptide N-acetylgalactosaminyltransferase 12	-0.473069	4.4641	0.0192803	0.724768
8848	TSC22D1	TSC22 domain family member 1	-0.311427	5.40879	0.0195568	0.732818
51060	TXNDC12	thioredoxin domain containing 12	-0.307699	6.52413	0.0200324	0.746533
51606	ATP6V1H	ATPase H+ transporting V1 subunit H	-0.317908	7.65272	0.0200497	0.746533
1438	CSF2RA	colony stimulating factor 2 receptor alpha subunit	0.276003	6.36488	0.0201755	0.74885
64151	NCAPG	non-SMC condensin I complex subunit G	0.363767	3.21745	0.02024	0.748879
7298	TYMS	thymidylate synthetase	0.304571	4.09055	0.0204366	0.753782
146909	KIF18B	kinesin family member 18B	0.360126	1.95349	0.0205165	0.754365
8900	CCNA1	cyclin A1	-0.37175	3.44717	0.0206144	0.75537
5090	PBX3	PBX homeobox 3	-0.27268	5.16791	0.0206722	0.75537
84679	SLC9A7	solute carrier family 9 member A7	-0.296511	5.46769	0.0208017	0.757747
109	ADCY3	adenylate cyclase 3	-0.318525	7.32485	0.0210745	0.763976
2859	GPR35	G protein-coupled receptor 35	0.337092	2.90591	0.0211025	0.763976
134728	IRAK1BP1	interleukin 1 receptor associated kinase 1 binding protein 1	0.386747	0.720758	0.0212342	0.766384
285590	SH3PXD2B	SH3 and PX domains 2B	-0.345523	4.04867	0.0214538	0.771942
342510	CD300E	CD300e molecule	0.317125	3.1323	0.0215459	0.772892
148345	C1orf127	chromosome 1 open reading frame 127	0.312667	4.02345	0.0216673	0.774886
6335	SCN9A	sodium voltage-gated channel alpha subunit 9	-0.439972	0.402166	0.0219398	0.782255
84502	JPH4	junctophilin 4	0.311691	2.97645	0.0220559	0.784016
50515	CHST11	carbohydrate sulfotransferase 11	-0.287389	6.22173	0.0221318	0.784346
6774	STAT3	signal transducer and activator of transcription 3	-0.317639	6.69917	0.0224322	0.792605
10112	KIF20A	kinesin family member 20A	0.316587	2.93149	0.0227633	0.801894
2220	FCN2	ficolin 2	-0.405389	0.28372	0.0228809	0.802805
3249	HPN	hepsin	-0.424877	0.159017	0.0229256	0.802805
219539	YPEL4	yippee like 4	-0.387203	4.04765	0.0232019	0.806871
7421	VDR	vitamin D receptor	-0.300619	3.07847	0.0233738	0.806871
84803	GPAT3	glycerol-3-phosphate acyltransferase 3	-0.300173	5.72441	0.0234578	0.806871
79156	PLEKHF1	pleckstrin homology and FYVE domain containing 1	-0.450418	2.21974	0.0236199	0.806871
55355	HJURP	Holliday junction recognition protein	0.351909	2.53118	0.0236241	0.806871
139065	SLITRK4	SLIT and NTRK like family member 4	-0.482101	2.26528	0.0236241	0.806871
100616414	MIR4761	microRNA 4761	-0.402939	0.953786	0.0236742	0.806871
729683	LOC729683	uncharacterized LOC729683	-0.494802	0.57443	0.0237654	0.806871
80318	GKAP1	G kinase anchoring protein 1	0.438957	0.955997	0.0237847	0.806871
6367	CCL22	C-C motif chemokine ligand 22	-0.628574	8.12164	0.0238474	0.806871
9055	PRC1	protein regulator of cytokinesis 1	0.287696	4.16302	0.02389	0.806871
7042	TGFB2	transforming growth factor beta 2	0.390142	0.588901	0.0239897	0.806871
124599	CD300LB	CD300 molecule like family member b	-0.374367	4.62298	0.0242291	0.806871
4317	MMP8	matrix metallopeptidase 8	-0.486764	1.51309	0.0242849	0.806871
54475	NLE1	notchless homolog 1	0.353733	2.53085	0.0242906	0.806871
51363	CHST15	carbohydrate sulfotransferase 15	-0.277808	6.66492	0.0243175	0.806871
388567	ZNF749	zinc finger protein 749	0.597489	0.330599	0.024416	0.806871
10365	KLF2	Kruppel like factor 2	0.475494	2.25739	0.0244832	0.806871
64926	RASAL3	RAS protein activator like 3	0.302066	3.33737	0.0245282	0.806871
5414	2004-09-01	septin 4	-0.489055	0.924239	0.0246193	0.806871
5176	SERPINF1	serpin family F member 1	0.353825	7.07754	0.024677	0.806871
129642	MBOAT2	membrane bound O-acyltransferase domain containing 2	0.32041	2.27599	0.0246822	0.806871
130026	ICA1L	islet cell autoantigen 1 like	0.410651	0.300535	0.024689	0.806871
1284	COL4A2	collagen type IV alpha 2 chain	-0.453928	0.831372	0.0247128	0.806871
58191	CXCL16	C-X-C motif chemokine ligand 16	-0.267414	7.29091	0.0248005	0.806871
54537	SHLD2	shieldin complex subunit 2	-0.344646	4.74026	0.0248247	0.806871
100499227	USP2-AS1	USP2 antisense RNA 1 (head to head)	-0.451715	0.82323	0.0249117	0.80747
151306	GPBAR1	G protein-coupled bile acid receptor 1	0.340412	4.6198	0.0251166	0.811874
57817	HAMP	hepcidin antimicrobial peptide	-0.601196	5.53397	0.0252139	0.812786
51330	TNFRSF12A	TNF receptor superfamily member 12A	-0.385647	4.23874	0.0253781	0.815842
9145	SYNGR1	synaptogyrin 1	-0.413204	5.63357	0.0255978	0.818067
23400	ATP13A2	ATPase cation transporting 13A2	-0.284035	5.78549	0.0257299	0.818067
348013	TMEM255B	transmembrane protein 255B	0.336402	3.50348	0.0257986	0.818067
100507006	LOC100507006	uncharacterized LOC100507006	0.345048	2.33627	0.0258588	0.818067
80150	ASRGL1	asparaginase like 1	0.280919	5.92903	0.025937	0.818067
8650	NUMB	NUMB, endocytic adaptor protein	-0.33318	7.61145	0.0259518	0.818067
5239	PGM5	phosphoglucomutase 5	-0.366973	1.47573	0.0259808	0.818067
10417	SPON2	spondin 2	-0.611603	5.67728	0.0260035	0.818067
9242	MSC	musculin	-0.399422	3.8158	0.0262899	0.824873
83451	ABHD11	abhydrolase domain containing 11	0.363736	3.88876	0.0265323	0.830264
84958	SYTL1	synaptotagmin like 1	-0.427579	1.82161	0.0268391	0.837637
2995	GYPC	glycophorin C (Gerbich blood group)	0.378717	7.66935	0.0270171	0.840961
353322	ANKRD37	ankyrin repeat domain 37	-0.480034	2.33675	0.0271772	0.843714
100506469	TMEM147-AS1	TMEM147 antisense RNA 1	0.400804	1.08983	0.0273541	0.845391
56648	EIF5A2	eukaryotic translation initiation factor 5A2	-0.333624	2.23232	0.027375	0.845391
2852	GPER1	G protein-coupled estrogen receptor 1	-0.546114	1.61531	0.0275849	0.846384
101927143	LOC101927143	uncharacterized LOC101927143	0.433166	0.745411	0.027674	0.846384
80342	TRAF3IP3	TRAF3 interacting protein 3	0.290204	5.0928	0.0276867	0.846384
51375	SNX7	sorting nexin 7	0.590136	0.855209	0.0276949	0.846384
84519	ACRBP	acrosin binding protein	0.311839	3.52546	0.0281129	0.856689
9319	TRIP13	thyroid hormone receptor interactor 13	0.410759	1.63344	0.0281777	0.856689
22981	NINL	ninein like	-0.373893	2.65018	0.0287289	0.871195
90293	KLHL13	kelch like family member 13	0.376196	4.06858	0.0289384	0.875293
9949	AMMECR1	Alport syndrome, mental retardation, midface hypoplasia and elliptocytosis chromosomal region gene 1	-0.416121	1.8287	0.0298652	0.898141
5168	ENPP2	ectonucleotide pyrophosphatase/phosphodiesterase 2	-0.554324	1.80137	0.0298709	0.898141
114132	SIGLEC11	sialic acid binding Ig like lectin 11	0.633702	1.98414	0.0299228	0.898141
115294	PCMTD1	protein-L-isoaspartate (D-aspartate) O-methyltransferase domain containing 1	-0.328464	5.09603	0.0305362	0.91061
29763	PACSIN3	protein kinase C and casein kinase substrate in neurons 3	-0.421907	1.04791	0.0305403	0.91061
57447	NDRG2	NDRG family member 2	-0.524859	1.41768	0.0305704	0.91061
11151	CORO1A	coronin 1A	0.371462	8.10825	0.0308644	0.917046
1356	CP	ceruloplasmin	-0.498424	0.306933	0.0312182	0.92187
23764	MAFF	MAF bZIP transcription factor F	-0.378336	4.77717	0.0312806	0.92187
5151	PDE8A	phosphodiesterase 8A	-0.319884	4.6432	0.0312979	0.92187
6876	TAGLN	transgelin	0.27812	3.74706	0.0313401	0.92187
10342	TFG	TRK-fused gene	-0.248249	5.81782	0.0314784	0.923629
347404	LANCL3	LanC like 3	-0.470573	0.534763	0.0316762	0.926882
286827	TRIM59	tripartite motif containing 59	0.327629	1.59547	0.0317668	0.926882
57600	FNIP2	folliculin interacting protein 2	-0.430899	6.74778	0.0318689	0.926882
22846	VASH1	vasohibin 1	-0.229635	6.28742	0.0319335	0.926882
64855	FAM129B	family with sequence similarity 129 member B	-0.327129	7.30355	0.0319832	0.926882
26509	MYOF	myoferlin	-0.3999	6.39688	0.032218	0.930372
8825	LIN7A	lin-7 homolog A, crumbs cell polarity complex component	-0.314198	2.30334	0.0323045	0.930372
10734	STAG3	stromal antigen 3	0.280633	3.32629	0.0323408	0.930372
10954	PDIA5	protein disulfide isomerase family A member 5	0.302483	2.9692	0.0325642	0.933564
79754	ASB13	ankyrin repeat and SOCS box containing 13	-0.279398	5.29524	0.0326105	0.933564
51225	ABI3	ABI family member 3	0.276349	6.06299	0.0329225	0.94021
81544	GDPD5	glycerophosphodiester phosphodiesterase domain containing 5	-0.333243	2.34908	0.0330369	0.941192
55071	C9orf40	chromosome 9 open reading frame 40	0.310193	2.47339	0.0332872	0.946033
221472	FGD2	FYVE, RhoGEF and PH domain containing 2	0.288278	6.3977	0.0339457	0.962134
871	SERPINH1	serpin family H member 1	0.286955	4.23779	0.0340613	0.962134
1545	CYP1B1	cytochrome P450 family 1 subfamily B member 1	-0.342853	8.1637	0.0340991	0.962134
8321	FZD1	frizzled class receptor 1	0.316792	5.33642	0.0342659	0.964428
283131	NEAT1	nuclear paraspeckle assembly transcript 1	0.25643	8.3195	0.0343697	0.964428
1901	S1PR1	sphingosine-1-phosphate receptor 1	-0.274866	3.38256	0.0344263	0.964428
4605	MYBL2	MYB proto-oncogene like 2	0.343142	3.4545	0.0345514	0.965634
58511	DNASE2B	deoxyribonuclease 2 beta	-0.422624	5.41194	0.0347949	0.965808
10090	UST	uronyl 2-sulfotransferase	0.377457	1.0608	0.0347988	0.965808
890	CCNA2	cyclin A2	0.264192	3.08996	0.0348451	0.965808
744	MPPED2	metallophosphoesterase domain containing 2	0.360552	0.482599	0.034886	0.965808
5730	PTGDS	prostaglandin D2 synthase	-0.494325	7.13334	0.034998	0.966634
8877	SPHK1	sphingosine kinase 1	-0.419894	5.08048	0.0351368	0.968196
23612	PHLDA3	pleckstrin homology like domain family A member 3	-0.454781	6.17885	0.0352548	0.969177
55544	RBM38	RNA binding motif protein 38	-0.356975	5.49293	0.0354671	0.972065
79589	RNF128	ring finger protein 128, E3 ubiquitin protein ligase	-0.564822	2.13958	0.0355251	0.972065
65999	LRRC61	leucine rich repeat containing 61	-0.42061	0.208199	0.0356576	0.973388
5873	RAB27A	RAB27A, member RAS oncogene family	-0.245929	4.88875	0.0357389	0.973388
10763	NES	nestin	-0.587942	4.59889	0.0362328	0.978521
64795	RMND5A	required for meiotic nuclear division 5 homolog A	-0.284176	4.94573	0.036246	0.978521
83449	PMFBP1	polyamine modulated factor 1 binding protein 1	-0.335417	2.95642	0.0362496	0.978521
2027	ENO3	enolase 3	0.356547	1.29121	0.0362896	0.978521
85028	SNHG12	small nucleolar RNA host gene 12	0.298969	5.9177	0.0365304	0.978521
7185	TRAF1	TNF receptor associated factor 1	-0.389281	3.00397	0.0366476	0.978521
9487	PIGL	phosphatidylinositol glycan anchor biosynthesis class L	0.34286	1.74324	0.0366884	0.978521
100126311	MIR147B	microRNA 147b	-0.517712	3.73838	0.0367445	0.978521
51512	GTSE1	G2 and S-phase expressed 1	0.309858	2.50407	0.0368096	0.978521
122618	PLD4	phospholipase D family member 4	-0.385967	0.298599	0.0368709	0.978521
100505549	LOC100505549	uncharacterized LOC100505549	0.300702	2.7254	0.0369502	0.978521
387509	GPR153	G protein-coupled receptor 153	-0.462311	1.38961	0.0369806	0.978521
5357	PLS1	plastin 1	-0.491559	0.614106	0.0370085	0.978521
8372	HYAL3	hyaluronidase 3	-0.363755	3.02157	0.0372742	0.983337
80139	ZNF703	zinc finger protein 703	0.313952	4.4268	0.0376393	0.990748
55224	ETNK2	ethanolamine kinase 2	-0.486025	0.732923	0.0377871	0.992418
91283	MSANTD3	Myb/SANT DNA binding domain containing 3	-0.340222	4.85307	0.0380049	0.995914
8530	CST7	cystatin F	-0.445925	0.693053	0.0382369	0.998063
5523	PPP2R3A	protein phosphatase 2 regulatory subunit B''alpha	-0.2996	3.04908	0.0382565	0.998063
146956	EME1	essential meiotic structure-specific endonuclease 1	0.432238	0.928841	0.038562	0.999931
100507639	LINC02432	long intergenic non-protein coding RNA 2432	0.342236	1.4072	0.0385657	0.999931
57125	PLXDC1	plexin domain containing 1	0.47854	1.17854	0.0387087	0.999931
5274	SERPINI1	serpin family I member 1	-0.352391	1.16857	0.0388867	0.999931
56477	CCL28	C-C motif chemokine ligand 28	0.340471	1.51295	0.0389142	0.999931
51390	AIG1	androgen induced 1	0.304171	4.73637	0.0389761	0.999931
285758	LINC01268	long intergenic non-protein coding RNA 1268	0.400237	1.14624	0.039131	0.999931
219833	C11orf45	chromosome 11 open reading frame 45	-0.350454	5.65227	0.0391328	0.999931
253769	WDR27	WD repeat domain 27	-0.36377	1.8147	0.0391454	0.999931
3655	ITGA6	integrin subunit alpha 6	-0.315221	5.52629	0.0395834	0.999931
6279	S100A8	S100 calcium binding protein A8	-0.619877	2.46523	0.0399594	0.999931
945	CD33	CD33 molecule	0.22242	6.64821	0.0400557	0.999931
26152	ZNF337	zinc finger protein 337	0.241344	4.14662	0.0403452	0.999931
54499	TMCO1	transmembrane and coiled-coil domains 1	-0.266457	6.16913	0.0405782	0.999931
151475	LINC01907	long intergenic non-protein coding RNA 1907	0.365761	0.816866	0.0409001	0.999931
54733	SLC35F2	solute carrier family 35 member F2	-0.363055	0.834563	0.0409293	0.999931
167838	TXLNB	taxilin beta	-0.348575	2.51562	0.0414557	0.999931
54897	CASZ1	castor zinc finger 1	-0.397921	0.716173	0.0415587	0.999931
973	CD79A	CD79a molecule	-0.413096	0.560079	0.041674	0.999931
1191	CLU	clusterin	-0.493081	6.6994	0.0418443	0.999931
9541	CIR1	corepressor interacting with RBPJ, 1	-0.407305	8.90594	0.0419105	0.999931
64759	TNS3	tensin 3	-0.319241	7.84704	0.0419721	0.999931
53335	BCL11A	B cell CLL/lymphoma 11A	-0.289794	3.17659	0.0419844	0.999931
23510	KCTD2	potassium channel tetramerization domain containing 2	-0.242865	5.34122	0.042038	0.999931
3707	ITPKB	inositol-trisphosphate 3-kinase B	-0.259472	5.80084	0.0420752	0.999931
5205	ATP8B1	ATPase phospholipid transporting 8B1	0.344802	1.807	0.0421499	0.999931
84680	ACCS	1-aminocyclopropane-1-carboxylate synthase homolog (inactive)	0.240573	4.89516	0.0421761	0.999931
122953	JDP2	Jun dimerization protein 2	0.279384	5.31007	0.0424356	0.999931
10787	NCKAP1	NCK associated protein 1	-0.432435	2.97667	0.0425424	0.999931
284021	MILR1	mast cell immunoglobulin like receptor 1	0.234703	6.43576	0.0427299	0.999931
1870	E2F2	E2F transcription factor 2	0.317993	2.39852	0.0428052	0.999931
100129792	CCDC152	coiled-coil domain containing 152	0.439265	3.17359	0.0429324	0.999931
80851	SH3BP5L	SH3 binding domain protein 5 like	-0.42371	1.05005	0.0432518	0.999931
91056	AP5B1	adaptor related protein complex 5 subunit beta 1	-0.273526	5.27329	0.0436057	0.999931
92715	DPH7	diphthamide biosynthesis 7	0.249578	3.89917	0.0436185	0.999931
29128	UHRF1	ubiquitin like with PHD and ring finger domains 1	0.388748	1.34631	0.0437018	0.999931
4313	MMP2	matrix metallopeptidase 2	0.281943	5.49516	0.0437677	0.999931
728084	LINC02458	long intergenic non-protein coding RNA 2458	-0.578711	2.23417	0.0437883	0.999931
85413	SLC22A16	solute carrier family 22 member 16	-0.282107	3.35364	0.0438207	0.999931
55070	DET1	DET1, COP1 ubiquitin ligase partner	0.320515	2.09861	0.0439293	0.999931
39	ACAT2	acetyl-CoA acetyltransferase 2	-0.311123	7.29295	0.0439965	0.999931
51161	C3orf18	chromosome 3 open reading frame 18	-0.293153	2.90001	0.0443757	0.999931
2036	EPB41L1	erythrocyte membrane protein band 4.1 like 1	-0.288702	5.85068	0.0444303	0.999931
1282	COL4A1	collagen type IV alpha 1 chain	-0.431734	0.453397	0.0446643	0.999931
349667	RTN4RL2	reticulon 4 receptor like 2	-0.580956	1.50499	0.0446896	0.999931
126321	MFSD12	major facilitator superfamily domain containing 12	-0.418997	8.93137	0.0448842	0.999931
5338	PLD2	phospholipase D2	0.232273	4.47627	0.0450936	0.999931
3290	HSD11B1	hydroxysteroid 11-beta dehydrogenase 1	-0.409192	0.902665	0.0451831	0.999931
1836	SLC26A2	solute carrier family 26 member 2	-0.32591	4.04898	0.0453915	0.999931
5638	PRRG1	proline rich and Gla domain 1	-0.429572	1.66186	0.045732	0.999931
23491	CES3	carboxylesterase 3	0.335351	1.66664	0.0460652	0.999931
27345	KCNMB4	potassium calcium-activated channel subfamily M regulatory beta subunit 4	0.332424	2.10355	0.0465174	0.999931
100271835	LIMS3-LOC440895	LIMS3-LOC440895 readthrough	-0.460084	0.981083	0.0465234	0.999931
100616113	MIR4680	microRNA 4680	0.339541	0.368194	0.0469166	0.999931
283848	CES4A	carboxylesterase 4A	0.297142	1.9682	0.0471464	0.999931
7533	YWHAH	tyrosine 3-monooxygenase/tryptophan 5-monooxygenase activation protein eta	0.22551	7.11676	0.0472488	0.999931
5923	RASGRF1	Ras protein specific guanine nucleotide releasing factor 1	-0.359662	1.93045	0.0474034	0.999931
10643	IGF2BP3	insulin like growth factor 2 mRNA binding protein 3	-0.410496	1.61624	0.0474394	0.999931
56204	FAM214A	family with sequence similarity 214 member A	-0.286718	4.18198	0.0474921	0.999931
84658	ADGRE3	adhesion G protein-coupled receptor E3	-0.378741	1.66855	0.0476469	0.999931
8669	EIF3J	eukaryotic translation initiation factor 3 subunit J	-0.249729	5.50541	0.0476782	0.999931
57413	TMIGD3	transmembrane and immunoglobulin domain containing 3	0.277057	5.53444	0.0483905	0.999931
84649	DGAT2	diacylglycerol O-acyltransferase 2	-0.461819	1.64419	0.0486675	0.999931
687	KLF9	Kruppel like factor 9	-0.322666	3.51708	0.0489877	0.999931
119385	AGAP11	ArfGAP with GTPase domain, ankyrin repeat and PH domain 11	-0.274331	2.325	0.0493041	0.999931
6502	SKP2	S-phase kinase associated protein 2	0.307382	4.6993	0.0493387	0.999931
83857	TMTC1	transmembrane and tetratricopeptide repeat containing 1	-0.266081	3.25691	0.0495013	0.999931
169200	TMEM64	transmembrane protein 64	-0.294242	3.13907	0.0495718	0.999931
80270	HSD3B7	hydroxy-delta-5-steroid dehydrogenase, 3 beta- and steroid delta-isomerase 7	-0.313319	6.68225	0.0496196	0.999931
81930	KIF18A	kinesin family member 18A	0.414177	0.586475	0.0496428	0.999931
23220	DTX4	deltex E3 ubiquitin ligase 4	-0.306338	4.93616	0.0500585	0.999931
2230	FDX1	ferredoxin 1	-0.281494	7.54851	0.0500706	0.999931
586	BCAT1	branched chain amino acid transaminase 1	-0.273987	7.65215	0.0501291	0.999931
2063	NR2F6	nuclear receptor subfamily 2 group F member 6	-0.390068	2.32098	0.0501845	0.999931
51659	GINS2	GINS complex subunit 2	0.465078	2.07202	0.0505021	0.999931
51268	PIPOX	pipecolic acid and sarcosine oxidase	0.310779	1.87153	0.0505637	0.999931
163255	ZNF540	zinc finger protein 540	-0.289042	1.67265	0.0505936	0.999931
23670	CEMIP2	cell migration inducing hyaluronidase 2	-0.397993	5.19536	0.050673	0.999931
54329	GPR85	G protein-coupled receptor 85	-0.370017	1.30357	0.0513961	0.999931
80019	UBTD1	ubiquitin domain containing 1	-0.365873	5.74282	0.0514309	0.999931
5916	RARG	retinoic acid receptor gamma	0.283841	1.9148	0.0514898	0.999931
84440	RAB11FIP4	RAB11 family interacting protein 4	-0.339408	3.12412	0.0515238	0.999931
55502	HES6	hes family bHLH transcription factor 6	-0.37048	2.85068	0.051535	0.999931
7035	TFPI	tissue factor pathway inhibitor	-0.285293	3.7662	0.051589	0.999931
27250	PDCD4	programmed cell death 4	0.227833	6.31985	0.0516738	0.999931
126017	ZNF813	zinc finger protein 813	0.278351	3.35315	0.0517811	0.999931
10154	PLXNC1	plexin C1	-0.323881	8.31295	0.0519819	0.999931
65055	REEP1	receptor accessory protein 1	-0.484791	1.25954	0.0520189	0.999931
255022	CALHM1	calcium homeostasis modulator 1	-0.430848	0.0899039	0.0520955	0.999931
941	CD80	CD80 molecule	0.355859	2.35086	0.0524706	0.999931
3642	INSM1	INSM transcriptional repressor 1	-0.391769	1.7135	0.0526786	0.999931
2788	GNG7	G protein subunit gamma 7	0.281468	3.82168	0.052756	0.999931
79733	E2F8	E2F transcription factor 8	0.408745	1.01765	0.0528015	0.999931
55604	CARMIL1	capping protein regulator and myosin 1 linker 1	-0.355729	1.23678	0.0531156	0.999931
120103	SLC36A4	solute carrier family 36 member 4	-0.243929	3.70587	0.0535175	0.999931
10024	TROAP	trophinin associated protein	0.360485	2.40212	0.0536001	0.999931
3376	IARS	isoleucyl-tRNA synthetase	-0.247682	6.6091	0.0536386	0.999931
8797	TNFRSF10A	TNF receptor superfamily member 10a	-0.292174	2.99931	0.0539205	0.999931
1953	MEGF6	multiple EGF like domains 6	-0.371193	2.44566	0.0540035	0.999931
3801	KIFC3	kinesin family member C3	-0.330527	5.12388	0.0540389	0.999931
56262	LRRC8A	leucine rich repeat containing 8 VRAC subunit A	-0.293981	4.90937	0.0541645	0.999931
1513	CTSK	cathepsin K	-0.31496	8.0409	0.054434	0.999931
8997	KALRN	kalirin RhoGEF kinase	-0.344554	1.47059	0.0545421	0.999931
267	AMFR	autocrine motility factor receptor	-0.23773	7.42899	0.054694	0.999931
54869	EPS8L1	EPS8 like 1	-0.357825	1.22774	0.0547702	0.999931
51094	ADIPOR1	adiponectin receptor 1	-0.216471	7.69416	0.0548671	0.999931
79075	DSCC1	DNA replication and sister chromatid cohesion 1	0.343117	1.05037	0.0548846	0.999931
81552	VOPP1	VOPP1, WBP1/VOPP1 family member	-0.287749	7.06819	0.0551915	0.999931
3082	HGF	hepatocyte growth factor	0.33672	5.78337	0.0552905	0.999931
390	RND3	Rho family GTPase 3	0.257568	2.67332	0.0553474	0.999931
21	ABCA3	ATP binding cassette subfamily A member 3	-0.254228	2.62379	0.0553479	0.999931
1594	CYP27B1	cytochrome P450 family 27 subfamily B member 1	-0.371356	3.87132	0.0554878	0.999931
55333	SYNJ2BP	synaptojanin 2 binding protein	-0.251843	5.43107	0.0555033	0.999931
1837	DTNA	dystrobrevin alpha	0.278195	3.46639	0.0555629	0.999931
83985	SPNS1	sphingolipid transporter 1 (putative)	-0.2856	7.44039	0.0558534	0.999931
3681	ITGAD	integrin subunit alpha D	-0.266944	3.17646	0.0560184	0.999931
29126	CD274	CD274 molecule	-0.275183	3.54526	0.0563238	0.999931
23531	MMD	monocyte to macrophage differentiation associated	0.245942	5.62381	0.0565575	0.999931
7453	WARS	tryptophanyl-tRNA synthetase	-0.255053	7.99922	0.0566513	0.999931
34	ACADM	acyl-CoA dehydrogenase medium chain	-0.290862	5.0497	0.0567539	0.999931
55165	CEP55	centrosomal protein 55	0.238201	3.34961	0.0567925	0.999931
23541	SEC14L2	SEC14 like lipid binding 2	-0.43965	0.95297	0.0568158	0.999931
10403	NDC80	NDC80, kinetochore complex component	0.331318	2.52323	0.056887	0.999931
359845	RFLNB	refilin B	-0.239642	3.55654	0.0569048	0.999931
58484	NLRC4	NLR family CARD domain containing 4	0.224149	5.30247	0.0571073	0.999931
22822	PHLDA1	pleckstrin homology like domain family A member 1	-0.269031	4.45152	0.0571941	0.999931
26149	ZNF658	zinc finger protein 658	0.399227	2.04354	0.0574217	0.999931
90355	C5orf30	chromosome 5 open reading frame 30	0.295846	3.01909	0.0578388	0.999931
157313	CDCA2	cell division cycle associated 2	0.276332	1.88797	0.0578451	0.999931
283953	TMEM114	transmembrane protein 114	-0.415837	4.37377	0.0581737	0.999931
6383	SDC2	syndecan 2	-0.262228	6.67824	0.0582018	0.999931
5618	PRLR	prolactin receptor	0.442763	3.29339	0.0583299	0.999931
8613	PLPP3	phospholipid phosphatase 3	-0.28066	5.81197	0.0584311	0.999931
55086	RADX	RPA1 related single stranded DNA binding protein, X-linked	-0.349725	0.641326	0.0585713	0.999931
11043	MID2	midline 2	-0.357581	-0.0997112	0.0589171	0.999931
23731	TMEM245	transmembrane protein 245	-0.308903	5.42165	0.0590121	0.999931
2534	FYN	FYN proto-oncogene, Src family tyrosine kinase	-0.27402	3.08674	0.0591527	0.999931
8844	KSR1	kinase suppressor of ras 1	0.274121	2.81086	0.0596716	0.999931
1990	CELA1	chymotrypsin like elastase family member 1	-0.386473	0.490949	0.0598673	0.999931
55357	TBC1D2	TBC1 domain family member 2	-0.25242	7.62697	0.0599074	0.999931
322	APBB1	amyloid beta precursor protein binding family B member 1	-0.308458	2.00694	0.0601209	0.999931
57546	PDP2	pyruvate dehyrogenase phosphatase catalytic subunit 2	-0.279992	2.65219	0.0602817	0.999931
388387	LINC00671	long intergenic non-protein coding RNA 671	0.356689	0.86989	0.0604309	0.999931
2960	GTF2E1	general transcription factor IIE subunit 1	-0.285389	3.77185	0.0604604	0.999931
11186	RASSF1	Ras association domain family member 1	0.224777	5.81648	0.0606063	0.999931
401647	GOLGA7B	golgin A7 family member B	-0.321916	5.22816	0.0616214	0.999931
84225	ZMYND15	zinc finger MYND-type containing 15	-0.321897	2.8662	0.0617986	0.999931
7782	SLC30A4	solute carrier family 30 member 4	-0.380542	2.00992	0.061837	0.999931
5154	PDGFA	platelet derived growth factor subunit A	-0.37499	0.412533	0.0621312	0.999931
83544	DNAL1	dynein axonemal light chain 1	-0.261324	2.84137	0.0626911	0.999931
147138	TMC8	transmembrane channel like 8	0.230769	6.36731	0.0627157	0.999931
79801	SHCBP1	SHC binding and spindle associated 1	0.239821	3.26376	0.0627666	0.999931
6712	SPTBN2	spectrin beta, non-erythrocytic 2	-0.45596	3.46646	0.0628268	0.999931
387707	CC2D2B	coiled-coil and C2 domain containing 2B	0.374634	0.563141	0.0630341	0.999931
85414	SLC45A3	solute carrier family 45 member 3	-0.249863	3.0481	0.0632299	0.999931
1847	DUSP5	dual specificity phosphatase 5	-0.412634	3.48328	0.0633031	0.999931
1027	CDKN1B	cyclin dependent kinase inhibitor 1B	-0.254956	4.63179	0.0637646	0.999931
1029	CDKN2A	cyclin dependent kinase inhibitor 2A	-0.495655	1.51559	0.0637822	0.999931
440077	ZNF705A	zinc finger protein 705A	0.288675	3.14241	0.0638144	0.999931
64101	LRRC4	leucine rich repeat containing 4	0.602358	3.42812	0.0642301	0.999931
5420	PODXL	podocalyxin like	-0.35698	2.17403	0.0644042	0.999931
10962	MLLT11	MLLT11, transcription factor 7 cofactor	-0.37977	1.76383	0.0644973	0.999931
729614	FLJ37453	uncharacterized LOC729614	-0.379118	0.661859	0.0645209	0.999931
1033	CDKN3	cyclin dependent kinase inhibitor 3	0.39782	2.5701	0.0647008	0.999931
157697	ERICH1	glutamate rich 1	0.226124	3.4768	0.0647115	0.999931
57559	STAMBPL1	STAM binding protein like 1	0.418765	0.825611	0.0655451	0.999931
11340	EXOSC8	exosome component 8	0.241189	4.23434	0.0656987	0.999931
864	RUNX3	runt related transcription factor 3	0.221287	5.30085	0.065851	0.999931
57333	RCN3	reticulocalbin 3	0.32004	4.7543	0.0660239	0.999931
64853	AIDA	axin interactor, dorsalization associated	-0.296023	3.45802	0.0661377	0.999931
389119	INKA1	inka box actin regulator 1	0.305275	3.09041	0.0661704	0.999931
117155	CATSPER2	cation channel sperm associated 2	0.359544	1.25064	0.0662647	0.999931
56998	CTNNBIP1	catenin beta interacting protein 1	0.224265	5.0993	0.0663157	0.999931
3594	IL12RB1	interleukin 12 receptor subunit beta 1	0.231876	4.00081	0.0664605	0.999931
344	APOC2	apolipoprotein C2	-0.44581	6.14545	0.0665659	0.999931
201627	DENND6A	DENN domain containing 6A	-0.245055	4.60614	0.0666711	0.999931
57060	PCBP4	poly(rC) binding protein 4	-0.354542	0.470614	0.0672069	0.999931
8761	PABPC4	poly(A) binding protein cytoplasmic 4	0.218979	8.20882	0.0672402	0.999931
56180	MOSPD1	motile sperm domain containing 1	-0.2275	4.59003	0.067453	0.999931
6775	STAT4	signal transducer and activator of transcription 4	-0.43741	1.98645	0.0677239	0.999931
406934	MIR142	microRNA 142	0.374795	3.08712	0.0679168	0.999931
23174	ZCCHC14	zinc finger CCHC-type containing 14	-0.290426	3.60703	0.0680994	0.999931
26781	SNORA67	small nucleolar RNA, H/ACA box 67	0.306898	0.674235	0.0681175	0.999931
200734	SPRED2	sprouty related EVH1 domain containing 2	-0.263407	3.52186	0.0681947	0.999931
27	ABL2	ABL proto-oncogene 2, non-receptor tyrosine kinase	-0.23432	5.32816	0.0682344	0.999931
166614	DCLK2	doublecortin like kinase 2	-0.403103	0.144198	0.0684378	0.999931
11113	CIT	citron rho-interacting serine/threonine kinase	0.2727	2.69102	0.0685966	0.999931
5467	PPARD	peroxisome proliferator activated receptor delta	-0.244062	5.39426	0.0687098	0.999931
3398	ID2	inhibitor of DNA binding 2	-0.215305	6.24035	0.0687833	0.999931
92558	BICDL1	BICD family like cargo adaptor 1	-0.341742	0.452366	0.0689767	0.999931
54751	FBLIM1	filamin binding LIM protein 1	0.315942	1.75072	0.0689864	0.999931
6354	CCL7	C-C motif chemokine ligand 7	-0.449446	3.04568	0.0694507	0.999931
65108	MARCKSL1	MARCKS like 1	0.319037	2.09787	0.0698982	0.999931
101	ADAM8	ADAM metallopeptidase domain 8	-0.374796	5.5745	0.0699858	0.999931
8482	SEMA7A	semaphorin 7A (John Milton Hagen blood group)	-0.327187	4.67336	0.0705719	0.999931
81550	TDRD3	tudor domain containing 3	-0.333987	6.74106	0.0707996	0.999931
8556	CDC14A	cell division cycle 14A	0.381076	1.85727	0.0708516	0.999931
128646	SIRPD	signal regulatory protein delta	0.318794	1.05773	0.0711559	0.999931
256302	NATD1	N-acetyltransferase domain containing 1	-0.221347	4.18032	0.0713125	0.999931
476	ATP1A1	ATPase Na+/K+ transporting subunit alpha 1	-0.219242	8.35029	0.0713332	0.999931
100533990	APOC4-APOC2	APOC4-APOC2 readthrough (NMD candidate)	-0.443961	6.12511	0.0715509	0.999931
79842	ZBTB3	zinc finger and BTB domain containing 3	0.245722	2.89405	0.0716532	0.999931
1958	EGR1	early growth response 1	0.446076	1.16687	0.0718206	0.999931
94031	HTRA3	HtrA serine peptidase 3	-0.371149	0.287252	0.0719369	0.999931
2091	FBL	fibrillarin	0.321566	5.88514	0.0719414	0.999931
2817	GPC1	glypican 1	-0.412655	0.411004	0.0719637	0.999931
3818	KLKB1	kallikrein B1	-0.501794	1.37753	0.0719933	0.999931
3984	LIMK1	LIM domain kinase 1	-0.23062	6.99716	0.0720329	0.999931
55784	MCTP2	multiple C2 and transmembrane domain containing 2	-0.43656	0.244026	0.0720613	0.999931
2628	GATM	glycine amidinotransferase	0.314077	6.53323	0.072093	0.999931
374403	TBC1D10C	TBC1 domain family member 10C	-0.308946	5.05866	0.0721395	0.999931
114796	PSMG3-AS1	PSMG3 antisense RNA 1 (head to head)	-0.251165	2.19249	0.0721857	0.999931
10411	RAPGEF3	Rap guanine nucleotide exchange factor 3	-0.272084	4.2323	0.0724234	0.999931
4744	NEFH	neurofilament heavy	-0.277179	3.41552	0.0725174	0.999931
648791	PPP1R3G	protein phosphatase 1 regulatory subunit 3G	-0.340334	1.28163	0.0726	0.999931
133418	EMB	embigin	0.261308	6.3296	0.0727223	0.999931
113235	SLC46A1	solute carrier family 46 member 1	0.293536	6.53425	0.0729228	0.999931
7567	ZNF19	zinc finger protein 19	0.335534	1.02405	0.0731814	0.999931
4811	NID1	nidogen 1	0.339616	3.8387	0.0732985	0.999931
54874	FNBP1L	formin binding protein 1 like	-0.327731	2.01184	0.0733235	0.999931
5164	PDK2	pyruvate dehydrogenase kinase 2	-0.241759	4.40997	0.0736265	0.999931
81610	FAM83D	family with sequence similarity 83 member D	0.333573	0.486234	0.0736888	0.999931
114757	CYGB	cytoglobin	-0.281692	3.90757	0.0736937	0.999931
9046	DOK2	docking protein 2	0.257782	6.57609	0.0740451	0.999931
8898	MTMR2	myotubularin related protein 2	-0.251059	5.13994	0.0742359	0.999931
11033	ADAP1	ArfGAP with dual PH domains 1	0.24796	5.23146	0.0742963	0.999931
9462	RASAL2	RAS protein activator like 2	-0.341	4.85672	0.0744387	0.999931
7153	TOP2A	DNA topoisomerase II alpha	0.2893	4.99857	0.0744426	0.999931
30815	ST6GALNAC6	ST6 N-acetylgalactosaminide alpha-2,6-sialyltransferase 6	-0.234047	5.9366	0.0746394	0.999931
81029	WNT5B	Wnt family member 5B	-0.349306	0.66818	0.0747052	0.999931
134147	CMBL	carboxymethylenebutenolidase homolog	0.232743	4.58871	0.0747801	0.999931
9659	PDE4DIP	phosphodiesterase 4D interacting protein	-0.220449	7.64819	0.074848	0.999931
1378	CR1	complement C3b/C4b receptor 1 (Knops blood group)	-0.334301	6.52937	0.075193	0.999931
9792	SERTAD2	SERTA domain containing 2	-0.229245	5.30925	0.0752623	0.999931
129790	NA	NA	0.404251	1.1818	0.0752831	0.999931
729359	PLIN4	perilipin 4	-0.365489	0.511244	0.0756649	0.999931
55281	TMEM140	transmembrane protein 140	-0.219668	6.08259	0.0756975	0.999931
284900	TTC28-AS1	TTC28 antisense RNA 1	0.321953	2.55867	0.0761468	0.999931
147407	SLC25A52	solute carrier family 25 member 52	-0.325917	0.762673	0.076257	0.999931
23082	PPRC1	peroxisome proliferator-activated receptor gamma, coactivator-related 1	0.22589	4.3063	0.0763121	0.999931
84804	MFSD9	major facilitator superfamily domain containing 9	-0.262151	2.78436	0.076344	0.999931
267004	PGBD3	piggyBac transposable element derived 3	-0.337608	2.05024	0.0764543	0.999931
50810	HDGFL3	HDGF like 3	-0.437099	2.40964	0.0764732	0.999931
2669	GEM	GTP binding protein overexpressed in skeletal muscle	-0.30519	1.56758	0.0766463	0.999931
3613	IMPA2	inositol monophosphatase 2	0.266248	3.78424	0.0766888	0.999931
6747	SSR3	signal sequence receptor subunit 3	-0.291092	7.8975	0.0769838	0.999931
9120	SLC16A6	solute carrier family 16 member 6	-0.277829	2.57936	0.077032	0.999931
8398	PLA2G6	phospholipase A2 group VI	0.283339	1.15914	0.0771035	0.999931
204	AK2	adenylate kinase 2	0.199052	6.18292	0.0771376	0.999931
115825	WDFY2	WD repeat and FYVE domain containing 2	0.220775	5.29928	0.0774061	0.999931
284119	CAVIN1	caveolae associated protein 1	-0.322705	3.20609	0.0774106	0.999931
23254	KAZN	kazrin, periplakin interacting protein	-0.342627	-0.239919	0.0775993	0.999931
317649	EIF4E3	eukaryotic translation initiation factor 4E family member 3	-0.225421	4.76921	0.0777464	0.999931
3092	HIP1	huntingtin interacting protein 1	0.279792	4.03977	0.0777752	0.999931
138151	NACC2	NACC family member 2	-0.215928	5.54977	0.0778786	0.999931
117854	TRIM6	tripartite motif containing 6	0.272326	1.92875	0.0781371	0.999931
2355	FOSL2	FOS like 2, AP-1 transcription factor subunit	-0.251712	4.66099	0.078159	0.999931
154	ADRB2	adrenoceptor beta 2	0.274788	3.28324	0.0788524	0.999931
10140	TOB1	transducer of ERBB2, 1	-0.226271	4.46312	0.0791311	0.999931
9394	HS6ST1	heparan sulfate 6-O-sulfotransferase 1	-0.214226	5.6658	0.0792036	0.999931
683	BST1	bone marrow stromal cell antigen 1	0.233724	5.49955	0.0795434	0.999931
284086	NEK8	NIMA related kinase 8	-0.244646	2.83227	0.0795682	0.999931
57553	MICAL3	microtubule associated monooxygenase, calponin and LIM domain containing 3	-0.254876	3.35662	0.0799553	0.999931
100533195	FAM24B-CUZD1	FAM24B-CUZD1 readthrough	0.287029	0.821586	0.0800085	0.999931
5334	PLCL1	phospholipase C like 1 (inactive)	-0.296366	3.19249	0.0800472	0.999931
342667	STAC2	SH3 and cysteine rich domain 2	-0.515323	1.59645	0.0801618	0.999931
57552	NCEH1	neutral cholesterol ester hydrolase 1	-0.263692	6.98823	0.0805356	0.999931
63874	ABHD4	abhydrolase domain containing 4	-0.212414	5.54504	0.0807993	0.999931
147912	SIX5	SIX homeobox 5	0.304364	1.1671	0.0808067	0.999931
3758	KCNJ1	potassium voltage-gated channel subfamily J member 1	-0.342084	3.99225	0.0808841	0.999931
5214	PFKP	phosphofructokinase, platelet	-0.297103	4.30285	0.081317	0.999931
444	ASPH	aspartate beta-hydroxylase	-0.246216	6.9023	0.081422	0.999931
192683	SCAMP5	secretory carrier membrane protein 5	0.210436	4.82323	0.0816559	0.999931
79925	SPEF2	sperm flagellar 2	0.314131	1.37269	0.0816616	0.999931
6988	TCTA	T cell leukemia translocation altered	0.215155	5.25733	0.0817117	0.999931
25966	C2CD2	C2 calcium dependent domain containing 2	-0.219847	3.67357	0.0817296	0.999931
10207	PATJ	PATJ, crumbs cell polarity complex component	-0.314231	1.49104	0.081859	0.999931
523	ATP6V1A	ATPase H+ transporting V1 subunit A	-0.206342	7.86736	0.0824015	0.999931
93109	TMEM44	transmembrane protein 44	-0.360594	1.79883	0.0824552	0.999931
79888	LPCAT1	lysophosphatidylcholine acyltransferase 1	-0.208473	6.80139	0.0824943	0.999931
1723	DHODH	dihydroorotate dehydrogenase (quinone)	0.252835	2.46608	0.0827687	0.999931
51661	FKBP7	FK506 binding protein 7	0.295702	1.09424	0.0831665	0.999931
100505894	TMEM161B-AS1	TMEM161B antisense RNA 1	0.245031	2.5391	0.0832065	0.999931
2799	GNS	glucosamine (N-acetyl)-6-sulfatase	-0.225713	9.73661	0.0833538	0.999931
41	ASIC1	acid sensing ion channel subunit 1	0.243842	3.14519	0.0836557	0.999931
782	CACNB1	calcium voltage-gated channel auxiliary subunit beta 1	0.323311	0.684456	0.0838705	0.999931
116496	FAM129A	family with sequence similarity 129 member A	-0.278994	4.59039	0.0840911	0.999931
54682	MANSC1	MANSC domain containing 1	0.379301	0.281772	0.0844658	0.999931
27005	USP21	ubiquitin specific peptidase 21	-0.260095	3.81918	0.0845192	0.999931
90271	OLMALINC	oligodendrocyte maturation-associated long intergenic non-coding RNA	0.260424	2.30308	0.0845196	0.999931
115727	RASGRP4	RAS guanyl releasing protein 4	0.212487	5.41581	0.0845605	0.999931
64866	CDCP1	CUB domain containing protein 1	0.25267	2.33656	0.0848495	0.999931
994	CDC25B	cell division cycle 25B	0.205391	5.25789	0.0849381	0.999931
57828	CATSPERG	cation channel sperm associated auxiliary subunit gamma	0.277903	1.32058	0.0850205	0.999931
339983	NAT8L	N-acetyltransferase 8 like	-0.304821	0.993034	0.085456	0.999931
284454	LOC284454	uncharacterized LOC284454	0.257184	3.23215	0.0854962	0.999931
649	BMP1	bone morphogenetic protein 1	-0.320044	3.27071	0.0856941	0.999931
25902	MTHFD1L	methylenetetrahydrofolate dehydrogenase (NADP+ dependent) 1 like	0.234517	3.11769	0.0857291	0.999931
84292	WDR83	WD repeat domain 83	-0.313491	4.79124	0.0858646	0.999931
3399	ID3	inhibitor of DNA binding 3, HLH protein	0.300746	4.06729	0.0861019	0.999931
3638	INSIG1	insulin induced gene 1	0.190052	7.13777	0.0863429	0.999931
203328	SUSD3	sushi domain containing 3	-0.339918	1.9024	0.0865737	0.999931
29968	PSAT1	phosphoserine aminotransferase 1	-0.308206	1.2753	0.0869875	0.999931
4242	MFNG	MFNG O-fucosylpeptide 3-beta-N-acetylglucosaminyltransferase	0.22298	5.92552	0.0870873	0.999931
8776	MTMR1	myotubularin related protein 1	-0.274713	5.32942	0.0871181	0.999931
147991	DPY19L3	dpy-19 like C-mannosyltransferase 3	-0.308509	3.21105	0.0874508	0.999931
7345	UCHL1	ubiquitin C-terminal hydrolase L1	-0.336611	5.73795	0.0876667	0.999931
338382	RAB7B	RAB7B, member RAS oncogene family	-0.25461	6.9043	0.0881894	0.999931
51477	ISYNA1	inositol-3-phosphate synthase 1	-0.285971	3.25366	0.0882923	0.999931
8971	H1FX	H1 histone family member X	-0.292412	5.64025	0.088391	0.999931
51222	ZNF219	zinc finger protein 219	-0.334764	4.578	0.0884841	0.999931
152273	FGD5	FYVE, RhoGEF and PH domain containing 5	-0.251584	3.19346	0.0887047	0.999931
22976	PAXIP1	PAX interacting protein 1	-0.293363	2.80375	0.0890526	0.999931
81931	ZNF93	zinc finger protein 93	0.225342	2.71847	0.089348	0.999931
6819	SULT1C2	sulfotransferase family 1C member 2	-0.246271	5.11052	0.0893782	0.999931
143903	LAYN	layilin	-0.384104	2.53554	0.0898737	0.999931
56271	BEX4	brain expressed X-linked 4	0.201836	5.67381	0.0900652	0.999931
58500	ZNF250	zinc finger protein 250	0.217572	2.86718	0.0902186	0.999931
64105	CENPK	centromere protein K	0.307601	1.01119	0.090446	0.999931
9435	CHST2	carbohydrate sulfotransferase 2	-0.343865	2.0842	0.0905209	0.999931
10612	TRIM3	tripartite motif containing 3	0.200571	3.86077	0.0907935	0.999931
4485	MST1	macrophage stimulating 1	-0.253451	1.76399	0.0907958	0.999931
10161	LPAR6	lysophosphatidic acid receptor 6	0.218997	7.22599	0.090857	0.999931
150468	CKAP2L	cytoskeleton associated protein 2 like	0.35825	1.90478	0.0908996	0.999931
1968	EIF2S3	eukaryotic translation initiation factor 2 subunit gamma	-0.199713	7.07384	0.09098	0.999931
387590	TPTEP1	TPTE pseudogene 1	-0.248056	3.8837	0.0915326	0.999931
23623	RUSC1	RUN and SH3 domain containing 1	0.21953	4.26337	0.0918776	0.999931
9957	HS3ST1	heparan sulfate-glucosamine 3-sulfotransferase 1	0.239597	3.41722	0.0920946	0.999931
9099	USP2	ubiquitin specific peptidase 2	-0.373287	4.90146	0.0921355	0.999931
1018	CDK3	cyclin dependent kinase 3	0.270203	2.36087	0.0923339	0.999931
7582	ZNF33B	zinc finger protein 33B	0.243803	3.58702	0.0923546	0.999931
55002	TMCO3	transmembrane and coiled-coil domains 3	-0.199961	5.89418	0.0925464	0.999931
7443	VRK1	VRK serine/threonine kinase 1	0.224474	3.00194	0.0925499	0.999931
221468	TMEM217	transmembrane protein 217	-0.439167	0.814048	0.092633	0.999931
4241	MELTF	melanotransferrin	-0.275811	4.11541	0.0926724	0.999931
23568	ARL2BP	ADP ribosylation factor like GTPase 2 binding protein	-0.18899	5.89077	0.0929021	0.999931
3690	ITGB3	integrin subunit beta 3	-0.38731	1.16573	0.093088	0.999931
57698	SHTN1	shootin 1	-0.217111	6.51529	0.0931056	0.999931
6474	SHOX2	short stature homeobox 2	-0.401107	0.287659	0.0932422	0.999931
4194	MDM4	MDM4, p53 regulator	0.242795	5.3409	0.0932613	0.999931
151556	GPR155	G protein-coupled receptor 155	0.251897	5.25892	0.0932708	0.999931
249	ALPL	alkaline phosphatase, biomineralization associated	-0.331602	0.252801	0.0935384	0.999931
100008589	RNA28SN5	RNA, 28S ribosomal N5	-0.538354	3.61861	0.0935827	0.999931
4957	ODF2	outer dense fiber of sperm tails 2	0.197342	4.23894	0.0936415	0.999931
101929532	LOC101929532	uncharacterized LOC101929532	-0.319206	0.224942	0.0940348	0.999931
9002	F2RL3	F2R like thrombin or trypsin receptor 3	0.300578	3.803	0.094662	0.999931
90673	PPP1R3E	protein phosphatase 1 regulatory subunit 3E	0.210033	3.53126	0.0948386	0.999931
9415	FADS2	fatty acid desaturase 2	0.201221	7.49491	0.0948917	0.999931
118788	PIK3AP1	phosphoinositide-3-kinase adaptor protein 1	-0.241403	8.02359	0.0951329	0.999931
81691	REXO5	RNA exonuclease 5	0.303746	2.01441	0.0952644	0.999931
10842	PPP1R17	protein phosphatase 1 regulatory subunit 17	-0.338848	-0.312124	0.0956849	0.999931
7272	TTK	TTK protein kinase	0.30737	1.73988	0.0957857	0.999931
201895	SMIM14	small integral membrane protein 14	-0.197727	5.62669	0.0958222	0.999931
2114	ETS2	ETS proto-oncogene 2, transcription factor	0.23437	6.14545	0.096143	0.999931
760	CA2	carbonic anhydrase 2	-0.224408	6.32894	0.0961647	0.999931
84197	POMK	protein-O-mannose kinase	0.317191	1.22646	0.0962914	0.999931
10057	ABCC5	ATP binding cassette subfamily C member 5	0.243861	7.43879	0.0965035	0.999931
5996	RGS1	regulator of G protein signaling 1	-0.279543	5.0891	0.0965812	0.999931
83744	ZNF484	zinc finger protein 484	0.304605	1.56292	0.0965909	0.999931
770	CA11	carbonic anhydrase 11	-0.305708	2.33464	0.0966382	0.999931
23705	CADM1	cell adhesion molecule 1	-0.223012	4.46516	0.0967954	0.999931
6714	SRC	SRC proto-oncogene, non-receptor tyrosine kinase	-0.218144	6.22625	0.0968628	0.999931
79188	TMEM43	transmembrane protein 43	-0.202576	5.62599	0.0969953	0.999931
11339	OIP5	Opa interacting protein 5	0.349537	1.04137	0.0969983	0.999931
27085	MTBP	MDM2 binding protein	-0.355559	0.436343	0.0970064	0.999931
10733	PLK4	polo like kinase 4	0.254349	1.87566	0.0971724	0.999931
64718	UNKL	unkempt family like zinc finger	-0.23912	2.60201	0.0974761	0.999931
388325	SCIMP	SLP adaptor and CSK interacting membrane protein	0.210054	5.99113	0.0975337	0.999931
5747	PTK2	protein tyrosine kinase 2	-0.2479	4.12922	0.0975928	0.999931
28986	MAGEH1	MAGE family member H1	0.215761	3.18308	0.0977101	0.999931
2934	GSN	gelsolin	-0.260438	9.55202	0.0977694	0.999931
54438	GFOD1	glucose-fructose oxidoreductase domain containing 1	-0.238539	4.5076	0.0980992	0.999931
2119	ETV5	ETS variant 5	0.252838	6.53507	0.0990559	0.999931
29760	BLNK	B cell linker	0.208765	5.73016	0.0992209	0.999931
27090	ST6GALNAC4	ST6 N-acetylgalactosaminide alpha-2,6-sialyltransferase 4	-0.290045	5.1903	0.0992681	0.999931
221178	SPATA13	spermatogenesis associated 13	-0.292712	4.20939	0.0995212	0.999931
84678	KDM2B	lysine demethylase 2B	0.211677	5.67556	0.0995938	0.999931
203859	ANO5	anoctamin 5	-0.253403	4.02788	0.0997673	0.999931
1434	CSE1L	chromosome segregation 1 like	0.18545	5.93113	0.0998487	0.999931
145483	FAM161B	FAM161B, centrosomal protein	0.239323	3.13809	0.100046	0.999931
57415	C3orf14	chromosome 3 open reading frame 14	0.30056	2.63092	0.100209	0.999931
55116	TMEM39B	transmembrane protein 39B	0.201134	4.07774	0.100272	0.999931
22931	RAB18	RAB18, member RAS oncogene family	-0.201737	6.14055	0.100287	0.999931
64798	DEPTOR	DEP domain containing MTOR interacting protein	0.254645	3.85681	0.100451	0.999931
81620	CDT1	chromatin licensing and DNA replication factor 1	0.328779	2.05991	0.100459	0.999931
2591	GALNT3	polypeptide N-acetylgalactosaminyltransferase 3	-0.451096	0.83493	0.100803	0.999931
2185	PTK2B	protein tyrosine kinase 2 beta	-0.198535	6.43926	0.100803	0.999931
4007	PRICKLE3	prickle planar cell polarity protein 3	0.273714	2.39618	0.100929	0.999931
3176	HNMT	histamine N-methyltransferase	-0.210357	7.33378	0.101458	0.999931
10870	HCST	hematopoietic cell signal transducer	-0.395723	7.70561	0.101731	0.999931
196264	MPZL3	myelin protein zero like 3	-0.223435	2.73729	0.102047	0.999931
167465	ZNF366	zinc finger protein 366	-0.59258	1.64657	0.102091	0.999931
1627	DBN1	drebrin 1	-0.39527	2.64207	0.102579	0.999931
200205	IBA57	IBA57, iron-sulfur cluster assembly	0.222173	3.41777	0.102587	0.999931
92270	ATP6AP1L	ATPase H+ transporting accessory protein 1 like	0.273356	0.69728	0.103152	0.999931
81689	ISCA1	iron-sulfur cluster assembly 1	-0.223406	3.91271	0.103243	0.999931
54509	RHOF	ras homolog family member F, filopodia associated	-0.29468	6.24675	0.103435	0.999931
23208	SYT11	synaptotagmin 11	0.196743	4.31164	0.103498	0.999931
79915	ATAD5	ATPase family, AAA domain containing 5	0.325521	1.39933	0.103543	0.999931
23710	GABARAPL1	GABA type A receptor associated protein like 1	-0.194927	5.6112	0.103655	0.999931
128077	LIX1L	limb and CNS expressed 1 like	0.207055	5.28126	0.103797	0.999931
9749	PHACTR2	phosphatase and actin regulator 2	-0.255199	4.22957	0.104142	0.999931
27299	ADAMDEC1	ADAM like decysin 1	-0.259438	7.88328	0.104276	0.999931
421	ARVCF	ARVCF, delta catenin family member	0.253896	2.37945	0.104343	0.999931
2588	GALNS	galactosamine (N-acetyl)-6-sulfatase	-0.222188	6.12902	0.104879	0.999931
23243	ANKRD28	ankyrin repeat domain 28	-0.266478	3.99431	0.105247	0.999931
55247	NEIL3	nei like DNA glycosylase 3	0.312747	0.442804	0.105287	0.999931
4048	LTA4H	leukotriene A4 hydrolase	-0.212325	8.82863	0.105421	0.999931
117247	SLC16A10	solute carrier family 16 member 10	-0.327814	3.32351	0.105423	0.999931
56905	C15orf39	chromosome 15 open reading frame 39	0.187386	5.2624	0.105432	0.999931
83861	RSPH3	radial spoke head 3 homolog	-0.195139	4.18063	0.105669	0.999931
5328	PLAU	plasminogen activator, urokinase	0.186684	7.56088	0.10572	0.999931
84749	USP30	ubiquitin specific peptidase 30	-0.210729	3.75146	0.105953	0.999931
677825	SNORA44	small nucleolar RNA, H/ACA box 44	0.421324	0.754477	0.106089	0.999931
6844	VAMP2	vesicle associated membrane protein 2	0.198333	5.01559	0.106214	0.999931
79153	GDPD3	glycerophosphodiester phosphodiesterase domain containing 3	0.316614	1.23855	0.106245	0.999931
5029	P2RY2	purinergic receptor P2Y2	-0.2591	2.55901	0.106451	0.999931
9609	RAB36	RAB36, member RAS oncogene family	-0.320261	1.5114	0.106626	0.999931
9270	ITGB1BP1	integrin subunit beta 1 binding protein 1	-0.275908	7.04685	0.10665	0.999931
9856	KIAA0319	KIAA0319	-0.296126	0.422064	0.106891	0.999931
147841	SPC24	SPC24, NDC80 kinetochore complex component	0.381641	2.50449	0.106957	0.999931
6659	SOX4	SRY-box 4	-0.23322	2.85468	0.107097	0.999931
51378	ANGPT4	angiopoietin 4	-0.38054	1.23643	0.107102	0.999931
101243544	NA	NA	-0.308387	2.50571	0.107627	0.999931
150209	AIFM3	apoptosis inducing factor, mitochondria associated 3	0.228566	3.00305	0.107756	0.999931
7159	TP53BP2	tumor protein p53 binding protein 2	-0.248224	4.92496	0.108034	0.999931
51083	GAL	galanin and GMAP prepropeptide	-0.47647	7.4458	0.108056	0.999931
9787	DLGAP5	DLG associated protein 5	0.210693	2.70563	0.108088	0.999931
440348	NPIPB15	nuclear pore complex interacting protein family member B15	0.310995	1.29874	0.10815	0.999931
64065	PERP	PERP, TP53 apoptosis effector	-0.318243	1.09179	0.108375	0.999931
79152	FA2H	fatty acid 2-hydroxylase	-0.34437	0.602629	0.108549	0.999931
101928378	PTOV1-AS2	PTOV1 antisense RNA 2	-0.368581	0.793919	0.108645	0.999931
388335	TMEM220	transmembrane protein 220	0.244167	2.91111	0.109151	0.999931
9315	NREP	neuronal regeneration related protein	0.215736	5.43646	0.109284	0.999931
8111	GPR68	G protein-coupled receptor 68	-0.23651	3.7784	0.109322	0.999931
7078	TIMP3	TIMP metallopeptidase inhibitor 3	-0.194538	7.31396	0.109489	0.999931
26301	GBGT1	globoside alpha-1,3-N-acetylgalactosaminyltransferase 1 (FORS blood group)	-0.221463	5.19447	0.10949	0.999931
51439	FAM8A1	family with sequence similarity 8 member A1	-0.209876	4.22168	0.109626	0.999931
10007	GNPDA1	glucosamine-6-phosphate deaminase 1	0.188578	8.36139	0.109648	0.999931
7045	TGFBI	transforming growth factor beta induced	0.198377	10.532	0.109738	0.999931
79084	WDR77	WD repeat domain 77	0.201903	5.10877	0.109929	0.999931
3909	LAMA3	laminin subunit alpha 3	-0.346087	-0.0663836	0.109963	0.999931
10410	IFITM3	interferon induced transmembrane protein 3	0.205287	6.22986	0.110029	0.999931
116228	COX20	cytochrome c oxidase assembly factor COX20	0.192909	4.4511	0.110055	0.999931
7772	ZNF229	zinc finger protein 229	-0.30891	0.589934	0.110237	0.999931
153830	RNF145	ring finger protein 145	-0.180012	6.14189	0.110301	0.999931
10525	HYOU1	hypoxia up-regulated 1	-0.199972	6.21723	0.110382	0.999931
51312	SLC25A37	solute carrier family 25 member 37	0.241559	3.51162	0.110538	0.999931
112464	CAVIN3	caveolae associated protein 3	-0.308981	2.44375	0.110583	0.999931
3682	ITGAE	integrin subunit alpha E	-0.206575	4.66692	0.110587	0.999931
1822	ATN1	atrophin 1	-0.242099	4.96954	0.110593	0.999931
84898	PLXDC2	plexin domain containing 2	-0.209316	7.94306	0.110682	0.999931
284266	SIGLEC15	sialic acid binding Ig like lectin 15	-0.201927	4.76996	0.110766	0.999931
10148	EBI3	Epstein-Barr virus induced 3	0.293335	2.0569	0.111066	0.999931
199221	DZIP1L	DAZ interacting zinc finger protein 1 like	0.269503	2.06397	0.111231	0.999931
148252	DIRAS1	DIRAS family GTPase 1	-0.238132	2.89816	0.111277	0.999931
162239	ZFP1	ZFP1 zinc finger protein	-0.247434	2.05232	0.111364	0.999931
58488	PCTP	phosphatidylcholine transfer protein	0.183088	5.27637	0.11146	0.999931
23154	NCDN	neurochondrin	-0.260566	3.37563	0.112231	0.999931
2870	GRK6	G protein-coupled receptor kinase 6	-0.206313	6.00348	0.112257	0.999931
4608	MYBPH	myosin binding protein H	-0.332252	3.00669	0.112291	0.999931
3146	HMGB1	high mobility group box 1	0.185423	7.24162	0.112622	0.999931
147965	FAM98C	family with sequence similarity 98 member C	0.235461	3.32842	0.11281	0.999931
2177	FANCD2	FA complementation group D2	0.22889	2.79271	0.112882	0.999931
1350	COX7C	cytochrome c oxidase subunit 7C	0.303919	7.75669	0.112886	0.999931
6487	ST3GAL3	ST3 beta-galactoside alpha-2,3-sialyltransferase 3	0.273227	2.32188	0.113998	0.999931
5603	MAPK13	mitogen-activated protein kinase 13	-0.196938	7.11858	0.114019	0.999931
4999	ORC2	origin recognition complex subunit 2	-0.219129	3.42013	0.114068	0.999931
5933	RBL1	RB transcriptional corepressor like 1	0.221329	3.32577	0.114134	0.999931
79654	HECTD3	HECT domain E3 ubiquitin protein ligase 3	0.168506	6.52676	0.114423	0.999931
83696	TRAPPC9	trafficking protein particle complex 9	-0.199724	4.76969	0.11455	0.999931
48	ACO1	aconitase 1	-0.182924	6.48094	0.114735	0.999931
92906	HNRNPLL	heterogeneous nuclear ribonucleoprotein L like	-0.183076	5.16665	0.115012	0.999931
162681	C18orf54	chromosome 18 open reading frame 54	0.291233	1.35021	0.115079	0.999931
10272	FSTL3	follistatin like 3	0.292239	2.17792	0.115148	0.999931
374393	FAM111B	family with sequence similarity 111 member B	0.359784	2.39853	0.115153	0.999931
8507	ENC1	ectodermal-neural cortex 1	0.22181	6.18146	0.115335	0.999931
57720	GPR107	G protein-coupled receptor 107	-0.202323	6.36736	0.115351	0.999931
7701	ZNF142	zinc finger protein 142	0.241065	3.36044	0.115452	0.999931
10501	SEMA6B	semaphorin 6B	-0.239785	5.69267	0.115514	0.999931
3357	HTR2B	5-hydroxytryptamine receptor 2B	-0.236175	4.40189	0.115659	0.999931
195828	ZNF367	zinc finger protein 367	0.307063	1.09522	0.115677	0.999931
22979	EFR3B	EFR3 homolog B	-0.359026	1.32662	0.115797	0.999931
135228	CD109	CD109 molecule	-0.222513	5.62813	0.115863	0.999931
22924	MAPRE3	microtubule associated protein RP/EB family member 3	-0.247684	3.41115	0.115866	0.999931
3936	LCP1	lymphocyte cytosolic protein 1	-0.231408	10.8406	0.11592	0.999931
113277	TMEM106A	transmembrane protein 106A	0.22339	6.25572	0.116312	0.999931
9933	PUM3	pumilio RNA binding family member 3	0.196152	4.03652	0.116404	0.999931
6671	SP4	Sp4 transcription factor	-0.360596	1.09189	0.116457	0.999931
57228	SMAGP	small cell adhesion glycoprotein	-0.311157	0.24821	0.116639	0.999931
1464	CSPG4	chondroitin sulfate proteoglycan 4	-0.334209	1.61826	0.116721	0.999931
7556	ZNF10	zinc finger protein 10	0.291622	2.08234	0.116895	0.999931
26052	DNM3	dynamin 3	0.288431	3.0689	0.117029	0.999931
83706	FERMT3	fermitin family member 3	-0.21531	8.89778	0.117337	0.999931
8854	ALDH1A2	aldehyde dehydrogenase 1 family member A2	-0.314031	0.858465	0.117354	0.999931
1120	CHKB	choline kinase beta	0.195079	5.55225	0.117489	0.999931
84263	HSDL2	hydroxysteroid dehydrogenase like 2	0.179411	5.1693	0.117743	0.999931
51293	CD320	CD320 molecule	0.264079	4.22466	0.117789	0.999931
5817	PVR	poliovirus receptor	0.185643	4.30941	0.117871	0.999931
54331	GNG2	G protein subunit gamma 2	0.317558	6.23356	0.118022	0.999931
100526836	BLOC1S5-TXNDC5	BLOC1S5-TXNDC5 readthrough (NMD candidate)	0.173658	7.19958	0.118155	0.999931
11060	WWP2	WW domain containing E3 ubiquitin protein ligase 2	-0.184186	5.93942	0.118204	0.999931
8601	RGS20	regulator of G protein signaling 20	-0.33011	4.25903	0.118343	0.999931
165186	TOGARAM2	TOG array regulator of axonemal microtubules 2	-0.373229	2.28156	0.118451	0.999931
3101	HK3	hexokinase 3	-0.248567	8.33768	0.118768	0.999931
84166	NLRC5	NLR family CARD domain containing 5	-0.226208	4.32688	0.118968	0.999931
5861	RAB1A	RAB1A, member RAS oncogene family	-0.177018	7.67673	0.119141	0.999931
83990	BRIP1	BRCA1 interacting protein C-terminal helicase 1	0.290085	1.11573	0.119303	0.999931
55010	PARPBP	PARP1 binding protein	0.245511	1.79013	0.11963	0.999931
23473	CAPN7	calpain 7	-0.220265	4.33209	0.119814	0.999931
9260	PDLIM7	PDZ and LIM domain 7	-0.29438	4.57527	0.120151	0.999931
79609	VCPKMT	valosin containing protein lysine methyltransferase	0.246257	2.34871	0.120381	0.999931
51101	ZC2HC1A	zinc finger C2HC-type containing 1A	0.244145	2.58477	0.120462	0.999931
81567	TXNDC5	thioredoxin domain containing 5	0.171444	7.20065	0.120554	0.999931
28968	SLC6A16	solute carrier family 6 member 16	-0.258438	1.02539	0.120582	0.999931
5732	PTGER2	prostaglandin E receptor 2	0.201824	3.1287	0.1206	0.999931
66004	LYNX1	Ly6/neurotoxin 1	0.236695	2.17531	0.120656	0.999931
23509	POFUT1	protein O-fucosyltransferase 1	0.181877	5.10505	0.120764	0.999931
22934	RPIA	ribose 5-phosphate isomerase A	0.208957	3.33628	0.120793	0.999931
3925	STMN1	stathmin 1	0.220737	6.49821	0.1208	0.999931
284129	SLC26A11	solute carrier family 26 member 11	-0.207955	7.15262	0.120913	0.999931
164091	PAQR7	progestin and adipoQ receptor family member 7	0.200257	4.4929	0.12099	0.999931
57019	CIAPIN1	cytokine induced apoptosis inhibitor 1	-0.219892	4.92689	0.121016	0.999931
92181	UBTD2	ubiquitin domain containing 2	-0.186889	4.3781	0.121235	0.999931
27141	CIDEB	cell death inducing DFFA like effector b	0.243042	4.82543	0.12127	0.999931
6322	SCML1	Scm polycomb group protein like 1	0.244288	3.50901	0.121317	0.999931
1844	DUSP2	dual specificity phosphatase 2	-0.351814	5.7308	0.121332	0.999931
51011	FAHD2A	fumarylacetoacetate hydrolase domain containing 2A	0.218147	4.48802	0.121664	0.999931
65244	SPATS2	spermatogenesis associated serine rich 2	-0.203605	3.26449	0.12177	0.999931
100129836	COL4A2-AS2	COL4A2 antisense 2	-0.329942	0.649179	0.121818	0.999931
50628	GEMIN4	gem nuclear organelle associated protein 4	0.180451	3.77793	0.121982	0.999931
3930	LBR	lamin B receptor	-0.220823	5.27984	0.122007	0.999931
9220	TIAF1	TGFB1-induced anti-apoptotic factor 1	0.244891	5.73582	0.122055	0.999931
85236	HIST1H2BK	histone cluster 1 H2B family member k	-0.270658	2.22195	0.122097	0.999931
5199	CFP	complement factor properdin	0.261468	5.51299	0.122347	0.999931
724102	SNHG4	small nucleolar RNA host gene 4	0.262488	0.946657	0.122472	0.999931
84950	PRPF38A	pre-mRNA processing factor 38A	0.182678	4.83056	0.122749	0.999931
253558	LCLAT1	lysocardiolipin acyltransferase 1	0.229015	2.39533	0.123053	0.999931
3689	ITGB2	integrin subunit beta 2	-0.212241	11.0533	0.123084	0.999931
146880	ARHGAP27P1	Rho GTPase activating protein 27 pseudogene 1	0.180223	5.18553	0.123566	0.999931
9134	CCNE2	cyclin E2	0.35667	1.2834	0.123798	0.999931
55283	MCOLN3	mucolipin 3	-0.233747	3.95217	0.124044	0.999931
55640	FLVCR2	feline leukemia virus subgroup C cellular receptor family member 2	-0.212089	4.27729	0.124727	0.999931
7293	TNFRSF4	TNF receptor superfamily member 4	-0.322231	1.02948	0.124858	0.999931
1240	CMKLR1	chemerin chemokine-like receptor 1	0.193505	8.63481	0.124869	0.999931
10982	MAPRE2	microtubule associated protein RP/EB family member 2	-0.17544	6.17867	0.125224	0.999931
64420	SUSD1	sushi domain containing 1	0.183536	6.58341	0.125648	0.999931
2947	GSTM3	glutathione S-transferase mu 3	-0.323941	3.40859	0.126249	0.999931
285989	ZNF789	zinc finger protein 789	0.209599	3.39211	0.126365	0.999931
100507577	NA	NA	0.224262	2.90035	0.12647	0.999931
83593	RASSF5	Ras association domain family member 5	-0.192206	5.18639	0.12665	0.999931
63977	PRDM15	PR/SET domain 15	0.192613	3.17888	0.126682	0.999931
81618	ITM2C	integral membrane protein 2C	0.2255	3.93748	0.126704	0.999931
990	CDC6	cell division cycle 6	0.337595	1.79184	0.126741	0.999931
56253	CRTAM	cytotoxic and regulatory T cell molecule	-0.228774	4.42479	0.12703	0.999931
9212	AURKB	aurora kinase B	0.306334	2.60821	0.127159	0.999931
5032	P2RY11	purinergic receptor P2Y11	0.256401	5.2354	0.127235	0.999931
51309	ARMCX1	armadillo repeat containing X-linked 1	0.174586	5.12737	0.127823	0.999931
2217	FCGRT	Fc fragment of IgG receptor and transporter	0.211508	10.7779	0.127942	0.999931
66036	MTMR9	myotubularin related protein 9	0.225682	3.72373	0.128286	0.999931
5341	PLEK	pleckstrin	-0.187127	9.2579	0.128311	0.999931
883	KYAT1	kynurenine aminotransferase 1	-0.212776	2.00808	0.128332	0.999931
54749	EPDR1	ependymin related 1	-0.192375	5.1032	0.128579	0.999931
56986	DTWD1	DTW domain containing 1	0.19535	3.54459	0.128691	0.999931
64859	NABP1	nucleic acid binding protein 1	-0.204149	7.93683	0.128835	0.999931
25893	TRIM58	tripartite motif containing 58	0.433728	1.40747	0.12888	0.999931
6038	RNASE4	ribonuclease A family member 4	-0.231347	3.51461	0.129168	0.999931
238	ALK	ALK receptor tyrosine kinase	0.201271	6.24923	0.129279	0.999931
84925	DIRC2	disrupted in renal carcinoma 2	0.183614	5.50048	0.129427	0.999931
101927599	ZNF529-AS1	ZNF529 antisense RNA 1	0.275159	1.21929	0.129842	0.999931
148229	ATP8B3	ATPase phospholipid transporting 8B3	0.260401	2.23578	0.129912	0.999931
7439	BEST1	bestrophin 1	0.220088	6.19702	0.130069	0.999931
79230	ZNF557	zinc finger protein 557	0.226861	3.67095	0.130157	0.999931
22808	MRAS	muscle RAS oncogene homolog	-0.183862	6.6333	0.130174	0.999931
643246	MAP1LC3B2	microtubule associated protein 1 light chain 3 beta 2	-0.181191	4.14385	0.13018	0.999931
10714	POLD3	DNA polymerase delta 3, accessory subunit	0.193266	4.25258	0.130392	0.999931
317781	DDX51	DEAD-box helicase 51	0.198224	3.33726	0.13041	0.999931
6549	SLC9A2	solute carrier family 9 member A2	-0.281828	-0.155528	0.130476	0.999931
253959	RALGAPA1	Ral GTPase activating protein catalytic alpha subunit 1	-0.319501	2.70835	0.130655	0.999931
5883	RAD9A	RAD9 checkpoint clamp component A	0.208084	3.39834	0.13092	0.999931
51382	ATP6V1D	ATPase H+ transporting V1 subunit D	-0.217432	7.57136	0.130943	0.999931
5770	PTPN1	protein tyrosine phosphatase, non-receptor type 1	-0.191784	5.92404	0.131061	0.999931
91614	DEPDC7	DEP domain containing 7	0.244019	2.32515	0.131514	0.999931
333926	PPM1J	protein phosphatase, Mg2+/Mn2+ dependent 1J	-0.261526	5.05319	0.131549	0.999931
339524	LINC01140	long intergenic non-protein coding RNA 1140	-0.386715	3.50723	0.131628	0.999931
219	ALDH1B1	aldehyde dehydrogenase 1 family member B1	0.193848	3.22727	0.131974	0.999931
4064	CD180	CD180 molecule	0.187605	7.11566	0.132011	0.999931
29916	SNX11	sorting nexin 11	0.169226	6.44164	0.132145	0.999931
26470	SEZ6L2	seizure related 6 homolog like 2	-0.256082	3.2836	0.132337	0.999931
64693	CTAGE1	cutaneous T cell lymphoma-associated antigen 1	0.305584	0.0825739	0.132412	0.999931
117178	SSX2IP	SSX family member 2 interacting protein	-0.209731	2.79909	0.132559	0.999931
94	ACVRL1	activin A receptor like type 1	0.219365	4.06765	0.132612	0.999931
10184	LHFPL2	LHFPL tetraspan subfamily member 2	-0.189642	7.88839	0.132814	0.999931
1026	CDKN1A	cyclin dependent kinase inhibitor 1A	0.217541	7.90649	0.132824	0.999931
100506385	LINC01426	long intergenic non-protein coding RNA 1426	-0.300628	-0.370278	0.133035	0.999931
10235	RASGRP2	RAS guanyl releasing protein 2	0.238757	1.47248	0.133058	0.999931
203	AK1	adenylate kinase 1	-0.283563	4.96695	0.133193	0.999931
3679	ITGA7	integrin subunit alpha 7	0.300425	0.858952	0.1332	0.999931
10666	CD226	CD226 molecule	0.289778	2.16491	0.133269	0.999931
1040	CDS1	CDP-diacylglycerol synthase 1	-0.300212	1.69176	0.133433	0.999931
51313	FAM198B	family with sequence similarity 198 member B	-0.224663	7.1417	0.133735	0.999931
84750	FUT10	fucosyltransferase 10	-0.200692	2.73683	0.133829	0.999931
7867	MAPKAPK3	mitogen-activated protein kinase-activated protein kinase 3	-0.193633	7.39675	0.133968	0.999931
9314	KLF4	Kruppel like factor 4	0.274259	3.33448	0.134115	0.999931
8525	DGKZ	diacylglycerol kinase zeta	-0.209607	6.23652	0.134123	0.999931
57678	GPAM	glycerol-3-phosphate acyltransferase, mitochondrial	-0.223771	3.10887	0.134483	0.999931
81624	DIAPH3	diaphanous related formin 3	0.283151	1.02819	0.134748	0.999931
55614	KIF16B	kinesin family member 16B	-0.323819	4.49468	0.134795	0.999931
162073	ITPRIPL2	ITPRIP like 2	0.204651	6.30964	0.134842	0.999931
100507321	ERVK13-1	endogenous retrovirus group K13 member 1	0.239473	3.41746	0.135016	0.999931
81563	C1orf21	chromosome 1 open reading frame 21	-0.219051	4.52796	0.135027	0.999931
57472	CNOT6	CCR4-NOT transcription complex subunit 6	-0.227232	4.72027	0.135131	0.999931
22928	SEPHS2	selenophosphate synthetase 2	-0.212334	6.24769	0.135383	0.999931
386593	CHKB-CPT1B	CHKB-CPT1B readthrough (NMD candidate)	0.178646	5.56167	0.135484	0.999931
80071	CCDC15	coiled-coil domain containing 15	0.278177	0.593614	0.135545	0.999931
6035	RNASE1	ribonuclease A family member 1, pancreatic	0.242205	12.4662	0.135797	0.999931
79903	NAA60	N(alpha)-acetyltransferase 60, NatF catalytic subunit	-0.180712	6.06087	0.135811	0.999931
389831	LOC389831	uncharacterized LOC389831	-0.24927	2.21594	0.135928	0.999931
80709	AKNA	AT-hook transcription factor	0.229395	5.81579	0.136212	0.999931
2146	EZH2	enhancer of zeste 2 polycomb repressive complex 2 subunit	0.184871	3.09763	0.136353	0.999931
11213	IRAK3	interleukin 1 receptor associated kinase 3	-0.232541	4.86708	0.136406	0.999931
5463	POU6F1	POU class 6 homeobox 1	-0.341153	0.611491	0.136515	0.999931
100505696	SH3BP5-AS1	SH3BP5 antisense RNA 1	0.271253	3.1217	0.136794	0.999931
375616	KCP	kielin cysteine rich BMP regulator	-0.223965	3.78905	0.136954	0.999931
9689	BZW1	basic leucine zipper and W2 domains 1	-0.160802	6.93231	0.137274	0.999931
348938	NIPAL4	NIPA like domain containing 4	-0.325005	0.413082	0.137458	0.999931
100861437	NA	NA	-0.354999	1.01039	0.137752	0.999931
6272	SORT1	sortilin 1	-0.18762	6.51643	0.137784	0.999931
80349	WDR61	WD repeat domain 61	-0.200856	5.09299	0.137891	0.999931
8292	COLQ	collagen like tail subunit of asymmetric acetylcholinesterase	-0.21737	2.70798	0.138041	0.999931
55731	FAM222B	family with sequence similarity 222 member B	-0.193778	4.15685	0.138049	0.999931
7746	ZSCAN9	zinc finger and SCAN domain containing 9	0.188932	3.51524	0.138238	0.999931
96626	LIMS3	LIM zinc finger domain containing 3	-0.532278	2.10201	0.138279	0.999931
201853	LINC00504	long intergenic non-protein coding RNA 504	-0.340239	2.76476	0.138353	0.999931
55558	PLXNA3	plexin A3	-0.224155	4.63696	0.138358	0.999931
2237	FEN1	flap structure-specific endonuclease 1	0.247013	4.44112	0.138454	0.999931
9966	TNFSF15	TNF superfamily member 15	-0.253467	5.90759	0.138534	0.999931
23413	NCS1	neuronal calcium sensor 1	-0.287412	5.38344	0.138544	0.999931
79172	CENPO	centromere protein O	0.203855	3.09516	0.138559	0.999931
157378	TMEM65	transmembrane protein 65	0.251622	4.66265	0.138619	0.999931
284346	ZNF575	zinc finger protein 575	0.340705	1.01512	0.138681	0.999931
11130	ZWINT	ZW10 interacting kinetochore protein	0.203988	3.7456	0.138814	0.999931
28969	BZW2	basic leucine zipper and W2 domains 2	0.207181	4.60256	0.138943	0.999931
23580	CDC42EP4	CDC42 effector protein 4	0.200045	2.62367	0.13912	0.999931
23221	RHOBTB2	Rho related BTB domain containing 2	-0.197503	5.78046	0.1397	0.999931
5584	PRKCI	protein kinase C iota	0.198732	3.41418	0.139783	0.999931
2581	GALC	galactosylceramidase	-0.218076	6.37443	0.139789	0.999931
83734	ATG10	autophagy related 10	0.209475	3.00987	0.139805	0.999931
497189	TIFAB	TIFA inhibitor	0.22397	4.06858	0.139859	0.999931
8560	DEGS1	delta 4-desaturase, sphingolipid 1	0.161466	7.04384	0.139877	0.999931
401562	LCNL1	lipocalin like 1	-0.280478	0.423845	0.139981	0.999931
57705	WDFY4	WDFY family member 4	-0.227226	7.0696	0.140101	0.999931
9909	DENND4B	DENN domain containing 4B	0.190065	6.8763	0.140275	0.999931
54997	TESC	tescalcin	0.254148	4.71226	0.140279	0.999931
6449	SGTA	small glutamine rich tetratricopeptide repeat containing alpha	-0.220389	5.7545	0.14029	0.999931
56521	DNAJC12	DnaJ heat shock protein family (Hsp40) member C12	0.301686	0.330121	0.140302	0.999931
11262	SP140	SP140 nuclear body protein	-0.223389	2.69034	0.14058	0.999931
51466	EVL	Enah/Vasp-like	-0.196845	7.56646	0.140692	0.999931
4774	NFIA	nuclear factor I A	0.215338	3.05455	0.141015	0.999931
24138	IFIT5	interferon induced protein with tetratricopeptide repeats 5	0.224481	3.64196	0.141042	0.999931
1947	EFNB1	ephrin B1	0.188804	3.23522	0.141166	0.999931
23209	MLC1	megalencephalic leukoencephalopathy with subcortical cysts 1	-0.303613	0.032184	0.14135	0.999931
4261	CIITA	class II major histocompatibility complex transactivator	0.202606	6.71377	0.141385	0.999931
22974	TPX2	TPX2, microtubule nucleation factor	0.207406	4.1419	0.141645	0.999931
26271	FBXO5	F-box protein 5	0.279657	2.13708	0.142365	0.999931
805	CALM2	calmodulin 2	0.186794	9.7686	0.142465	0.999931
126917	IFFO2	intermediate filament family orphan 2	-0.198795	2.63983	0.14253	0.999931
3310	HSPA6	heat shock protein family A (Hsp70) member 6	0.180528	5.13854	0.142626	0.999931
84837	ARHGAP5-AS1	ARHGAP5 antisense RNA 1 (head to head)	-0.289127	0.458627	0.142909	0.999931
672	BRCA1	BRCA1, DNA repair associated	0.225835	3.20173	0.14324	0.999931
132989	C4orf36	chromosome 4 open reading frame 36	-0.266492	0.741023	0.143449	0.999931
376940	ZC3H6	zinc finger CCCH-type containing 6	-0.252329	2.87283	0.143522	0.999931
9832	JAKMIP2	janus kinase and microtubule interacting protein 2	-0.169284	6.15266	0.143557	0.999931
24142	NAA80	N(alpha)-acetyltransferase 80, NatH catalytic subunit	0.22993	1.84841	0.143598	0.999931
101927070	LINC02611	long intergenic non-protein coding RNA 2611	0.318841	3.25201	0.143626	0.999931
79794	C12orf49	chromosome 12 open reading frame 49	-0.167093	5.9537	0.143692	0.999931
81671	VMP1	vacuole membrane protein 1	-0.161199	6.56016	0.143831	0.999931
400027	LINC00938	long intergenic non-protein coding RNA 938	0.266808	2.17727	0.143907	0.999931
100137049	PLA2G4B	phospholipase A2 group IVB	0.179087	3.81082	0.144121	0.999931
11252	PACSIN2	protein kinase C and casein kinase substrate in neurons 2	-0.162957	6.63079	0.144204	0.999931
4053	LTBP2	latent transforming growth factor beta binding protein 2	-0.267383	3.94426	0.14433	0.999931
140809	SRXN1	sulfiredoxin 1	-0.179117	6.11445	0.144514	0.999931
23654	PLXNB2	plexin B2	-0.197873	8.22675	0.144535	0.999931
91768	CABLES1	Cdk5 and Abl enzyme substrate 1	0.226869	3.67298	0.144843	0.999931
54507	ADAMTSL4	ADAMTS like 4	-0.186984	4.9455	0.145215	0.999931
101752400	CAPN10-DT	CAPN10 divergent transcript	0.247062	0.74727	0.145228	0.999931
993	CDC25A	cell division cycle 25A	0.325893	1.03849	0.145249	0.999931
79157	MFSD11	major facilitator superfamily domain containing 11	-0.167193	5.00328	0.14527	0.999931
9123	SLC16A3	solute carrier family 16 member 3	-0.248541	7.61719	0.145339	0.999931
54932	EXD3	exonuclease 3'-5' domain containing 3	0.208406	3.066	0.145441	0.999931
301	ANXA1	annexin A1	-0.169096	8.15616	0.146095	0.999931
57491	AHRR	aryl-hydrocarbon receptor repressor	0.257155	4.67154	0.146177	0.999931
91433	RCCD1	RCC1 domain containing 1	0.214552	2.90612	0.146178	0.999931
100049587	SIGLEC14	sialic acid binding Ig like lectin 14	0.191079	5.31102	0.146242	0.999931
9538	EI24	EI24, autophagy associated transmembrane protein	0.163388	5.85284	0.146337	0.999931
5194	PEX13	peroxisomal biogenesis factor 13	-0.174938	4.21137	0.146357	0.999931
115024	NT5C3B	5'-nucleotidase, cytosolic IIIB	-0.231237	4.33797	0.14648	0.999931
79734	KCTD17	potassium channel tetramerization domain containing 17	0.254443	3.78652	0.14679	0.999931
26778	SNORA70	small nucleolar RNA, H/ACA box 70	0.236925	1.36088	0.146841	0.999931
1783	DYNC1LI2	dynein cytoplasmic 1 light intermediate chain 2	-0.226269	5.81385	0.146941	0.999931
79762	C1orf115	chromosome 1 open reading frame 115	-0.235659	2.91076	0.146945	0.999931
2796	GNRH1	gonadotropin releasing hormone 1	0.288131	0.625425	0.147153	0.999931
8692	HYAL2	hyaluronidase 2	-0.202114	4.90412	0.147202	0.999931
4839	NOP2	NOP2 nucleolar protein	0.165844	4.92501	0.147314	0.999931
3489	IGFBP6	insulin like growth factor binding protein 6	-0.504008	0.477322	0.14732	0.999931
84449	ZNF333	zinc finger protein 333	0.224497	3.31148	0.147321	0.999931
196483	EEF2KMT	eukaryotic elongation factor 2 lysine methyltransferase	0.2025	3.12389	0.147443	0.999931
1164	CKS2	CDC28 protein kinase regulatory subunit 2	0.264734	4.46962	0.147583	0.999931
100130581	LINC00910	long intergenic non-protein coding RNA 910	0.25987	1.01603	0.147682	0.999931
100506776	TRG-AS1	T cell receptor gamma locus antisense RNA 1	0.175138	3.90898	0.147963	0.999931
1185	CLCN6	chloride voltage-gated channel 6	0.219568	4.92132	0.148037	0.999931
7057	THBS1	thrombospondin 1	0.517217	1.99174	0.148174	0.999931
139341	FUNDC1	FUN14 domain containing 1	0.213145	3.99609	0.14829	0.999931
8722	CTSF	cathepsin F	-0.172142	5.61045	0.148402	0.999931
55110	MAGOHB	mago homolog B, exon junction complex subunit	0.259929	2.73452	0.148423	0.999931
6877	TAF5	TATA-box binding protein associated factor 5	0.219087	2.37538	0.148606	0.999931
400506	KNOP1	lysine rich nucleolar protein 1	0.186271	4.51157	0.14879	0.999931
55280	CWF19L1	CWF19 like cell cycle control factor 1	0.189143	5.3925	0.148901	0.999931
4005	LMO2	LIM domain only 2	0.176016	6.34057	0.149125	0.999931
7538	ZFP36	ZFP36 ring finger protein	0.254126	5.93774	0.149485	0.999931
55721	IQCC	IQ motif containing C	0.255257	0.487595	0.149614	0.999931
5538	PPT1	palmitoyl-protein thioesterase 1	-0.187387	9.53136	0.150068	0.999931
151246	SGO2	shugoshin 2	0.196521	2.86373	0.15018	0.999931
9813	EFCAB14	EF-hand calcium binding domain 14	-0.199175	6.87991	0.150435	0.999931
9991	PTBP3	polypyrimidine tract binding protein 3	-0.205586	6.88892	0.150833	0.999931
9550	ATP6V1G1	ATPase H+ transporting V1 subunit G1	-0.176456	6.70877	0.150896	0.999931
221749	PXDC1	PX domain containing 1	0.17322	5.93437	0.150922	0.999931
2026	ENO2	enolase 2	-0.26774	3.96185	0.1514	0.999931
91875	TTC5	tetratricopeptide repeat domain 5	0.179494	3.3531	0.151469	0.999931
2521	FUS	FUS RNA binding protein	0.162403	7.41256	0.151515	0.999931
54069	MIS18A	MIS18 kinetochore protein A	0.222253	2.23141	0.151661	0.999931
10800	CYSLTR1	cysteinyl leukotriene receptor 1	0.220891	4.07357	0.151843	0.999931
4288	MKI67	marker of proliferation Ki-67	0.2068	5.4424	0.151918	0.999931
25932	CLIC4	chloride intracellular channel 4	-0.195885	6.3594	0.151919	0.999931
64073	C19orf33	chromosome 19 open reading frame 33	-0.183892	3.98501	0.152098	0.999931
200132	TCTEX1D1	Tctex1 domain containing 1	-0.273123	0.779419	0.152232	0.999931
9586	CREB5	cAMP responsive element binding protein 5	0.287625	1.49224	0.15238	0.999931
219654	ZCCHC24	zinc finger CCHC-type containing 24	0.195991	5.37144	0.152451	0.999931
84223	IQCG	IQ motif containing G	-0.165684	4.04483	0.152484	0.999931
83719	YPEL3	yippee like 3	-0.239284	4.83775	0.152608	0.999931
87769	GGACT	gamma-glutamylamine cyclotransferase	0.204609	2.6347	0.152716	0.999931
57509	MTUS1	microtubule associated scaffold protein 1	-0.268141	2.37601	0.152794	0.999931
3140	MR1	major histocompatibility complex, class I-related	-0.180802	6.75461	0.15295	0.999931
7088	TLE1	transducin like enhancer of split 1	-0.344809	1.58567	0.153084	0.999931
7699	ZNF140	zinc finger protein 140	-0.167147	3.76062	0.153342	0.999931
200942	KLHDC8B	kelch domain containing 8B	0.212054	6.93141	0.153519	0.999931
117144	CATSPER1	cation channel sperm associated 1	-0.299707	1.2446	0.153613	0.999931
275	AMT	aminomethyltransferase	0.190677	2.70329	0.153727	0.999931
78991	PCYOX1L	prenylcysteine oxidase 1 like	0.198373	3.14859	0.153768	0.999931
140947	DCANP1	dendritic cell associated nuclear protein	0.20829	3.46748	0.153859	0.999931
56172	ANKH	ANKH inorganic pyrophosphate transport regulator	0.222663	7.06726	0.153924	0.999931
6386	SDCBP	syndecan binding protein	-0.190424	9.81784	0.154418	0.999931
940	CD28	CD28 molecule	0.307991	5.04341	0.154753	0.999931
22882	ZHX2	zinc fingers and homeoboxes 2	-0.219824	3.15402	0.154853	0.999931
9215	LARGE1	LARGE xylosyl- and glucuronyltransferase 1	-0.321322	1.28351	0.154985	0.999931
400931	MIRLET7BHG	MIRLET7B host gene	0.265033	0.666488	0.15519	0.999931
55270	NUDT15	nudix hydrolase 15	0.189726	3.01703	0.155194	0.999931
10491	CRTAP	cartilage associated protein	0.175196	8.41842	0.155552	0.999931
143888	KDELC2	KDEL motif containing 2	0.216908	3.69622	0.155718	0.999931
5743	PTGS2	prostaglandin-endoperoxide synthase 2	0.444617	1.20264	0.15581	0.999931
56155	TEX14	testis expressed 14, intercellular bridge forming factor	-0.392161	1.49278	0.156057	0.999931
7056	THBD	thrombomodulin	-0.248422	4.82649	0.15614	0.999931
3363	HTR7	5-hydroxytryptamine receptor 7	0.265721	4.02227	0.156185	0.999931
57460	PPM1H	protein phosphatase, Mg2+/Mn2+ dependent 1H	-0.185454	4.49322	0.156276	0.999931
285051	STPG4	sperm-tail PG-rich repeat containing 4	0.259417	1.54094	0.156829	0.999931
661	POLR3D	RNA polymerase III subunit D	0.169973	3.52091	0.156957	0.999931
8420	SNHG3	small nucleolar RNA host gene 3	0.215148	4.17715	0.157089	0.999931
55695	NSUN5	NOP2/Sun RNA methyltransferase family member 5	0.19508	4.47488	0.15715	0.999931
65095	KRI1	KRI1 homolog	0.185847	3.86858	0.157167	0.999931
29785	CYP2S1	cytochrome P450 family 2 subfamily S member 1	0.183245	3.81266	0.1579	0.999931
202309	GAPT	GRB2 binding adaptor protein, transmembrane	0.247499	4.55443	0.157961	0.999931
1514	CTSL	cathepsin L	-0.221079	10.3112	0.158195	0.999931
3728	JUP	junction plakoglobin	-0.182896	5.45261	0.158363	0.999931
158572	USP27X-AS1	USP27X antisense RNA 1 (head to head)	-0.426012	0.27088	0.158495	0.999931
55825	PECR	peroxisomal trans-2-enoyl-CoA reductase	-0.17383	3.24064	0.158573	0.999931
8706	B3GALNT1	beta-1,3-N-acetylgalactosaminyltransferase 1 (globoside blood group)	0.245422	1.93767	0.158611	0.999931
9221	NOLC1	nucleolar and coiled-body phosphoprotein 1	-0.178707	4.87453	0.158616	0.999931
57048	PLSCR3	phospholipid scramblase 3	0.203645	4.21313	0.158724	0.999931
79064	TMEM223	transmembrane protein 223	0.199822	3.4734	0.159029	0.999931
55120	FANCL	FA complementation group L	0.197847	2.78339	0.159073	0.999931
948	CD36	CD36 molecule	-0.170391	9.06429	0.159167	0.999931
100507424	NA	NA	0.273989	1.00258	0.159298	0.999931
8620	NPFF	neuropeptide FF-amide peptide precursor	0.252895	1.5703	0.15932	0.999931
55022	PID1	phosphotyrosine interaction domain containing 1	0.245297	5.72295	0.159596	0.999931
55876	GSDMB	gasdermin B	0.2389	1.55008	0.15972	0.999931
5213	PFKM	phosphofructokinase, muscle	0.171569	4.18472	0.15975	0.999931
51747	LUC7L3	LUC7 like 3 pre-mRNA splicing factor	0.182507	6.31737	0.159769	0.999931
196410	METTL7B	methyltransferase like 7B	0.274516	5.16445	0.159818	0.999931
8879	SGPL1	sphingosine-1-phosphate lyase 1	-0.180879	7.38914	0.159827	0.999931
100133036	FAM95B1	family with sequence similarity 95 member B1	-0.334002	3.11361	0.159911	0.999931
137492	VPS37A	VPS37A, ESCRT-I subunit	-0.17251	4.81582	0.160398	0.999931
899	CCNF	cyclin F	0.198199	3.08006	0.160431	0.999931
5017	OVOL1	ovo like transcriptional repressor 1	-0.273134	0.975152	0.160477	0.999931
51062	ATL1	atlastin GTPase 1	-0.284126	1.36631	0.160801	0.999931
2678	GGT1	gamma-glutamyltransferase 1	-0.224122	4.39371	0.161048	0.999931
9780	PIEZO1	piezo type mechanosensitive ion channel component 1	-0.183337	6.34817	0.161232	0.999931
3251	HPRT1	hypoxanthine phosphoribosyltransferase 1	0.180983	4.58316	0.161722	0.999931
7466	WFS1	wolframin ER transmembrane glycoprotein	-0.234267	3.30741	0.161892	0.999931
6574	SLC20A1	solute carrier family 20 member 1	-0.179624	6.55178	0.161981	0.999931
7781	SLC30A3	solute carrier family 30 member 3	-0.36104	2.66612	0.162169	0.999931
55055	ZWILCH	zwilch kinetochore protein	0.225991	3.11983	0.162278	0.999931
317749	DHRS4L2	dehydrogenase/reductase 4 like 2	0.255645	5.86312	0.162361	0.999931
6242	RTKN	rhotekin	-0.289734	1.52131	0.162387	0.999931
4621	MYH3	myosin heavy chain 3	0.242379	0.464774	0.162648	0.999931
6280	S100A9	S100 calcium binding protein A9	-0.345661	8.56028	0.162672	0.999931
57102	C12orf4	chromosome 12 open reading frame 4	0.159	5.85766	0.162916	0.999931
57464	STRIP2	striatin interacting protein 2	-0.236595	1.67556	0.162962	0.999931
323	APBB2	amyloid beta precursor protein binding family B member 2	-0.267636	2.32268	0.163039	0.999931
1104	RCC1	regulator of chromosome condensation 1	0.169758	4.67955	0.16308	0.999931
10809	STARD10	StAR related lipid transfer domain containing 10	-0.245233	3.74916	0.163134	0.999931
54946	SLC41A3	solute carrier family 41 member 3	0.192339	4.30153	0.163297	0.999931
6509	SLC1A4	solute carrier family 1 member 4	-0.188174	6.75271	0.163432	0.999931
348	APOE	apolipoprotein E	-0.312994	11.5131	0.163512	0.999931
23315	SLC9A8	solute carrier family 9 member A8	0.169421	4.17334	0.163544	0.999931
411	ARSB	arylsulfatase B	-0.165541	6.36904	0.163597	0.999931
140738	TMEM37	transmembrane protein 37	0.183026	6.45624	0.163609	0.999931
4773	NFATC2	nuclear factor of activated T cells 2	0.256764	3.03504	0.163679	0.999931
79896	THNSL1	threonine synthase like 1	0.248188	1.48287	0.163685	0.999931
81555	YIPF5	Yip1 domain family member 5	-0.17156	5.27873	0.163764	0.999931
146722	CD300LF	CD300 molecule like family member f	0.182768	6.40013	0.163782	0.999931
3577	CXCR1	C-X-C motif chemokine receptor 1	-0.310397	1.21263	0.164043	0.999931
5008	OSM	oncostatin M	-0.268508	1.22537	0.164152	0.999931
10312	TCIRG1	T cell immune regulator 1, ATPase H+ transporting V0 subunit a3	-0.246594	8.48229	0.164607	0.999931
10049	DNAJB6	DnaJ heat shock protein family (Hsp40) member B6	-0.170357	6.01195	0.164712	0.999931
728734	NPIPB8	nuclear pore complex interacting protein family member B8	0.28481	0.940813	0.16473	0.999931
89890	KBTBD6	kelch repeat and BTB domain containing 6	0.298529	2.10271	0.164749	0.999931
51807	TUBA8	tubulin alpha 8	-0.212483	2.37777	0.164806	0.999931
51393	TRPV2	transient receptor potential cation channel subfamily V member 2	-0.194716	8.01515	0.16482	0.999931
64231	MS4A6A	membrane spanning 4-domains A6A	0.192153	9.418	0.16483	0.999931
84549	MAK16	MAK16 homolog	0.173103	3.53058	0.164861	0.999931
20	ABCA2	ATP binding cassette subfamily A member 2	-0.214896	3.74275	0.164913	0.999931
90799	CEP95	centrosomal protein 95	0.158926	3.91627	0.164932	0.999931
79147	FKRP	fukutin related protein	0.174258	3.32051	0.165017	0.999931
6385	SDC4	syndecan 4	-0.196626	5.36892	0.165076	0.999931
5429	POLH	DNA polymerase eta	0.20852	3.28162	0.165282	0.999931
284385	ZNF561-AS1	ZNF561 antisense RNA 1 (head to head)	-0.28135	2.38418	0.165283	0.999931
1043	CD52	CD52 molecule	-0.326979	9.61101	0.165441	0.999931
55332	DRAM1	DNA damage regulated autophagy modulator 1	0.157795	7.78201	0.16565	0.999931
51133	KCTD3	potassium channel tetramerization domain containing 3	0.200437	4.05117	0.165909	0.999931
4293	MAP3K9	mitogen-activated protein kinase kinase kinase 9	0.260035	0.544132	0.16605	0.999931
1880	GPR183	G protein-coupled receptor 183	-0.170531	5.94356	0.166259	0.999931
101927318	LOC101927318	uncharacterized LOC101927318	-0.385944	1.33811	0.166721	0.999931
8416	ANXA9	annexin A9	-0.234693	1.43073	0.166806	0.999931
339175	METTL2A	methyltransferase like 2A	-0.174178	3.71681	0.167094	0.999931
26272	FBXO4	F-box protein 4	0.191866	2.80943	0.167251	0.999931
84622	ZNF594	zinc finger protein 594	-0.326562	0.595649	0.16738	0.999931
4286	MITF	melanocyte inducing transcription factor	-0.178192	5.73572	0.167534	0.999931
256472	TMEM151A	transmembrane protein 151A	-0.266782	2.97895	0.167618	0.999931
91523	PCED1B	PC-esterase domain containing 1B	0.213725	3.68903	0.167689	0.999931
55203	LGI2	leucine rich repeat LGI family member 2	-0.240733	5.21476	0.167891	0.999931
285958	SNHG15	small nucleolar RNA host gene 15	0.212646	3.14674	0.167991	0.999931
10326	SIRPB1	signal regulatory protein beta 1	-0.206519	5.68884	0.168072	0.999931
23136	EPB41L3	erythrocyte membrane protein band 4.1 like 3	0.222107	7.17639	0.168125	0.999931
2589	GALNT1	polypeptide N-acetylgalactosaminyltransferase 1	-0.17554	6.56774	0.168266	0.999931
3660	IRF2	interferon regulatory factor 2	-0.175472	5.8771	0.16841	0.999931
219699	UNC5B	unc-5 netrin receptor B	0.343928	0.786985	0.168416	0.999931
90024	FLJ20021	uncharacterized LOC90024	0.273129	2.11588	0.168505	0.999931
8061	FOSL1	FOS like 1, AP-1 transcription factor subunit	-0.319538	1.36042	0.168526	0.999931
116113	FOXP4	forkhead box P4	0.193467	3.3692	0.169069	0.999931
63899	NSUN3	NOP2/Sun RNA methyltransferase family member 3	-0.188936	3.1463	0.169414	0.999931
10402	ST3GAL6	ST3 beta-galactoside alpha-2,3-sialyltransferase 6	0.154016	5.7752	0.169622	0.999931
5892	RAD51D	RAD51 paralog D	0.161619	3.50828	0.169687	0.999931
283104	SBF2-AS1	SBF2 antisense RNA 1	-0.238708	2.68183	0.170088	0.999931
23052	ENDOD1	endonuclease domain containing 1	0.192492	3.72836	0.170173	0.999931
90390	MED30	mediator complex subunit 30	0.188565	2.70369	0.170229	0.999931
27143	PALD1	phosphatase domain containing paladin 1	0.316303	2.001	0.17048	0.999931
4636	MYL5	myosin light chain 5	0.257322	2.89509	0.170544	0.999931
153020	RASGEF1B	RasGEF domain family member 1B	-0.161817	5.52156	0.170681	0.999931
489	ATP2A3	ATPase sarcoplasmic/endoplasmic reticulum Ca2+ transporting 3	-0.216684	5.33692	0.170719	0.999931
23043	TNIK	TRAF2 and NCK interacting kinase	-0.205683	4.77118	0.17074	0.999931
3795	KHK	ketohexokinase	0.217314	3.31761	0.170875	0.999931
57468	SLC12A5	solute carrier family 12 member 5	-0.298326	1.91387	0.170884	0.999931
25825	BACE2	beta-secretase 2	0.207375	2.57306	0.17107	0.999931
5272	SERPINB9	serpin family B member 9	0.183572	4.00767	0.171157	0.999931
7068	THRB	thyroid hormone receptor beta	-0.271292	2.094	0.171193	0.999931
81602	CDADC1	cytidine and dCMP deaminase domain containing 1	-0.174961	2.83824	0.171391	0.999931
4495	MT1G	metallothionein 1G	-0.544619	2.21166	0.172067	0.999931
51306	FAM13B	family with sequence similarity 13 member B	-0.229365	5.48236	0.172295	0.999931
65982	ZSCAN18	zinc finger and SCAN domain containing 18	-0.172737	3.72483	0.172464	0.999931
26035	GLCE	glucuronic acid epimerase	0.194766	4.84437	0.172719	0.999931
388	RHOB	ras homolog family member B	0.163695	4.66157	0.172966	0.999931
8089	YEATS4	YEATS domain containing 4	0.180497	3.42474	0.173215	0.999931
114034	TOE1	target of EGR1, exonuclease	0.192479	3.09005	0.173463	0.999931
334	APLP2	amyloid beta precursor like protein 2	-0.176674	10.2807	0.173515	0.999931
4641	MYO1C	myosin IC	-0.158124	6.03435	0.17377	0.999931
51099	ABHD5	abhydrolase domain containing 5	-0.168859	3.7665	0.173955	0.999931
1687	GSDME	gasdermin E	-0.163428	6.65699	0.174153	0.999931
6004	RGS16	regulator of G protein signaling 16	-0.4078	0.780783	0.174221	0.999931
28984	RGCC	regulator of cell cycle	-0.279566	7.03614	0.174299	0.999931
100505994	LUCAT1	lung cancer associated transcript 1	-0.225672	1.41763	0.174404	0.999931
57089	ENTPD7	ectonucleoside triphosphate diphosphohydrolase 7	-0.273168	2.12575	0.174495	0.999931
24137	KIF4A	kinesin family member 4A	0.191526	2.48406	0.174515	0.999931
80020	FOXRED2	FAD dependent oxidoreductase domain containing 2	0.188017	5.11851	0.174619	0.999931
137392	FAM92A	family with sequence similarity 92 member A	0.215157	2.14959	0.174764	0.999931
100129550	LINC02035	long intergenic non-protein coding RNA 2035	0.207624	4.73425	0.174908	0.999931
5058	PAK1	p21 (RAC1) activated kinase 1	0.151471	6.75081	0.175091	0.999931
4294	MAP3K10	mitogen-activated protein kinase kinase kinase 10	-0.266556	2.50876	0.175238	0.999931
83461	CDCA3	cell division cycle associated 3	0.245546	2.24821	0.175472	0.999931
8693	GALNT4	polypeptide N-acetylgalactosaminyltransferase 4	0.282143	2.78034	0.175707	0.999931
56937	PMEPA1	prostate transmembrane protein, androgen induced 1	-0.212689	1.7695	0.17583	0.999931
1824	DSC2	desmocollin 2	-0.179247	3.89584	0.176008	0.999931
26119	LDLRAP1	low density lipoprotein receptor adaptor protein 1	-0.187509	5.30488	0.176013	0.999931
55647	RAB20	RAB20, member RAS oncogene family	-0.240546	6.96576	0.176167	0.999931
26030	PLEKHG3	pleckstrin homology and RhoGEF domain containing G3	0.169127	3.37797	0.176362	0.999931
23603	CORO1C	coronin 1C	-0.161715	8.39676	0.176737	0.999931
348793	WDR53	WD repeat domain 53	0.202079	2.91793	0.176765	0.999931
89978	DPH6	diphthamine biosynthesis 6	-0.202989	2.10001	0.176792	0.999931
54877	ZCCHC2	zinc finger CCHC-type containing 2	-0.224323	4.99734	0.176901	0.999931
54108	CHRAC1	chromatin accessibility complex subunit 1	0.169	4.4482	0.17709	0.999931
51362	CDC40	cell division cycle 40	-0.170849	4.75234	0.177247	0.999931
150472	CBWD2	COBW domain containing 2	-0.159611	3.59337	0.177753	0.999931
80255	SLC35F5	solute carrier family 35 member F5	-0.207613	4.66027	0.177769	0.999931
400960	PCBP1-AS1	PCBP1 antisense RNA 1	0.1629	4.20884	0.177812	0.999931
114836	SLAMF6	SLAM family member 6	-0.225005	4.06942	0.177874	0.999931
4668	NAGA	alpha-N-acetylgalactosaminidase	0.153227	7.76445	0.178016	0.999931
80380	PDCD1LG2	programmed cell death 1 ligand 2	-0.233361	4.27782	0.178283	0.999931
90203	SNX21	sorting nexin family member 21	0.200925	3.84246	0.178362	0.999931
55852	TEX2	testis expressed 2	-0.208601	6.5949	0.178367	0.999931
90843	TCEAL8	transcription elongation factor A like 8	0.176413	5.52723	0.178475	0.999931
27018	BEX3	brain expressed X-linked 3	0.230464	5.657	0.178712	0.999931
55789	DEPDC1B	DEP domain containing 1B	0.237503	1.50381	0.179189	0.999931
201501	ZBTB7C	zinc finger and BTB domain containing 7C	-0.284385	1.98055	0.179549	0.999931
6427	SRSF2	serine and arginine rich splicing factor 2	0.147708	6.74562	0.179817	0.999931
3753	KCNE1	potassium voltage-gated channel subfamily E regulatory subunit 1	-0.26906	1.50691	0.179846	0.999931
8685	MARCO	macrophage receptor with collagenous structure	-0.297342	7.44043	0.17991	0.999931
10855	HPSE	heparanase	0.205836	7.26313	0.180164	0.999931
29800	ZDHHC1	zinc finger DHHC-type containing 1	-0.269729	0.830466	0.180335	0.999931
90576	ZNF799	zinc finger protein 799	0.190118	2.64512	0.180681	0.999931
597	BCL2A1	BCL2 related protein A1	-0.29663	7.48416	0.180758	0.999931
55199	FAM86C1	family with sequence similarity 86 member C1	0.221111	1.71737	0.18077	0.999931
9837	GINS1	GINS complex subunit 1	0.174924	3.20228	0.18099	0.999931
8553	BHLHE40	basic helix-loop-helix family member e40	-0.157277	6.08289	0.18133	0.999931
6632	SNRPD1	small nuclear ribonucleoprotein D1 polypeptide	0.225458	4.90569	0.181445	0.999931
23657	SLC7A11	solute carrier family 7 member 11	-0.25487	3.76839	0.181574	0.999931
27185	DISC1	DISC1 scaffold protein	0.264888	4.66031	0.18164	0.999931
118812	MORN4	MORN repeat containing 4	-0.218245	1.45091	0.181918	0.999931
152206	CCDC13	coiled-coil domain containing 13	0.238364	0.653666	0.182084	0.999931
56990	CDC42SE2	CDC42 small effector 2	-0.168867	5.9133	0.182103	0.999931
6253	RTN2	reticulon 2	-0.200237	3.55652	0.182164	0.999931
55013	MCUB	mitochondrial calcium uniporter dominant negative beta subunit	0.173803	5.36672	0.182396	0.999931
118460	EXOSC6	exosome component 6	0.197384	4.13934	0.182507	0.999931
65057	ACD	ACD, shelterin complex subunit and telomerase recruitment factor	0.210918	3.29325	0.182666	0.999931
284161	GDPD1	glycerophosphodiester phosphodiesterase domain containing 1	0.250348	2.07332	0.182788	0.999931
57184	FAM219B	family with sequence similarity 219 member B	0.146092	6.21778	0.183022	0.999931
56413	LTB4R2	leukotriene B4 receptor 2	0.248842	0.828015	0.183207	0.999931
84988	PPP1R16A	protein phosphatase 1 regulatory subunit 16A	-0.250177	3.45914	0.183407	0.999931
284325	C19orf54	chromosome 19 open reading frame 54	0.161506	3.86473	0.183515	0.999931
6522	SLC4A2	solute carrier family 4 member 2	-0.174643	6.65118	0.183846	0.999931
952	CD38	CD38 molecule	0.222986	3.63098	0.184183	0.999931
11057	ABHD2	abhydrolase domain containing 2	-0.222789	7.15952	0.184223	0.999931
1466	CSRP2	cysteine and glycine rich protein 2	-0.314507	3.5567	0.184376	0.999931
26013	L3MBTL1	L3MBTL1, histone methyl-lysine binding protein	0.242595	2.06408	0.184729	0.999931
4082	MARCKS	myristoylated alanine rich protein kinase C substrate	0.187484	9.51703	0.184777	0.999931
5023	P2RX1	purinergic receptor P2X 1	0.165644	4.24649	0.184867	0.999931
100499483	CCDC180	coiled-coil domain containing 180	0.198816	2.08815	0.184869	0.999931
26094	DCAF4	DDB1 and CUL4 associated factor 4	0.181762	3.29081	0.185051	0.999931
375287	RBM43	RNA binding motif protein 43	-0.235633	3.02357	0.185105	0.999931
7532	YWHAG	tyrosine 3-monooxygenase/tryptophan 5-monooxygenase activation protein gamma	-0.168002	7.37651	0.185266	0.999931
199692	ZNF627	zinc finger protein 627	-0.195556	2.9023	0.18537	0.999931
11282	MGAT4B	alpha-1,3-mannosyl-glycoprotein 4-beta-N-acetylglucosaminyltransferase B	-0.181263	6.93653	0.185484	0.999931
85458	DIXDC1	DIX domain containing 1	-0.295575	1.18324	0.185592	0.999931
9185	REPS2	RALBP1 associated Eps domain containing 2	0.20435	4.30322	0.185656	0.999931
387032	ZKSCAN4	zinc finger with KRAB and SCAN domains 4	0.171254	4.07122	0.185663	0.999931
9088	PKMYT1	protein kinase, membrane associated tyrosine/threonine 1	0.299858	2.52881	0.185939	0.999931
338699	ANKRD42	ankyrin repeat domain 42	-0.199993	3.25344	0.186021	0.999931
991	CDC20	cell division cycle 20	0.262312	3.29867	0.18648	0.999931
2099	ESR1	estrogen receptor 1	-0.217308	2.6474	0.186814	0.999931
6491	STIL	STIL, centriolar assembly protein	0.212324	1.96748	0.187017	0.999931
138199	CARNMT1	carnosine N-methyltransferase 1	0.233928	2.9347	0.187071	0.999931
55156	ARMC1	armadillo repeat containing 1	-0.166884	4.37422	0.1874	0.999931
56971	CEACAM19	carcinoembryonic antigen related cell adhesion molecule 19	-0.263479	0.786693	0.187443	0.999931
9765	ZFYVE16	zinc finger FYVE-type containing 16	-0.220653	6.42671	0.187469	0.999931
28959	TMEM176B	transmembrane protein 176B	-0.241682	8.46152	0.187774	0.999931
2946	GSTM2	glutathione S-transferase mu 2	0.183978	2.96001	0.187805	0.999931
56902	PNO1	partner of NOB1 homolog	-0.154638	3.52912	0.187929	0.999931
90007	MIDN	midnolin	-0.166135	4.8998	0.187964	0.999931
9050	PSTPIP2	proline-serine-threonine phosphatase interacting protein 2	0.175218	5.04258	0.188106	0.999931
11123	RCAN3	RCAN family member 3	-0.165047	4.49152	0.188228	0.999931
2332	FMR1	fragile X mental retardation 1	-0.202328	4.59227	0.188625	0.999931
9069	CLDN12	claudin 12	-0.188885	3.63089	0.189018	0.999931
80022	MYO15B	myosin XVB	0.168993	5.08707	0.189106	0.999931
8681	JMJD7-PLA2G4B	JMJD7-PLA2G4B readthrough	0.162528	4.45171	0.189106	0.999931
79605	PGBD5	piggyBac transposable element derived 5	-0.187487	3.63722	0.189375	0.999931
100506746	AFF1-AS1	AFF1 antisense RNA 1	-0.21215	1.9567	0.189535	0.999931
55568	GALNT10	polypeptide N-acetylgalactosaminyltransferase 10	0.183544	5.30693	0.189577	0.999931
112849	L3HYPDH	trans-L-3-hydroxyproline dehydratase	0.172798	2.98754	0.189748	0.999931
8318	CDC45	cell division cycle 45	0.297597	1.32453	0.189799	0.999931
6421	SFPQ	splicing factor proline and glutamine rich	0.142415	6.83988	0.189844	0.999931
221491	SMIM29	small integral membrane protein 29	0.220132	5.2815	0.189884	0.999931
91010	FMNL3	formin like 3	-0.17393	5.73289	0.189891	0.999931
5045	FURIN	furin, paired basic amino acid cleaving enzyme	-0.173441	6.52232	0.19026	0.999931
51400	PPME1	protein phosphatase methylesterase 1	-0.192479	4.73397	0.190475	0.999931
93210	PGAP3	post-GPI attachment to proteins 3	0.169559	5.26326	0.190526	0.999931
113026	PLCD3	phospholipase C delta 3	-0.311349	1.28184	0.191119	0.999931
1789	DNMT3B	DNA methyltransferase 3 beta	0.26422	0.736404	0.19115	0.999931
1663	DDX11	DEAD/H-box helicase 11	0.162719	3.58112	0.19143	0.999931
22982	DIP2C	disco interacting protein 2 homolog C	-0.198379	2.96789	0.191645	0.999931
55051	NRDE2	NRDE-2, necessary for RNA interference, domain containing	0.168678	4.02488	0.191671	0.999931
23187	PHLDB1	pleckstrin homology like domain family B member 1	-0.210659	2.55169	0.191703	0.999931
11279	KLF8	Kruppel like factor 8	-0.25878	1.23271	0.191762	0.999931
79006	METRN	meteorin, glial cell differentiation regulator	-0.29024	2.36868	0.191878	0.999931
90874	ZNF697	zinc finger protein 697	-0.16388	3.41341	0.191926	0.999931
7277	TUBA4A	tubulin alpha 4a	-0.254101	4.24331	0.192086	0.999931
9980	DOP1B	DOP1 leucine zipper like protein B	-0.197532	6.38587	0.192123	0.999931
94081	SFXN1	sideroflexin 1	-0.181972	3.73141	0.192143	0.999931
51030	TVP23B	trans-golgi network vesicle protein 23 homolog B	-0.245398	3.40987	0.192217	0.999931
27240	SIT1	signaling threshold regulating transmembrane adaptor 1	-0.239419	0.372615	0.192337	0.999931
8697	CDC23	cell division cycle 23	0.178798	5.02735	0.192452	0.999931
4494	MT1F	metallothionein 1F	-0.292422	2.73427	0.192641	0.999931
2767	GNA11	G protein subunit alpha 11	-0.213873	4.29218	0.192801	0.999931
9767	JADE3	jade family PHD finger 3	0.341997	1.36674	0.192873	0.999931
91775	NXPE3	neurexophilin and PC-esterase domain family member 3	0.164053	5.37018	0.193147	0.999931
24145	PANX1	pannexin 1	-0.156579	4.03659	0.193345	0.999931
26279	PLA2G2D	phospholipase A2 group IID	-0.400092	0.468372	0.193497	0.999931
84901	NFATC2IP	nuclear factor of activated T cells 2 interacting protein	0.149727	5.06429	0.193786	0.999931
10170	DHRS9	dehydrogenase/reductase 9	-0.173506	5.29389	0.193882	0.999931
1089	CEACAM4	carcinoembryonic antigen related cell adhesion molecule 4	0.285981	1.27138	0.19409	0.999931
10615	SPAG5	sperm associated antigen 5	0.18439	3.90247	0.194219	0.999931
84689	MS4A14	membrane spanning 4-domains A14	0.180799	4.75469	0.194249	0.999931
10603	SH2B2	SH2B adaptor protein 2	-0.260208	2.5512	0.19428	0.999931
2305	FOXM1	forkhead box M1	0.184274	3.56069	0.194431	0.999931
7574	ZNF26	zinc finger protein 26	0.166102	3.33186	0.194804	0.999931
55559	HAUS7	HAUS augmin like complex subunit 7	0.205542	3.7124	0.195041	0.999931
100528030	POC1B-GALNT4	POC1B-GALNT4 readthrough	0.270882	2.7907	0.195318	0.999931
27113	BBC3	BCL2 binding component 3	-0.226861	3.82597	0.195438	0.999931
375056	MIA3	MIA SH3 domain ER export factor 3	-0.203415	5.61846	0.195775	0.999931
343990	KIAA1211L	KIAA1211 like	0.21324	2.27458	0.195838	0.999931
347902	AMIGO2	adhesion molecule with Ig like domain 2	0.219588	1.726	0.195849	0.999931
63905	MANBAL	mannosidase beta like	0.178703	4.52426	0.195948	0.999931
9647	PPM1F	protein phosphatase, Mg2+/Mn2+ dependent 1F	0.141773	5.91752	0.196042	0.999931
6674	SPAG1	sperm associated antigen 1	0.276211	0.387601	0.196293	0.999931
285386	TPRG1	tumor protein p63 regulated 1	0.230526	2.12457	0.196313	0.999931
6324	SCN1B	sodium voltage-gated channel beta subunit 1	0.20177	5.55944	0.196538	0.999931
9853	RUSC2	RUN and SH3 domain containing 2	-0.21231	4.28718	0.196824	0.999931
55365	TMEM176A	transmembrane protein 176A	-0.263711	7.33808	0.196863	0.999931
283267	LINC00294	long intergenic non-protein coding RNA 294	0.169157	4.61438	0.197318	0.999931
140831	ZSWIM3	zinc finger SWIM-type containing 3	0.17258	2.46321	0.197657	0.999931
2720	GLB1	galactosidase beta 1	0.149907	8.09699	0.197969	0.999931
401884	NA	NA	0.245425	0.136344	0.198059	0.999931
22920	KIFAP3	kinesin associated protein 3	0.153276	4.48056	0.198088	0.999931
23516	SLC39A14	solute carrier family 39 member 14	-0.249066	1.95334	0.198486	0.999931
8605	PLA2G4C	phospholipase A2 group IVC	-0.178956	4.37251	0.198873	0.999931
83463	MXD3	MAX dimerization protein 3	0.265852	2.73682	0.198937	0.999931
80700	UBXN6	UBX domain protein 6	-0.217046	7.08027	0.199052	0.999931
55644	OSGEP	O-sialoglycoprotein endopeptidase	0.159325	5.5614	0.199094	0.999931
23466	CBX6	chromobox 6	-0.14968	5.55526	0.199121	0.999931
64061	TSPYL2	TSPY like 2	0.177718	2.63834	0.199147	0.999931
152002	XXYLT1	xyloside xylosyltransferase 1	0.177506	2.92562	0.199416	0.999931
51174	TUBD1	tubulin delta 1	-0.196432	1.86984	0.199819	0.999931
285464	CRIPAK	cysteine rich PAK1 inhibitor	0.209552	2.4835	0.199935	0.999931
341	APOC1	apolipoprotein C1	-0.3162	10.2642	0.200088	0.999931
80298	MTERF2	mitochondrial transcription termination factor 2	0.165931	3.13879	0.200223	0.999931
54680	ZNHIT6	zinc finger HIT-type containing 6	0.183928	3.6184	0.200461	0.999931
85403	EAF1	ELL associated factor 1	-0.191055	5.09358	0.20047	0.999931
8723	SNX4	sorting nexin 4	-0.150436	5.24912	0.200504	0.999931
115123	2003-03-01	membrane associated ring-CH-type finger 3	-0.221322	0.732224	0.200636	0.999931
6195	RPS6KA1	ribosomal protein S6 kinase A1	-0.173703	8.21434	0.200675	0.999931
27436	EML4	echinoderm microtubule associated protein like 4	-0.183901	5.25241	0.200716	0.999931
7433	VIPR1	vasoactive intestinal peptide receptor 1	-0.244324	0.843706	0.20078	0.999931
51599	LSR	lipolysis stimulated lipoprotein receptor	-0.225666	2.65105	0.200826	0.999931
4642	MYO1D	myosin ID	-0.152218	6.25904	0.200962	0.999931
55143	CDCA8	cell division cycle associated 8	0.218215	2.34956	0.201095	0.999931
84941	HSH2D	hematopoietic SH2 domain containing	-0.235116	0.508935	0.201109	0.999931
23200	ATP11B	ATPase phospholipid transporting 11B (putative)	-0.201662	5.00691	0.201437	0.999931
151648	SGO1	shugoshin 1	0.235125	0.701907	0.201725	0.999931
127544	RNF19B	ring finger protein 19B	0.145738	5.20484	0.201727	0.999931
255043	TMEM86B	transmembrane protein 86B	0.219403	1.43339	0.201891	0.999931
440307	TTLL13P	tubulin tyrosine ligase like 13, pseudogene	-0.195992	5.84407	0.202207	0.999931
91752	ZNF804A	zinc finger protein 804A	-0.252235	1.34516	0.2024	0.999931
2800	GOLGA1	golgin A1	-0.174419	4.74379	0.202478	0.999931
23275	POFUT2	protein O-fucosyltransferase 2	0.157271	4.0522	0.202524	0.999931
8987	STBD1	starch binding domain 1	-0.196003	3.42943	0.202695	0.999931
3151	HMGN2	high mobility group nucleosomal binding domain 2	0.188101	6.76041	0.202762	0.999931
286410	ATP11C	ATPase phospholipid transporting 11C	0.228046	4.02535	0.202822	0.999931
85450	ITPRIP	inositol 1,4,5-trisphosphate receptor interacting protein	-0.169356	4.9511	0.202829	0.999931
728448	PPIEL	peptidylprolyl isomerase E like pseudogene	0.221679	2.49758	0.20288	0.999931
27245	AHDC1	AT-hook DNA binding motif containing 1	-0.239267	2.78781	0.202972	0.999931
64753	CCDC136	coiled-coil domain containing 136	0.246786	-0.183955	0.202986	0.999931
148304	C1orf74	chromosome 1 open reading frame 74	-0.203161	1.99394	0.20303	0.999931
30061	SLC40A1	solute carrier family 40 member 1	0.230982	6.92059	0.203217	0.999931
3574	IL7	interleukin 7	-0.223965	0.761713	0.203219	0.999931
3087	HHEX	hematopoietically expressed homeobox	0.15961	4.9533	0.203503	0.999931
57577	CCDC191	coiled-coil domain containing 191	0.193287	2.07746	0.203792	0.999931
10160	FARP1	FERM, ARH/RhoGEF and pleckstrin domain protein 1	-0.143226	6.47617	0.20392	0.999931
699	BUB1	BUB1 mitotic checkpoint serine/threonine kinase	0.181545	3.32425	0.203921	0.999931
168544	ZNF467	zinc finger protein 467	0.16424	4.32665	0.203962	0.999931
286144	TRIQK	triple QxxK/R motif containing	-0.193553	4.48576	0.203968	0.999931
55388	MCM10	minichromosome maintenance 10 replication initiation factor	0.245019	1.07672	0.203997	0.999931
10873	ME3	malic enzyme 3	-0.171852	4.44368	0.204143	0.999931
138241	C9orf85	chromosome 9 open reading frame 85	-0.180701	3.45362	0.204753	0.999931
162963	ZNF610	zinc finger protein 610	-0.218697	0.717199	0.204901	0.999931
100129195	ZSCAN16-AS1	ZSCAN16 antisense RNA 1	0.275751	4.53177	0.204975	0.999931
283687	ST20-AS1	ST20 antisense RNA 1	-0.256062	2.35572	0.20503	0.999931
23392	ECPAS	Ecm29 proteasome adaptor and scaffold	-0.144696	6.77746	0.205048	0.999931
27306	HPGDS	hematopoietic prostaglandin D synthase	-0.272146	4.46613	0.205143	0.999931
8038	ADAM12	ADAM metallopeptidase domain 12	-0.264753	0.697059	0.205208	0.999931
84131	CEP78	centrosomal protein 78	0.161735	3.66301	0.205299	0.999931
84548	TMEM185A	transmembrane protein 185A	-0.154008	3.48374	0.205337	0.999931
100506392	SLC16A1-AS1	SLC16A1 antisense RNA 1	0.210548	1.83284	0.205468	0.999931
22921	MSRB2	methionine sulfoxide reductase B2	0.278518	4.70627	0.205635	0.999931
8455	ATRN	attractin	0.174802	7.1292	0.205744	0.999931
134637	ADAT2	adenosine deaminase, tRNA specific 2	0.180642	3.57883	0.206247	0.999931
22796	COG2	component of oligomeric golgi complex 2	-0.152192	5.09243	0.206392	0.999931
55151	TMEM38B	transmembrane protein 38B	-0.18233	3.80558	0.206451	0.999931
8453	CUL2	cullin 2	-0.152798	5.55363	0.206695	0.999931
100506302	LOC100506302	uncharacterized LOC100506302	0.196564	1.75313	0.206733	0.999931
84222	TMEM191A	transmembrane protein 191A (pseudogene)	0.23801	1.11994	0.206754	0.999931
340371	NRBP2	nuclear receptor binding protein 2	0.191741	3.33591	0.207149	0.999931
2059	EPS8	epidermal growth factor receptor pathway substrate 8	-0.193906	4.44859	0.207218	0.999931
83876	MRO	maestro	0.225536	3.58562	0.207266	0.999931
25864	ABHD14A	abhydrolase domain containing 14A	0.212283	3.75929	0.207349	0.999931
9742	IFT140	intraflagellar transport 140	-0.222601	2.86506	0.20752	0.999931
25847	ANAPC13	anaphase promoting complex subunit 13	0.173991	5.45128	0.207559	0.999931
5889	RAD51C	RAD51 paralog C	0.16415	3.89748	0.20767	0.999931
645	BLVRB	biliverdin reductase B	0.214321	8.30741	0.207969	0.999931
100527960	MROH7-TTC4	MROH7-TTC4 readthrough (NMD candidate)	0.145851	5.04685	0.208007	0.999931
116447	TOP1MT	DNA topoisomerase I mitochondrial	0.188907	4.10188	0.208073	0.999931
650669	GAS6-AS1	GAS6 antisense RNA 1	0.258999	1.58567	0.208078	0.999931
51281	ANKMY1	ankyrin repeat and MYND domain containing 1	0.158511	2.92032	0.208147	0.999931
26253	CLEC4E	C-type lectin domain family 4 member E	-0.35499	4.33022	0.208237	0.999931
5091	PC	pyruvate carboxylase	-0.172338	5.15221	0.208295	0.999931
4739	NEDD9	neural precursor cell expressed, developmentally down-regulated 9	-0.278634	2.82533	0.208597	0.999931
91442	FAAP24	FA core complex associated protein 24	0.224191	2.07301	0.208979	0.999931
114984	FLYWCH2	FLYWCH family member 2	-0.20818	3.803	0.209231	0.999931
105371743	LINC02001	long intergenic non-protein coding RNA 2001	0.206727	1.72475	0.209366	0.999931
79671	NLRX1	NLR family member X1	0.156753	4.88833	0.20947	0.999931
8714	ABCC3	ATP binding cassette subfamily C member 3	-0.141907	5.99798	0.209488	0.999931
384	ARG2	arginase 2	-0.243863	2.34973	0.209632	0.999931
642946	FLVCR1-DT	FLVCR1 divergent transcript	0.244046	1.48093	0.209838	0.999931
64343	AZI2	5-azacytidine induced 2	-0.146793	5.50839	0.209932	0.999931
254065	BRWD3	bromodomain and WD repeat domain containing 3	-0.274509	3.79902	0.210303	0.999931
6535	SLC6A8	solute carrier family 6 member 8	-0.196013	3.43633	0.21049	0.999931
55589	BMP2K	BMP2 inducible kinase	-0.219548	7.02867	0.210697	0.999931
30817	ADGRE2	adhesion G protein-coupled receptor E2	-0.181735	5.50475	0.21075	0.999931
8106	PABPN1	poly(A) binding protein nuclear 1	0.151858	6.86126	0.210981	0.999931
54868	TMEM104	transmembrane protein 104	-0.154188	6.55766	0.211048	0.999931
28960	DCPS	decapping enzyme, scavenger	0.162308	3.45613	0.211492	0.999931
140680	C20orf96	chromosome 20 open reading frame 96	0.170009	2.99345	0.211547	0.999931
57476	GRAMD1B	GRAM domain containing 1B	0.151177	4.05456	0.211813	0.999931
9776	ATG13	autophagy related 13	-0.14385	6.05469	0.212088	0.999931
6752	SSTR2	somatostatin receptor 2	-0.251235	2.33204	0.212384	0.999931
912	CD1D	CD1d molecule	0.216997	0.947024	0.212437	0.999931
85371	KIAA1656	KIAA1656 protein	0.243336	1.39323	0.212522	0.999931
7163	TPD52	tumor protein D52	0.20146	4.50943	0.212699	0.999931
64395	GMCL1	germ cell-less, spermatogenesis associated 1	-0.169304	3.4329	0.212841	0.999931
10423	CDIPT	CDP-diacylglycerol--inositol 3-phosphatidyltransferase	-0.174571	6.36795	0.212872	0.999931
2683	B4GALT1	beta-1,4-galactosyltransferase 1	-0.153109	6.68482	0.212976	0.999931
22883	CLSTN1	calsyntenin 1	-0.138123	6.19765	0.213048	0.999931
3281	HSBP1	heat shock factor binding protein 1	0.175745	6.29282	0.213094	0.999931
9605	VPS9D1	VPS9 domain containing 1	-0.15818	4.13947	0.213113	0.999931
64332	NFKBIZ	NFKB inhibitor zeta	0.238725	2.59102	0.213215	0.999931
50813	COPS7A	COP9 signalosome subunit 7A	0.1543	6.08518	0.213352	0.999931
9807	IP6K1	inositol hexakisphosphate kinase 1	-0.154739	5.48284	0.213859	0.999931
7770	ZNF227	zinc finger protein 227	0.161589	3.40198	0.213928	0.999931
5829	PXN	paxillin	-0.148275	7.13046	0.214103	0.999931
201973	PRIMPOL	primase and DNA directed polymerase	0.195361	2.63911	0.214127	0.999931
53831	GPR84	G protein-coupled receptor 84	0.181754	3.93045	0.214179	0.999931
79140	CCDC28B	coiled-coil domain containing 28B	-0.217198	2.19954	0.214228	0.999931
5342	PLGLB2	plasminogen-like B2	0.256304	0.781654	0.214406	0.999931
8778	SIGLEC5	sialic acid binding Ig like lectin 5	0.154439	4.65027	0.214467	0.999931
9095	TBX19	T-box 19	-0.195945	1.57644	0.214698	0.999931
1719	DHFR	dihydrofolate reductase	0.155846	3.95689	0.214937	0.999931
79943	ZNF696	zinc finger protein 696	0.231752	1.40754	0.214939	0.999931
84254	CAMKK1	calcium/calmodulin dependent protein kinase kinase 1	0.157209	3.7747	0.21496	0.999931
57221	ARFGEF3	ARFGEF family member 3	-0.3574	0.534253	0.215555	0.999931
718	C3	complement C3	-0.157966	7.301	0.215588	0.999931
91603	ZNF830	zinc finger protein 830	0.151974	3.83541	0.215629	0.999931
3633	INPP5B	inositol polyphosphate-5-phosphatase B	0.149627	4.35584	0.215657	0.999931
51335	NGRN	neugrin, neurite outgrowth associated	-0.18038	6.02446	0.215672	0.999931
2533	FYB1	FYN binding protein 1	-0.199712	6.95104	0.215862	0.999931
526	ATP6V1B2	ATPase H+ transporting V1 subunit B2	-0.148038	9.80175	0.215962	0.999931
91750	LIN52	lin-52 DREAM MuvB core complex component	-0.188302	2.6716	0.216319	0.999931
541471	MIR4435-2HG	MIR4435-2 host gene	-0.296478	3.82404	0.216441	0.999931
5445	PON2	paraoxonase 2	0.142332	5.79744	0.216685	0.999931
51741	WWOX	WW domain containing oxidoreductase	-0.158046	3.44831	0.216877	0.999931
6241	RRM2	ribonucleotide reductase regulatory subunit M2	0.202759	5.01108	0.216951	0.999931
10928	RALBP1	ralA binding protein 1	-0.141137	6.22912	0.217091	0.999931
9938	ARHGAP25	Rho GTPase activating protein 25	-0.136145	7.41298	0.217441	0.999931
26012	NSMF	NMDA receptor synaptonuclear signaling and neuronal migration factor	0.173356	4.34582	0.217459	0.999931
103352539	LINC01410	long intergenic non-protein coding RNA 1410	0.215371	1.64364	0.217828	0.999931
4938	OAS1	2'-5'-oligoadenylate synthetase 1	0.179694	6.38048	0.217853	0.999931
51816	ADA2	adenosine deaminase 2	0.176819	10.2514	0.217918	0.999931
1981	EIF4G1	eukaryotic translation initiation factor 4 gamma 1	-0.174045	8.1332	0.218067	0.999931
9531	BAG3	BCL2 associated athanogene 3	-0.161556	4.88887	0.21809	0.999931
4046	LSP1	lymphocyte specific protein 1	-0.196479	9.80666	0.218149	0.999931
928	CD9	CD9 molecule	-0.156299	8.89168	0.218155	0.999931
10420	TESK2	testis associated actin remodelling kinase 2	0.156911	3.97297	0.218188	0.999931
84836	ABHD14B	abhydrolase domain containing 14B	0.158152	5.94268	0.218231	0.999931
6526	SLC5A3	solute carrier family 5 member 3	-0.276236	5.10888	0.218513	0.999931
5601	MAPK9	mitogen-activated protein kinase 9	-0.143076	5.1496	0.218697	0.999931
222166	MTURN	maturin, neural progenitor differentiation regulator homolog	0.184343	4.84689	0.218706	0.999931
55833	UBAP2	ubiquitin associated protein 2	-0.169133	4.34952	0.218843	0.999931
84918	LRP11	LDL receptor related protein 11	0.1483	3.56651	0.21913	0.999931
644815	FAM83G	family with sequence similarity 83 member G	-0.193189	1.92575	0.21937	0.999931
9854	C2CD2L	C2CD2 like	0.147005	5.51336	0.219502	0.999931
4697	NDUFA4	NDUFA4, mitochondrial complex associated	0.225374	7.60921	0.219544	0.999931
101928123	LOC101928123	uncharacterized LOC101928123	-0.196564	2.15331	0.219552	0.999931
23567	ZNF346	zinc finger protein 346	0.17419	2.52717	0.219558	0.999931
5393	EXOSC9	exosome component 9	0.164367	4.27751	0.219769	0.999931
79956	ERMP1	endoplasmic reticulum metallopeptidase 1	-0.193558	5.3803	0.219921	0.999931
84669	USP32	ubiquitin specific peptidase 32	-0.21335	5.16346	0.219929	0.999931
2491	CENPI	centromere protein I	0.215247	1.29944	0.220137	0.999931
5358	PLS3	plastin 3	-0.228186	1.01353	0.220141	0.999931
23587	ELP5	elongator acetyltransferase complex subunit 5	0.165878	4.98354	0.220516	0.999931
127495	LRRC39	leucine rich repeat containing 39	0.25765	0.227302	0.220607	0.999931
9881	TRANK1	tetratricopeptide repeat and ankyrin repeat containing 1	-0.239949	4.32891	0.220932	0.999931
64801	ARV1	ARV1 homolog, fatty acid homeostasis modulator	0.159167	3.88661	0.221036	0.999931
10891	PPARGC1A	PPARG coactivator 1 alpha	-0.240787	-0.101754	0.221268	0.999931
5631	PRPS1	phosphoribosyl pyrophosphate synthetase 1	-0.161988	4.91512	0.221357	0.999931
29940	DSE	dermatan sulfate epimerase	-0.179538	4.81028	0.221394	0.999931
129285	PPP1R21	protein phosphatase 1 regulatory subunit 21	0.177574	6.33998	0.221512	0.999931
3732	CD82	CD82 molecule	-0.164182	7.27464	0.221537	0.999931
166815	TIGD2	tigger transposable element derived 2	0.179774	2.49476	0.222209	0.999931
80705	TSGA10	testis specific 10	-0.22946	1.45049	0.222256	0.999931
1024	CDK8	cyclin dependent kinase 8	-0.151749	3.55754	0.222407	0.999931
9836	LCMT2	leucine carboxyl methyltransferase 2	0.239818	2.23821	0.222414	0.999931
255104	TMCO4	transmembrane and coiled-coil domains 4	-0.142103	4.18649	0.222622	0.999931
100505702	LINC01094	long intergenic non-protein coding RNA 1094	-0.202195	3.91486	0.222631	0.999931
8945	BTRC	beta-transducin repeat containing E3 ubiquitin protein ligase	-0.161004	4.44944	0.222695	0.999931
863	CBFA2T3	CBFA2/RUNX1 translocation partner 3	-0.203902	2.57756	0.222889	0.999931
1209	CLPTM1	CLPTM1, transmembrane protein	-0.174036	6.79054	0.222989	0.999931
91662	NLRP12	NLR family pyrin domain containing 12	0.284471	1.63168	0.222997	0.999931
25888	ZNF473	zinc finger protein 473	0.189277	2.59414	0.223187	0.999931
5581	PRKCE	protein kinase C epsilon	-0.290005	1.32383	0.22359	0.999931
7090	TLE3	transducin like enhancer of split 3	-0.143071	6.07927	0.223605	0.999931
10180	RBM6	RNA binding motif protein 6	0.137134	6.37463	0.223714	0.999931
100506311	HOTAIRM1	HOXA transcript antisense RNA, myeloid-specific 1	0.173882	2.1204	0.223788	0.999931
55635	DEPDC1	DEP domain containing 1	0.210443	1.64669	0.224002	0.999931
55312	RFK	riboflavin kinase	0.178206	4.42723	0.224116	0.999931
835	CASP2	caspase 2	0.162754	4.34078	0.22418	0.999931
51444	RNF138	ring finger protein 138	0.239711	4.13521	0.224293	0.999931
644656	LOC644656	uncharacterized LOC644656	0.268041	0.954342	0.224508	0.999931
81607	NECTIN4	nectin cell adhesion molecule 4	-0.212986	3.13327	0.224531	0.999931
23464	GCAT	glycine C-acetyltransferase	-0.21738	1.51293	0.224547	0.999931
54622	ARL15	ADP ribosylation factor like GTPase 15	-0.15887	4.50448	0.224598	0.999931
27239	GPR162	G protein-coupled receptor 162	0.172988	3.22985	0.224978	0.999931
317648	NOP14-AS1	NOP14 antisense RNA 1	-0.162615	2.58732	0.22508	0.999931
1031	CDKN2C	cyclin dependent kinase inhibitor 2C	0.192121	3.70738	0.225222	0.999931
84695	LOXL3	lysyl oxidase like 3	0.151529	5.35719	0.225251	0.999931
5452	POU2F2	POU class 2 homeobox 2	-0.162937	3.33514	0.225303	0.999931
23658	LSM5	LSM5 homolog, U6 small nuclear RNA and mRNA degradation associated	0.187457	4.90198	0.225638	0.999931
163486	DENND1B	DENN domain containing 1B	-0.173675	4.14374	0.225739	0.999931
53827	FXYD5	FXYD domain containing ion transport regulator 5	0.209328	8.59697	0.225781	0.999931
55974	SLC50A1	solute carrier family 50 member 1	0.171989	5.37527	0.225785	0.999931
1600	DAB1	DAB1, reelin adaptor protein	-0.194915	1.19356	0.225842	0.999931
914	CD2	CD2 molecule	0.328203	0.53982	0.225902	0.999931
84626	KRBA1	KRAB-A domain containing 1	0.17593	3.46437	0.225912	0.999931
79575	ABHD8	abhydrolase domain containing 8	-0.202936	4.35527	0.225912	0.999931
7227	TRPS1	transcriptional repressor GATA binding 1	-0.242042	5.29085	0.22595	0.999931
2760	GM2A	GM2 ganglioside activator	-0.159625	12.0187	0.225975	0.999931
728621	CCDC30	coiled-coil domain containing 30	-0.218431	1.1735	0.226056	0.999931
28978	TMEM14A	transmembrane protein 14A	-0.287264	0.972344	0.226131	0.999931
8732	RNGTT	RNA guanylyltransferase and 5'-phosphatase	-0.179562	3.78398	0.226437	0.999931
27043	PELP1	proline, glutamate and leucine rich protein 1	0.155902	4.99791	0.226499	0.999931
90736	FAM104B	family with sequence similarity 104 member B	0.211763	2.85202	0.226515	0.999931
283152	CCDC153	coiled-coil domain containing 153	0.243757	1.67814	0.226977	0.999931
143	PARP4	poly(ADP-ribose) polymerase family member 4	-0.195946	6.73084	0.227436	0.999931
57234	LINC00869	long intergenic non-protein coding RNA 869	-0.230247	1.87805	0.227455	0.999931
2530	FUT8	fucosyltransferase 8	0.18212	3.0228	0.227634	0.999931
10460	TACC3	transforming acidic coiled-coil containing protein 3	0.168491	6.02178	0.227697	0.999931
11046	SLC35D2	solute carrier family 35 member D2	0.158772	4.92195	0.2278	0.999931
55696	RBM22	RNA binding motif protein 22	0.144905	5.59527	0.227916	0.999931
4925	NUCB2	nucleobindin 2	0.164684	5.90343	0.22792	0.999931
5704	PSMC4	proteasome 26S subunit, ATPase 4	0.166867	6.63968	0.228035	0.999931
83445	GSG1	germ cell associated 1	-0.282681	1.54608	0.22828	0.999931
6776	STAT5A	signal transducer and activator of transcription 5A	0.134643	7.27263	0.228352	0.999931
3688	ITGB1	integrin subunit beta 1	-0.288593	6.88122	0.228405	0.999931
51081	MRPS7	mitochondrial ribosomal protein S7	-0.214169	6.12577	0.228437	0.999931
9466	IL27RA	interleukin 27 receptor subunit alpha	-0.164402	4.75454	0.228493	0.999931
8653	DDX3Y	DEAD-box helicase 3 Y-linked	-0.228396	5.35375	0.228611	0.999931
26268	FBXO9	F-box protein 9	-0.14072	5.00377	0.228839	0.999931
161176	SYNE3	spectrin repeat containing nuclear envelope family member 3	0.206513	4.98705	0.228852	0.999931
25861	WHRN	whirlin	-0.234333	0.794232	0.228956	0.999931
84920	ALG10	ALG10, alpha-1,2-glucosyltransferase	0.254737	1.77222	0.22902	0.999931
2643	GCH1	GTP cyclohydrolase 1	0.209383	2.11383	0.229072	0.999931
3148	HMGB2	high mobility group box 2	0.153079	5.13418	0.229382	0.999931
65078	RTN4R	reticulon 4 receptor	-0.28061	4.51203	0.229399	0.999931
140576	S100A16	S100 calcium binding protein A16	-0.297649	1.09509	0.229454	0.999931
115703	ARHGAP33	Rho GTPase activating protein 33	0.229668	1.24328	0.229558	0.999931
9338	TCEAL1	transcription elongation factor A like 1	0.152748	3.79103	0.2299	0.999931
114907	FBXO32	F-box protein 32	-0.190646	2.60494	0.230036	0.999931
54552	GNL3L	G protein nucleolar 3 like	-0.17226	3.97006	0.23036	0.999931
66008	TRAK2	trafficking kinesin protein 2	-0.17615	5.84163	0.230403	0.999931
7286	TUFT1	tuftelin 1	0.174371	2.20435	0.230477	0.999931
9061	PAPSS1	3'-phosphoadenosine 5'-phosphosulfate synthase 1	-0.151499	6.43211	0.230564	0.999931
55812	SPATA7	spermatogenesis associated 7	0.149117	3.95687	0.230593	0.999931
84791	LINC00467	long intergenic non-protein coding RNA 467	0.202859	2.37259	0.230638	0.999931
6483	ST3GAL2	ST3 beta-galactoside alpha-2,3-sialyltransferase 2	-0.151681	5.30136	0.230862	0.999931
80161	ASMTL-AS1	ASMTL antisense RNA 1	0.230008	2.23827	0.230912	0.999931
23332	CLASP1	cytoplasmic linker associated protein 1	-0.208923	4.37831	0.231065	0.999931
1263	PLK3	polo like kinase 3	-0.178998	4.251	0.231418	0.999931
3142	HLX	H2.0 like homeobox	-0.193715	4.7107	0.231567	0.999931
2316	FLNA	filamin A	-0.222035	9.7806	0.23157	0.999931
6310	ATXN1	ataxin 1	-0.190243	5.61315	0.231828	0.999931
253639	ZNF620	zinc finger protein 620	-0.198185	1.06212	0.231862	0.999931
2184	FAH	fumarylacetoacetate hydrolase	0.164967	6.80116	0.231911	0.999931
8775	NAPA	NSF attachment protein alpha	-0.15276	7.27688	0.232371	0.999931
558	AXL	AXL receptor tyrosine kinase	0.367166	0.817739	0.232454	0.999931
128272	ARHGEF19	Rho guanine nucleotide exchange factor 19	0.21642	1.32865	0.232457	0.999931
9928	KIF14	kinesin family member 14	0.228918	1.39163	0.232492	0.999931
50650	ARHGEF3	Rho guanine nucleotide exchange factor 3	-0.166488	5.25705	0.232615	0.999931
55113	XKR8	XK related 8	0.143973	3.7014	0.232638	0.999931
255252	LRRC57	leucine rich repeat containing 57	0.160859	4.48533	0.232668	0.999931
347862	GATD1	glutamine amidotransferase like class 1 domain containing 1	0.16958	5.86445	0.232777	0.999931
11004	KIF2C	kinesin family member 2C	0.203181	3.15868	0.232842	0.999931
79902	NUP85	nucleoporin 85	0.138802	5.7632	0.232979	0.999931
7516	XRCC2	X-ray repair cross complementing 2	0.283245	0.49209	0.232984	0.999931
5066	PAM	peptidylglycine alpha-amidating monooxygenase	-0.133343	5.88563	0.233018	0.999931
9179	AP4M1	adaptor related protein complex 4 subunit mu 1	0.159829	3.63482	0.233113	0.999931
1070	CETN3	centrin 3	-0.163522	2.97676	0.233235	0.999931
6525	SMTN	smoothelin	0.175704	2.41262	0.233284	0.999931
203523	ZNF449	zinc finger protein 449	0.198055	3.22089	0.233459	0.999931
1408	CRY2	cryptochrome circadian regulator 2	0.140653	4.12735	0.233464	0.999931
26790	SNORD58B	small nucleolar RNA, C/D box 58B	0.207648	1.78584	0.233536	0.999931
151056	PLB1	phospholipase B1	-0.16346	4.58574	0.233763	0.999931
51265	CDKL3	cyclin dependent kinase like 3	-0.195732	3.23624	0.233949	0.999931
375449	MAST4	microtubule associated serine/threonine kinase family member 4	-0.206007	0.490964	0.233984	0.999931
142	PARP1	poly(ADP-ribose) polymerase 1	0.129812	6.98334	0.234495	0.999931
90317	ZNF616	zinc finger protein 616	-0.154089	4.11859	0.234518	0.999931
9896	FIG4	FIG4 phosphoinositide 5-phosphatase	-0.130471	6.14242	0.234668	0.999931
3184	HNRNPD	heterogeneous nuclear ribonucleoprotein D	0.140758	6.83733	0.234796	0.999931
287	ANK2	ankyrin 2	-0.300436	1.8326	0.235146	0.999931
972	CD74	CD74 molecule	0.153285	12.4975	0.235169	0.999931
2317	FLNB	filamin B	-0.21292	5.08151	0.235277	0.999931
9706	ULK2	unc-51 like autophagy activating kinase 2	0.172639	5.29073	0.235447	0.999931
146712	B3GNTL1	UDP-GlcNAc:betaGal beta-1,3-N-acetylglucosaminyltransferase like 1	0.231317	2.46094	0.23566	0.999931
6539	SLC6A12	solute carrier family 6 member 12	-0.162944	3.15633	0.235843	0.999931
8884	SLC5A6	solute carrier family 5 member 6	0.139128	4.62384	0.236102	0.999931
23062	GGA2	golgi associated, gamma adaptin ear containing, ARF binding protein 2	0.144519	8.17674	0.236281	0.999931
10452	TOMM40	translocase of outer mitochondrial membrane 40	-0.214727	6.05456	0.236403	0.999931
6144	RPL21	ribosomal protein L21	0.274592	8.09097	0.236434	0.999931
4311	MME	membrane metalloendopeptidase	-0.22114	2.99289	0.236436	0.999931
8857	FCGBP	Fc fragment of IgG binding protein	0.29458	7.26225	0.23648	0.999931
8540	AGPS	alkylglycerone phosphate synthase	-0.136482	6.51614	0.236669	0.999931
84245	MRI1	methylthioribose-1-phosphate isomerase 1	0.145263	4.58294	0.236784	0.999931
59	ACTA2	actin, alpha 2, smooth muscle, aorta	-0.223105	3.21306	0.236811	0.999931
2969	GTF2I	general transcription factor IIi	-0.300655	5.30858	0.236966	0.999931
129530	LYG1	lysozyme g1	0.247645	0.476936	0.237281	0.999931
7571	ZNF23	zinc finger protein 23	0.185824	2.70233	0.237544	0.999931
374977	MROH7	maestro heat like repeat family member 7	0.206727	3.61139	0.237598	0.999931
10585	POMT1	protein O-mannosyltransferase 1	-0.153313	4.73429	0.237602	0.999931
729096	BMS1P4	BMS1, ribosome biogenesis factor pseudogene 4	0.286629	1.55026	0.237866	0.999931
10484	SEC23A	Sec23 homolog A, coat complex II component	-0.212683	5.02552	0.238041	0.999931
8760	CDS2	CDP-diacylglycerol synthase 2	-0.127451	6.56667	0.238076	0.999931
10424	PGRMC2	progesterone receptor membrane component 2	0.151321	5.87332	0.238118	0.999931
79184	BRCC3	BRCA1/BRCA2-containing complex subunit 3	-0.146128	4.92532	0.238184	0.999931
54828	BCAS3	BCAS3, microtubule associated cell migration factor	-0.14932	3.8202	0.23824	0.999931
26091	HERC4	HECT and RLD domain containing E3 ubiquitin protein ligase 4	-0.147224	5.57746	0.238285	0.999931
55361	PI4K2A	phosphatidylinositol 4-kinase type 2 alpha	-0.134323	7.75662	0.238299	0.999931
808	CALM3	calmodulin 3	0.181637	9.95929	0.238304	0.999931
27433	TOR2A	torsin family 2 member A	0.19649	4.84187	0.238375	0.999931
142679	DUSP19	dual specificity phosphatase 19	-0.191685	1.17266	0.238454	0.999931
3434	IFIT1	interferon induced protein with tetratricopeptide repeats 1	0.295791	5.33776	0.23847	0.999931
79745	CLIP4	CAP-Gly domain containing linker protein family member 4	-0.192088	6.32987	0.23864	0.999931
115004	CGAS	cyclic GMP-AMP synthase	0.171796	3.79461	0.238696	0.999931
5520	PPP2R2A	protein phosphatase 2 regulatory subunit Balpha	-0.14772	4.96203	0.238705	0.999931
10077	TSPAN32	tetraspanin 32	-0.186629	3.79484	0.23879	0.999931
10238	DCAF7	DDB1 and CUL4 associated factor 7	-0.165395	6.5191	0.23894	0.999931
1063	CENPF	centromere protein F	0.179683	4.34433	0.239042	0.999931
54849	DEF8	differentially expressed in FDCP 8 homolog	-0.138093	6.60369	0.239089	0.999931
8804	CREG1	cellular repressor of E1A stimulated genes 1	0.158251	10.0449	0.23923	0.999931
51250	C6orf203	chromosome 6 open reading frame 203	0.186858	3.83305	0.239565	0.999931
217	ALDH2	aldehyde dehydrogenase 2 family member	0.137069	7.83085	0.239911	0.999931
56834	GPR137	G protein-coupled receptor 137	-0.169887	4.61628	0.240145	0.999931
10938	EHD1	EH domain containing 1	0.15489	5.56346	0.24017	0.999931
8698	S1PR4	sphingosine-1-phosphate receptor 4	-0.256104	1.31715	0.240226	0.999931
202	CRYBG1	crystallin beta-gamma domain containing 1	-0.186987	6.31458	0.240241	0.999931
283209	PGM2L1	phosphoglucomutase 2 like 1	0.17373	3.77848	0.240266	0.999931
8226	PUDP	pseudouridine 5'-phosphatase	0.143934	4.64756	0.240339	0.999931
167227	DCP2	decapping mRNA 2	-0.141868	6.2612	0.240375	0.999931
22911	WDR47	WD repeat domain 47	-0.239073	3.81096	0.240448	0.999931
284307	ZIK1	zinc finger protein interacting with K protein 1	-0.190997	2.08135	0.240485	0.999931
10645	CAMKK2	calcium/calmodulin dependent protein kinase kinase 2	0.13163	5.94906	0.240613	0.999931
6399	TRAPPC2	trafficking protein particle complex 2	0.156933	2.72891	0.240805	0.999931
100820829	MYZAP	myocardial zonula adherens protein	0.219699	2.38983	0.241083	0.999931
406991	MIR21	microRNA 21	-0.168538	6.84121	0.241127	0.999931
6170	RPL39	ribosomal protein L39	0.253391	8.21297	0.241232	0.999931
85479	DNAJC5B	DnaJ heat shock protein family (Hsp40) member C5 beta	-0.228165	1.97133	0.241437	0.999931
4772	NFATC1	nuclear factor of activated T cells 1	-0.14143	4.61959	0.241602	0.999931
23085	ERC1	ELKS/RAB6-interacting/CAST family member 1	-0.208882	4.96042	0.241651	0.999931
23625	FAM89B	family with sequence similarity 89 member B	-0.21209	6.25599	0.241881	0.999931
18	ABAT	4-aminobutyrate aminotransferase	-0.176273	3.64334	0.241951	0.999931
84693	MCEE	methylmalonyl-CoA epimerase	0.158182	2.76637	0.242068	0.999931
23117	NPIPB3	nuclear pore complex interacting protein family member B3	0.209043	2.52087	0.242339	0.999931
25816	TNFAIP8	TNF alpha induced protein 8	0.134224	6.22411	0.2424	0.999931
10535	RNASEH2A	ribonuclease H2 subunit A	0.202939	3.43254	0.242403	0.999931
79827	CLMP	CXADR like membrane protein	-0.243315	2.54295	0.242514	0.999931
29089	UBE2T	ubiquitin conjugating enzyme E2 T	0.234179	1.68887	0.242587	0.999931
92822	ZNF276	zinc finger protein 276	0.149092	4.25479	0.242889	0.999931
158219	TTC39B	tetratricopeptide repeat domain 39B	-0.233978	3.9723	0.242974	0.999931
10308	ZNF267	zinc finger protein 267	-0.174531	5.00659	0.242977	0.999931
3098	HK1	hexokinase 1	0.131896	7.09527	0.243029	0.999931
4703	NEB	nebulin	0.311044	0.530767	0.243259	0.999931
1073	CFL2	cofilin 2	0.181359	3.63027	0.243661	0.999931
4430	MYO1B	myosin IB	-0.384634	0.309937	0.243691	0.999931
9546	APBA3	amyloid beta precursor protein binding family A member 3	-0.182901	3.54276	0.243698	0.999931
7074	TIAM1	T cell lymphoma invasion and metastasis 1	-0.175193	5.09797	0.243868	0.999931
114822	RHPN1	rhophilin Rho GTPase binding protein 1	-0.237186	2.40981	0.244064	0.999931
2941	GSTA4	glutathione S-transferase alpha 4	0.245195	0.212358	0.244114	0.999931
101929145	PPP3CB-AS1	PPP3CB antisense RNA 1 (head to head)	0.172833	3.21894	0.244308	0.999931
6948	TCN2	transcobalamin 2	0.140118	8.22985	0.24443	0.999931
4176	MCM7	minichromosome maintenance complex component 7	0.153082	4.86624	0.244762	0.999931
23048	FNBP1	formin binding protein 1	0.150106	7.25886	0.244876	0.999931
401494	HACD4	3-hydroxyacyl-CoA dehydratase 4	0.162057	5.0408	0.244984	0.999931
84914	ZNF587	zinc finger protein 587	0.156041	4.708	0.244993	0.999931
100507412	LOC100507412	uncharacterized LOC100507412	-0.201597	0.740075	0.24509	0.999931
64788	LMF1	lipase maturation factor 1	0.158039	3.3724	0.245097	0.999931
58527	ABRACL	ABRA C-terminal like	0.161336	6.17975	0.245229	0.999931
6843	VAMP1	vesicle associated membrane protein 1	0.1647	2.81468	0.245242	0.999931
163882	CNST	consortin, connexin sorting protein	-0.163451	3.94665	0.245252	0.999931
152007	GLIPR2	GLI pathogenesis related 2	-0.176894	6.33613	0.245342	0.999931
9936	CD302	CD302 molecule	0.181967	7.21346	0.245508	0.999931
126820	WDR63	WD repeat domain 63	-0.272183	0.458893	0.245834	0.999931
51264	MRPL27	mitochondrial ribosomal protein L27	0.236725	5.42586	0.245857	0.999931
23446	SLC44A1	solute carrier family 44 member 1	-0.130269	5.96711	0.246008	0.999931
100506714	NUP50-DT	NUP50 divergent transcript	0.184571	3.02405	0.246013	0.999931
375775	PNPLA7	patatin like phospholipase domain containing 7	-0.167119	3.74667	0.246197	0.999931
9521	EEF1E1	eukaryotic translation elongation factor 1 epsilon 1	-0.160354	3.27946	0.246221	0.999931
9187	SLC24A1	solute carrier family 24 member 1	0.169883	3.3222	0.246244	0.999931
64218	SEMA4A	semaphorin 4A	0.151643	6.29212	0.246521	0.999931
23648	SSBP3	single stranded DNA binding protein 3	-0.15131	5.41186	0.24679	0.999931
7730	ZNF177	zinc finger protein 177	0.215551	0.903261	0.246844	0.999931
167153	TENT2	terminal nucleotidyltransferase 2	0.155953	6.87338	0.246923	0.999931
55147	RBM23	RNA binding motif protein 23	0.129729	6.26589	0.246971	0.999931
102724360	HOMER3-AS1	HOMER3 antisense RNA 1	0.267811	1.03161	0.246986	0.999931
64282	TENT4B	terminal nucleotidyltransferase 4B	-0.16773	3.6477	0.247265	0.999931
92840	REEP6	receptor accessory protein 6	0.251599	0.565828	0.247899	0.999931
10826	FAXDC2	fatty acid hydroxylase domain containing 2	-0.163738	4.08477	0.248005	0.999931
5866	RAB3IL1	RAB3A interacting protein like 1	0.153309	6.74282	0.248153	0.999931
4920	ROR2	receptor tyrosine kinase like orphan receptor 2	-0.221502	0.793167	0.248336	0.999931
150962	PUS10	pseudouridine synthase 10	-0.189078	2.37291	0.248383	0.999931
10409	BASP1	brain abundant membrane attached signal protein 1	0.147614	7.27186	0.248464	0.999931
3783	KCNN4	potassium calcium-activated channel subfamily N member 4	-0.222371	6.48247	0.248557	0.999931
100133161	LINC01001	long intergenic non-protein coding RNA 1001	-0.428461	0.470709	0.248593	0.999931
145748	LYSMD4	LysM domain containing 4	0.153444	2.79504	0.248704	0.999931
2124	EVI2B	ecotropic viral integration site 2B	-0.142525	7.50808	0.248733	0.999931
11135	CDC42EP1	CDC42 effector protein 1	-0.213194	3.55722	0.248813	0.999931
3953	LEPR	leptin receptor	-0.271549	1.99225	0.248924	0.999931
57728	WDR19	WD repeat domain 19	-0.157177	3.97571	0.249057	0.999931
23498	HAAO	3-hydroxyanthranilate 3,4-dioxygenase	0.167257	5.09104	0.249343	0.999931
55777	MBD5	methyl-CpG binding domain protein 5	-0.1987	2.49476	0.249438	0.999931
7398	USP1	ubiquitin specific peptidase 1	0.156892	4.30854	0.24984	0.999931
5836	PYGL	glycogen phosphorylase L	0.135696	8.32814	0.249847	0.999931
101927221	UBR5-AS1	UBR5 antisense RNA 1	0.212273	0.946464	0.250003	0.999931
6801	STRN	striatin	-0.178578	4.79052	0.250029	0.999931
4645	MYO5B	myosin VB	-0.232973	3.52395	0.250038	0.999931
2634	GBP2	guanylate binding protein 2	-0.214461	5.74057	0.250062	0.999931
84938	ATG4C	autophagy related 4C cysteine peptidase	0.141853	5.84251	0.250495	0.999931
147657	ZNF480	zinc finger protein 480	0.156671	3.95271	0.250692	0.999931
95681	CEP41	centrosomal protein 41	0.178907	3.47988	0.250888	0.999931
25939	SAMHD1	SAM and HD domain containing deoxynucleoside triphosphate triphosphohydrolase 1	0.132467	9.71678	0.25105	0.999931
4678	NASP	nuclear autoantigenic sperm protein	0.141481	6.01235	0.251217	0.999931
29125	C11orf21	chromosome 11 open reading frame 21	-0.17499	2.96921	0.25122	0.999931
6580	SLC22A1	solute carrier family 22 member 1	-0.226647	0.220457	0.251515	0.999931
51514	DTL	denticleless E3 ubiquitin protein ligase homolog	0.229041	1.85975	0.251568	0.999931
51605	TRMT6	tRNA methyltransferase 6	0.159724	2.79457	0.251746	0.999931
10087	COL4A3BP	collagen type IV alpha 3 binding protein	-0.168898	6.76473	0.252044	0.999931
141	ADPRH	ADP-ribosylarginine hydrolase	-0.131655	5.51867	0.25219	0.999931
55771	PRR11	proline rich 11	0.144803	3.75261	0.252244	0.999931
79746	ECHDC3	enoyl-CoA hydratase domain containing 3	0.16579	3.25334	0.252311	0.999931
1399	CRKL	CRK like proto-oncogene, adaptor protein	-0.165577	5.82178	0.252493	0.999931
51744	CD244	CD244 molecule	0.16079	2.62533	0.252602	0.999931
54662	TBC1D13	TBC1 domain family member 13	0.130699	5.40868	0.252766	0.999931
23078	VWA8	von Willebrand factor A domain containing 8	-0.209139	3.46458	0.252774	0.999931
84725	PLEKHA8	pleckstrin homology domain containing A8	-0.171225	3.87528	0.252948	0.999931
7186	TRAF2	TNF receptor associated factor 2	-0.182476	4.31771	0.252991	0.999931
57489	ODF2L	outer dense fiber of sperm tails 2 like	-0.17839	2.71023	0.253198	0.999931
54093	SETD4	SET domain containing 4	0.141342	3.69742	0.253216	0.999931
83854	ANGPTL6	angiopoietin like 6	-0.237115	2.17969	0.253376	0.999931
125061	AFMID	arylformamidase	0.164996	3.5393	0.25347	0.999931
84894	LINGO1	leucine rich repeat and Ig domain containing 1	-0.238519	0.630305	0.253634	0.999931
6507	SLC1A3	solute carrier family 1 member 3	-0.149927	7.33433	0.253713	0.999931
8490	RGS5	regulator of G protein signaling 5	0.207916	0.468713	0.253816	0.999931
89958	SAPCD2	suppressor APC domain containing 2	0.215034	2.13289	0.253859	0.999931
23180	RFTN1	raftlin, lipid raft linker 1	-0.167827	5.73942	0.253995	0.999931
57332	CBX8	chromobox 8	-0.200465	2.3173	0.254027	0.999931
60314	C12orf10	chromosome 12 open reading frame 10	0.199806	4.39177	0.254103	0.999931
9252	RPS6KA5	ribosomal protein S6 kinase A5	-0.228176	1.5399	0.254233	0.999931
92154	MTSS1L	MTSS1L, I-BAR domain containing	0.221375	2.67264	0.254362	0.999931
79022	TMEM106C	transmembrane protein 106C	0.186785	4.81067	0.25439	0.999931
9572	NR1D1	nuclear receptor subfamily 1 group D member 1	0.154708	2.7692	0.254604	0.999931
9901	SRGAP3	SLIT-ROBO Rho GTPase activating protein 3	0.160316	5.03077	0.254683	0.999931
389741	GLIDR	glioblastoma down-regulated RNA	0.230758	0.47685	0.254939	0.999931
9498	SLC4A8	solute carrier family 4 member 8	-0.156286	4.27917	0.255014	0.999931
9866	TRIM66	tripartite motif containing 66	0.241153	2.55506	0.2551	0.999931
64757	2001-03-01	mitochondrial amidoxime reducing component 1	-0.152756	3.10897	0.255213	0.999931
64092	SAMSN1	SAM domain, SH3 domain and nuclear localization signals 1	0.189685	6.67178	0.255325	0.999931
5898	RALA	RAS like proto-oncogene A	-0.162211	6.18242	0.255451	0.999931
3178	HNRNPA1	heterogeneous nuclear ribonucleoprotein A1	0.143982	7.50536	0.255688	0.999931
4173	MCM4	minichromosome maintenance complex component 4	0.163738	4.77553	0.255773	0.999931
728637	MEIKIN	meiotic kinetochore factor	-0.308034	1.75446	0.255791	0.999931
54796	BNC2	basonuclin 2	0.214766	3.72207	0.25595	0.999931
57610	RANBP10	RAN binding protein 10	-0.136205	5.11613	0.256186	0.999931
8836	GGH	gamma-glutamyl hydrolase	0.19038	3.77749	0.256285	0.999931
81577	GFOD2	glucose-fructose oxidoreductase domain containing 2	-0.143304	3.77685	0.256366	0.999931
130367	SGPP2	sphingosine-1-phosphate phosphatase 2	0.301677	2.86129	0.256452	0.999931
22839	DLGAP4	DLG associated protein 4	-0.176634	5.4036	0.2565	0.999931
57118	CAMK1D	calcium/calmodulin dependent protein kinase ID	0.189193	5.32936	0.2565	0.999931
25800	SLC39A6	solute carrier family 39 member 6	-0.154521	4.69919	0.256597	0.999931
8528	DDO	D-aspartate oxidase	-0.18164	3.60362	0.256633	0.999931
10963	STIP1	stress induced phosphoprotein 1	-0.146035	7.65803	0.256688	0.999931
714	C1QC	complement C1q C chain	0.144557	10.1328	0.256698	0.999931
54619	CCNJ	cyclin J	0.1754	3.20407	0.2567	0.999931
9925	ZBTB5	zinc finger and BTB domain containing 5	-0.160737	3.32173	0.25721	0.999931
51465	UBE2J1	ubiquitin conjugating enzyme E2 J1	-0.142199	5.97659	0.257297	0.999931
9902	MRC2	mannose receptor C type 2	0.151527	6.10301	0.257353	0.999931
57590	WDFY1	WD repeat and FYVE domain containing 1	-0.194639	5.56564	0.257355	0.999931
389	RHOC	ras homolog family member C	-0.222498	7.16942	0.2577	0.999931
94240	EPSTI1	epithelial stromal interaction 1	0.234573	5.1945	0.258224	0.999931
113829	SLC35A4	solute carrier family 35 member A4	-0.123074	6.11896	0.258317	0.999931
169270	ZNF596	zinc finger protein 596	0.198977	0.179068	0.258369	0.999931
401563	C9orf139	chromosome 9 open reading frame 139	0.134573	3.73421	0.258454	0.999931
5799	PTPRN2	protein tyrosine phosphatase, receptor type N2	0.196342	2.17238	0.258466	0.999931
6533	SLC6A6	solute carrier family 6 member 6	-0.201168	7.05583	0.258503	0.999931
3921	RPSA	ribosomal protein SA	0.195869	7.74959	0.25853	0.999931
55571	CNOT11	CCR4-NOT transcription complex subunit 11	0.129907	5.30216	0.25868	0.999931
2178	FANCE	FA complementation group E	-0.216578	2.88504	0.25869	0.999931
9141	PDCD5	programmed cell death 5	0.220199	4.80383	0.258706	0.999931
84243	ZDHHC18	zinc finger DHHC-type containing 18	0.139943	5.52125	0.258728	0.999931
4353	MPO	myeloperoxidase	-0.179819	1.17059	0.259125	0.999931
11133	KPTN	kaptin, actin binding protein	0.177597	2.50838	0.259158	0.999931
79635	CCDC121	coiled-coil domain containing 121	-0.228221	0.81148	0.25917	0.999931
91978	TPGS1	tubulin polyglutamylase complex subunit 1	-0.347776	1.87186	0.259184	0.999931
26147	PHF19	PHD finger protein 19	0.165033	4.80233	0.259389	0.999931
6575	SLC20A2	solute carrier family 20 member 2	0.142188	3.54375	0.259867	0.999931
2649	NR6A1	nuclear receptor subfamily 6 group A member 1	-0.207156	1.40888	0.259891	0.999931
151188	ARL6IP6	ADP ribosylation factor like GTPase 6 interacting protein 6	-0.174043	3.03187	0.259912	0.999931
142678	MIB2	mindbomb E3 ubiquitin protein ligase 2	-0.221405	3.99363	0.260144	0.999931
2110	ETFDH	electron transfer flavoprotein dehydrogenase	-0.130676	4.45324	0.260271	0.999931
5879	RAC1	Rac family small GTPase 1	0.169247	8.2047	0.260403	0.999931
3992	FADS1	fatty acid desaturase 1	0.137322	7.01301	0.260538	0.999931
205428	DIPK2A	divergent protein kinase domain 2A	0.163523	4.48962	0.260808	0.999931
121053	C12orf45	chromosome 12 open reading frame 45	0.225049	3.82606	0.260881	0.999931
126295	ZNF57	zinc finger protein 57	-0.170541	1.70121	0.261175	0.999931
6503	SLA	Src like adaptor	0.134864	7.68761	0.261259	0.999931
2787	GNG5	G protein subunit gamma 5	0.180158	6.73672	0.261463	0.999931
11051	NUDT21	nudix hydrolase 21	-0.140744	5.41478	0.261655	0.999931
196792	FAM24B	family with sequence similarity 24 member B	0.203964	0.814228	0.261757	0.999931
284391	ZNF844	zinc finger protein 844	-0.144514	3.78975	0.261785	0.999931
23475	QPRT	quinolinate phosphoribosyltransferase	0.146307	7.25431	0.261824	0.999931
84769	MPV17L2	MPV17 mitochondrial inner membrane protein like 2	0.165934	3.2581	0.261925	0.999931
80023	NRSN2	neurensin 2	-0.199674	0.552053	0.261948	0.999931
255488	RNF144B	ring finger protein 144B	0.141073	4.79247	0.261999	0.999931
100505771	MHENCR	melanoma highly expressed competing endogenous lncRNA for miR-425 and miR-489	0.219278	1.65779	0.262085	0.999931
343099	CCDC18	coiled-coil domain containing 18	0.236944	2.28175	0.262147	0.999931
23555	TSPAN15	tetraspanin 15	-0.144288	5.13845	0.262167	0.999931
79029	SPATA5L1	spermatogenesis associated 5 like 1	-0.148696	2.89282	0.262215	0.999931
100505738	MIR4458HG	MIR4458 host gene	0.202625	2.46871	0.262357	0.999931
[truncated: 9,767 more rows]
