# Supplementary material for: miR-221-3p Drives the Shift of M2-Macrophages to a Pro-Inflammatory Function by Suppressing JAK3/STAT3 Activation
Source: Front Immunol. 2020 Jan 27;10:3087. doi: 10.3389/fimmu.2019.03087 (PMC6996464; doi:10.3389/fimmu.2019.03087)
Supplement: Supplementary file 4 [file Table_3.xlsx]

## Sheet: RNAseq 221 transfection LPS.csv
GeneId	Symbol	GeneName	log2FC	log2A	P.Value	adj.P.Val
3569	IL6	interleukin 6	1.35398	5.79638	9.45135e-17	1.0921e-12
10563	CXCL13	C-X-C motif chemokine ligand 13	-1.14447	6.98381	2.60433e-13	1.50465e-09
5008	OSM	oncostatin M	1.04218	4.00827	4.69912e-13	1.80994e-09
575	ADGRB1	adhesion G protein-coupled receptor B1	-1.22488	0.978935	2.00852e-10	5.30672e-07
55214	P3H2	prolyl 3-hydroxylase 2	1.00195	0.919709	2.29629e-10	5.30672e-07
56971	CEACAM19	carcinoembryonic antigen related cell adhesion molecule 19	0.813468	2.3103	1.31042e-09	2.37898e-06
891	CCNB1	cyclin B1	0.764455	4.3198	1.44118e-09	2.37898e-06
1901	S1PR1	sphingosine-1-phosphate receptor 1	0.926453	1.7871	1.66694e-09	2.40769e-06
11004	KIF2C	kinesin family member 2C	0.895279	2.23916	2.12818e-09	2.73235e-06
9619	ABCG1	ATP binding cassette subfamily G member 1	1.73736	3.31505	6.21798e-09	7.18488e-06
23098	SARM1	sterile alpha and TIR motif containing 1	0.768509	2.11851	7.22936e-09	7.59412e-06
54900	LAX1	lymphocyte transmembrane adaptor 1	1.01429	0.798032	2.60852e-08	2.51179e-05
7422	VEGFA	vascular endothelial growth factor A	0.652193	6.47954	3.8153e-08	3.39121e-05
220963	SLC16A9	solute carrier family 16 member 9	1.13622	0.69297	4.80791e-08	3.96825e-05
2305	FOXM1	forkhead box M1	0.816125	2.07665	6.41239e-08	4.93968e-05
5054	SERPINE1	serpin family E member 1	0.772797	3.22077	1.604e-07	0.000115839
445347	TARP	TCR gamma alternate reading frame protein	0.728129	5.59198	1.93261e-07	0.000131361
11346	SYNPO	synaptopodin	0.780339	5.25388	2.34358e-07	0.000148359
11167	FSTL1	follistatin like 1	0.750783	3.43162	2.48712e-07	0.000148359
83540	NUF2	NDC80 kinetochore complex component NUF2	0.891629	0.809985	2.56788e-07	0.000148359
51512	GTSE1	G2 and S-phase expressed 1	0.803785	1.63499	3.42154e-07	0.000188266
983	CDK1	cyclin dependent kinase 1	0.947682	3.1081	3.83618e-07	0.000201486
133396	IL31RA	interleukin 31 receptor A	0.941859	1.07916	4.54584e-07	0.000228379
10635	RAD51AP1	RAD51 associated protein 1	0.955977	1.74103	4.95339e-07	0.000238485
6539	SLC6A12	solute carrier family 6 member 12	0.780442	3.80474	6.49765e-07	0.000300321
890	CCNA2	cyclin A2	0.802183	2.68617	7.9952e-07	0.000349997
4920	ROR2	receptor tyrosine kinase like orphan receptor 2	0.798062	1.4881	8.1782e-07	0.000349997
402665	IGLON5	IgLON family member 5	-0.913416	1.33313	8.86215e-07	0.000365722
94	ACVRL1	activin A receptor like type 1	0.671867	4.54429	1.04595e-06	0.000416758
51514	DTL	denticleless E3 ubiquitin protein ligase homolog	0.892306	-0.0473707	1.2594e-06	0.00048508
4210	MEFV	MEFV, pyrin innate immunity regulator	0.555528	5.91958	1.3567e-06	0.0005057
7039	TGFA	transforming growth factor alpha	0.832077	3.61319	1.46788e-06	0.000530043
151648	SGO1	shugoshin 1	0.883664	0.784165	1.69376e-06	0.000593071
84815	MGC12916	uncharacterized protein MGC12916	-0.821211	2.30229	1.9108e-06	0.000649391
1636	ACE	angiotensin I converting enzyme	0.699687	4.86949	2.16749e-06	0.00071558
5817	PVR	poliovirus receptor	0.515858	6.40271	2.35857e-06	0.000757035
26355	FAM162A	family with sequence similarity 162 member A	-0.655121	6.26844	2.44416e-06	0.000763305
643	CXCR5	C-X-C motif chemokine receptor 5	0.63803	3.74263	3.13429e-06	0.000935171
5055	SERPINB2	serpin family B member 2	0.632049	6.72406	3.15635e-06	0.000935171
5806	PTX3	pentraxin 3	0.547009	9.89814	3.4713e-06	0.00100277
7448	VTN	vitronectin	0.717391	2.52864	4.31626e-06	0.00119905
140564	APOBEC3D	apolipoprotein B mRNA editing enzyme catalytic subunit 3D	0.618801	2.03887	4.48389e-06	0.00119905
202151	RANBP3L	RAN binding protein 3 like	1.09056	1.88969	4.48884e-06	0.00119905
3790	KCNS3	potassium voltage-gated channel modifier subfamily S member 3	0.644331	1.88634	4.56585e-06	0.00119905
100533181	FXYD6-FXYD2	FXYD6-FXYD2 readthrough	0.521473	4.44905	5.04034e-06	0.00129425
4929	NR4A2	nuclear receptor subfamily 4 group A member 2	0.654318	2.48793	6.00808e-06	0.0015092
4281	MID1	midline 1	0.79431	-0.161328	6.26444e-06	0.00154012
85301	COL27A1	collagen type XXVII alpha 1 chain	-0.84115	1.26146	7.21972e-06	0.001738
100008587	RNA5-8SN5	RNA, 5.8S ribosomal N5	-0.812925	3.43859	7.72563e-06	0.00181991
55165	CEP55	centrosomal protein 55	0.824208	2.56519	7.87499e-06	0.00181991
9928	KIF14	kinesin family member 14	0.795208	0.588714	8.27607e-06	0.00184158
116039	OSR2	odd-skipped related transciption factor 2	0.620945	4.18318	8.38411e-06	0.00184158
101930114	HSD11B1-AS1	HSD11B1 antisense RNA 1	-0.906712	0.264724	8.46902e-06	0.00184158
2026	ENO2	enolase 2	-0.672252	4.68712	8.60627e-06	0.00184158
4430	MYO1B	myosin IB	-0.63148	4.1628	9.07325e-06	0.00190621
2867	FFAR2	free fatty acid receptor 2	-0.650437	6.30772	1.00598e-05	0.00207573
117854	TRIM6	tripartite motif containing 6	0.658825	2.19151	1.15487e-05	0.00230608
3161	HMMR	hyaluronan mediated motility receptor	0.736986	2.63783	1.18008e-05	0.00230608
25902	MTHFD1L	methylenetetrahydrofolate dehydrogenase (NADP+ dependent) 1 like	-0.556076	3.98399	1.18679e-05	0.00230608
81930	KIF18A	kinesin family member 18A	0.816766	0.219893	1.19745e-05	0.00230608
1063	CENPF	centromere protein F	0.758223	2.74679	1.21939e-05	0.00230985
219654	ZCCHC24	zinc finger CCHC-type containing 24	0.566161	4.63273	1.29716e-05	0.00240509
22974	TPX2	TPX2, microtubule nucleation factor	0.758824	3.15815	1.3113e-05	0.00240509
79801	SHCBP1	SHC binding and spindle associated 1	0.724362	2.34196	1.33723e-05	0.00241432
4288	MKI67	marker of proliferation Ki-67	0.732522	4.22576	1.5328e-05	0.00272485
3909	LAMA3	laminin subunit alpha 3	0.720993	3.40612	1.65423e-05	0.00289615
8835	SOCS2	suppressor of cytokine signaling 2	0.659086	2.81218	1.77688e-05	0.0029889
5360	PLTP	phospholipid transfer protein	0.804109	6.67334	1.78315e-05	0.0029889
7980	TFPI2	tissue factor pathway inhibitor 2	0.916911	1.78685	1.7848e-05	0.0029889
2865	FFAR3	free fatty acid receptor 3	-0.858355	2.48846	1.85656e-05	0.00306466
6491	STIL	STIL, centriolar assembly protein	0.707163	2.11018	1.90045e-05	0.00309291
51421	AMOTL2	angiomotin like 2	0.552543	6.25529	1.93719e-05	0.00310892
11098	PRSS23	serine protease 23	0.497947	3.48935	1.99805e-05	0.00316267
6364	CCL20	C-C motif chemokine ligand 20	0.534345	5.34839	2.05448e-05	0.00320804
912	CD1D	CD1d molecule	-0.589843	2.75242	2.08889e-05	0.00321828
699	BUB1	BUB1 mitotic checkpoint serine/threonine kinase	0.781953	2.99173	2.17069e-05	0.00326641
285195	SLC9A9	solute carrier family 9 member A9	0.631522	3.05848	2.17667e-05	0.00326641
100505702	LINC01094	long intergenic non-protein coding RNA 1094	0.639086	5.94089	2.27246e-05	0.00336644
9394	HS6ST1	heparan sulfate 6-O-sulfotransferase 1	0.739504	4.32544	2.40759e-05	0.00352149
63967	CLSPN	claspin	0.674091	1.72431	2.54667e-05	0.00364659
9833	MELK	maternal embryonic leucine zipper kinase	0.604851	3.55788	2.57565e-05	0.00364659
196883	ADCY4	adenylate cyclase 4	0.570969	2.83641	2.5878e-05	0.00364659
342510	CD300E	CD300e molecule	0.535556	6.46852	2.71026e-05	0.00376358
51279	C1RL	complement C1r subcomponent like	0.475776	4.26756	2.74974e-05	0.00376358
6357	CCL13	C-C motif chemokine ligand 13	0.99937	3.07854	2.76908e-05	0.00376358
23037	PDZD2	PDZ domain containing 2	0.932255	0.603585	2.80111e-05	0.00376358
113451	AZIN2	antizyme inhibitor 2	0.577497	2.19631	3.15706e-05	0.00419309
55	ACPP	acid phosphatase, prostate	0.539592	4.1095	3.64189e-05	0.00478205
8073	PTP4A2	protein tyrosine phosphatase type IVA, member 2	-0.411592	6.96028	4.56866e-05	0.00591903
9837	GINS1	GINS complex subunit 1	0.707531	2.18106	4.61024e-05	0.00591903
9055	PRC1	protein regulator of cytokinesis 1	0.669684	3.0468	4.74864e-05	0.00602973
2517	FUCA1	alpha-L-fucosidase 1	0.459546	11.3129	4.89365e-05	0.00614632
2730	GCLM	glutamate-cysteine ligase modifier subunit	0.596881	3.6151	5.05265e-05	0.00627778
160364	CLEC12A	C-type lectin domain family 12 member A	0.582695	5.4598	5.14788e-05	0.00628248
11142	PKIG	cAMP-dependent protein kinase inhibitor gamma	0.945476	0.79435	5.16517e-05	0.00628248
2324	FLT4	fms related tyrosine kinase 4	0.639994	1.07003	5.33817e-05	0.00642526
10721	POLQ	DNA polymerase theta	0.714813	0.599054	5.4187e-05	0.00645495
79850	FAM57A	family with sequence similarity 57 member A	-0.687902	3.83506	5.79593e-05	0.00683387
497189	TIFAB	TIFA inhibitor	-0.555146	3.98556	6.00132e-05	0.00700457
374393	FAM111B	family with sequence similarity 111 member B	0.743476	-0.222713	6.32676e-05	0.00731057
81029	WNT5B	Wnt family member 5B	-0.916145	-0.212495	6.44549e-05	0.00736051
284119	CAVIN1	caveolae associated protein 1	0.543553	4.62909	6.49738e-05	0.00736051
2919	CXCL1	C-X-C motif chemokine ligand 1	-0.890257	3.34914	6.58865e-05	0.00739144
84939	MUM1	melanoma associated antigen (mutated) 1	-0.544043	2.38082	6.89726e-05	0.00766325
4199	ME1	malic enzyme 1	0.479669	3.48208	7.33489e-05	0.00807187
51300	TIMMDC1	translocase of inner mitochondrial membrane domain containing 1	-0.507824	4.13778	7.963e-05	0.00868042
94015	TTYH2	tweety family member 2	0.494538	5.62255	8.15863e-05	0.00877158
6645	SNTB2	syntrophin beta 2	0.460415	4.72219	8.19845e-05	0.00877158
1438	CSF2RA	colony stimulating factor 2 receptor alpha subunit	0.523517	2.96228	8.51639e-05	0.00902816
5021	OXTR	oxytocin receptor	0.582425	2.42661	9.52564e-05	0.0100063
127687	C1orf122	chromosome 1 open reading frame 122	-0.826464	7.09388	9.61488e-05	0.010009
3394	IRF8	interferon regulatory factor 8	0.423421	8.48804	9.8803e-05	0.0101637
84255	SLC37A3	solute carrier family 37 member 3	0.597427	2.61445	9.93943e-05	0.0101637
8722	CTSF	cathepsin F	-0.613816	4.28062	0.000102757	0.0103469
7083	TK1	thymidine kinase 1	0.558879	2.8576	0.000102976	0.0103469
165257	C1QL2	complement C1q like 2	-0.659793	1.08065	0.000105078	0.0104671
27350	APOBEC3C	apolipoprotein B mRNA editing enzyme catalytic subunit 3C	0.448441	5.76861	0.000106895	0.0105571
4493	MT1E	metallothionein 1E	-0.530385	5.66721	0.000116316	0.0113901
5997	RGS2	regulator of G protein signaling 2	-0.522514	3.67972	0.00011821	0.0114783
11035	RIPK3	receptor interacting serine/threonine kinase 3	0.500544	4.68624	0.000119816	0.0115372
3148	HMGB2	high mobility group box 2	0.43099	3.62626	0.000125968	0.0120294
100506776	TRG-AS1	T cell receptor gamma locus antisense RNA 1	0.455988	4.97505	0.000127161	0.0120438
7267	TTC3	tetratricopeptide repeat domain 3	-0.529416	4.46565	0.000135672	0.0126612
23555	TSPAN15	tetraspanin 15	-0.695555	1.48473	0.00013587	0.0126612
273	AMPH	amphiphysin	0.737038	0.288936	0.000138999	0.0127893
134285	TMEM171	transmembrane protein 171	0.506597	5.82622	0.000139459	0.0127893
5608	MAP2K6	mitogen-activated protein kinase kinase 6	0.743578	2.44911	0.000141365	0.012862
8515	ITGA10	integrin subunit alpha 10	0.593894	3.35437	0.000149558	0.0135011
2706	GJB2	gap junction protein beta 2	0.525971	6.12454	0.000151369	0.0135498
3710	ITPR3	inositol 1,4,5-trisphosphate receptor type 3	0.66919	1.1689	0.000152442	0.0135498
683	BST1	bone marrow stromal cell antigen 1	0.488262	4.35121	0.000155033	0.0135949
4128	MAOA	monoamine oxidase A	-0.543124	6.99836	0.000156045	0.0135949
4501	MT1X	metallothionein 1X	-0.763755	4.7981	0.00015648	0.0135949
51203	NUSAP1	nucleolar and spindle associated protein 1	0.633053	2.63924	0.000161862	0.0139576
7436	VLDLR	very low density lipoprotein receptor	-0.632961	3.97041	0.000174496	0.0149356
7984	ARHGEF5	Rho guanine nucleotide exchange factor 5	0.660247	-0.193757	0.00017774	0.0151014
3832	KIF11	kinesin family member 11	0.60549	2.09156	0.000182263	0.0153172
4504	MT3	metallothionein 3	-0.943633	0.234013	0.000182931	0.0153172
155038	GIMAP8	GTPase, IMAP family member 8	0.401122	6.76918	0.000192866	0.0160328
355	FAS	Fas cell surface death receptor	0.551	7.07798	0.000206064	0.0169966
7421	VDR	vitamin D receptor	0.41174	4.8494	0.000207401	0.0169966
80010	RMI1	RecQ mediated genome instability 1	0.566652	3.0764	0.000211402	0.0172025
7443	VRK1	VRK serine/threonine kinase 1	0.552761	1.9286	0.000213823	0.0172778
80045	GPR157	G protein-coupled receptor 157	0.425223	3.73746	0.00022034	0.0176808
10733	PLK4	polo like kinase 4	0.830388	1.18302	0.000224457	0.0178869
84327	ZBED3	zinc finger BED-type containing 3	-0.534806	1.26638	0.000230886	0.0182732
8125	ANP32A	acidic nuclear phosphoprotein 32 family member A	-0.39675	4.9946	0.000236309	0.0185752
91663	MYADM	myeloid associated differentiation marker	0.600655	5.54608	0.000242891	0.0189635
5077	PAX3	paired box 3	0.721964	0.624215	0.000247194	0.01917
51060	TXNDC12	thioredoxin domain containing 12	-0.364172	5.54688	0.000259294	0.0199743
146909	KIF18B	kinesin family member 18B	0.615715	0.363144	0.000265882	0.0203461
920	CD4	CD4 molecule	-0.519374	8.49226	0.000272123	0.0206867
9844	ELMO1	engulfment and cell motility 1	0.447637	3.79663	0.00028063	0.0211391
59	ACTA2	actin, alpha 2, smooth muscle, aorta	0.42537	4.20047	0.000281732	0.0211391
400617	KCNJ2-AS1	KCNJ2 antisense RNA 1	-0.726133	0.136399	0.000287916	0.0212388
9493	KIF23	kinesin family member 23	0.738405	1.93677	0.000288299	0.0212388
54541	DDIT4	DNA damage inducible transcript 4	-0.484536	7.40615	0.000288575	0.0212388
4240	MFGE8	milk fat globule-EGF factor 8 protein	0.592921	1.91796	0.00030159	0.0220562
161823	ADAL	adenosine deaminase like	-0.529526	0.984732	0.000304654	0.0221401
55076	TMEM45A	transmembrane protein 45A	-0.606077	4.51962	0.000309254	0.0223339
144100	PLEKHA7	pleckstrin homology domain containing A7	0.630039	-0.0739439	0.000316782	0.0226239
8291	DYSF	dysferlin	0.426891	5.21025	0.000317452	0.0226239
3678	ITGA5	integrin subunit alpha 5	0.380528	8.1805	0.000319689	0.0226239
10570	DPYSL4	dihydropyrimidinase like 4	-0.738863	3.79705	0.000321101	0.0226239
199745	THAP8	THAP domain containing 8	-0.524964	1.86531	0.000327164	0.0229114
1117	CHI3L2	chitinase 3 like 2	-0.556768	7.54244	0.000330551	0.0230091
3593	IL12B	interleukin 12B	0.643182	4.02296	0.000344231	0.0238179
81035	COLEC12	collectin subfamily member 12	0.626358	4.40421	0.000352961	0.0242766
2288	FKBP4	FK506 binding protein 4	-0.53748	4.52208	0.000356277	0.0242767
64151	NCAPG	non-SMC condensin I complex subunit G	0.717648	2.33953	0.000357165	0.0242767
6096	RORB	RAR related orphan receptor B	0.603027	1.40706	0.000396466	0.0266875
19	ABCA1	ATP binding cassette subfamily A member 1	0.531128	8.71971	0.000399464	0.0266875
399	RHOH	ras homolog family member H	0.467722	4.18016	0.000399562	0.0266875
8633	UNC5C	unc-5 netrin receptor C	0.404949	4.45275	0.000403062	0.0267666
23015	GOLGA8A	golgin A8 family member A	-0.597609	3.70069	0.000411767	0.0271884
164091	PAQR7	progestin and adipoQ receptor family member 7	-0.621239	2.26886	0.000421627	0.0273986
140947	DCANP1	dendritic cell associated nuclear protein	-0.636561	2.48353	0.000421929	0.0273986
1233	CCR4	C-C motif chemokine receptor 4	0.493139	2.44213	0.000422064	0.0273986
23046	KIF21B	kinesin family member 21B	0.585542	2.05865	0.000434507	0.027904
149175	MANEAL	mannosidase endo-alpha like	-0.545023	2.5747	0.000434679	0.027904
1390	CREM	cAMP responsive element modulator	0.471379	5.13908	0.000443788	0.0283313
10974	ADIRF	adipogenesis regulatory factor	-0.833949	3.06549	0.000463638	0.0294359
9918	NCAPD2	non-SMC condensin I complex subunit D2	0.449759	3.54859	0.000472941	0.0298625
4321	MMP12	matrix metallopeptidase 12	-0.652368	5.28475	0.00049363	0.0309476
85379	KIAA1671	KIAA1671	0.450694	3.85749	0.000496092	0.0309476
2353	FOS	Fos proto-oncogene, AP-1 transcription factor subunit	-0.633523	0.79586	0.000498162	0.0309476
8553	BHLHE40	basic helix-loop-helix family member e40	0.395281	7.87045	0.00050152	0.0309896
8854	ALDH1A2	aldehyde dehydrogenase 1 family member A2	-1.08601	5.28892	0.00051757	0.0316861
220042	DDIAS	DNA damage induced apoptosis suppressor	0.581121	1.34285	0.000518275	0.0316861
10046	MAMLD1	mastermind like domain containing 1	0.563272	1.44349	0.000524033	0.031831
10036	CHAF1A	chromatin assembly factor 1 subunit A	0.536565	1.21388	0.000526155	0.031831
55010	PARPBP	PARP1 binding protein	0.698759	0.457278	0.000533539	0.0319507
7112	TMPO	thymopoietin	0.491114	4.65797	0.000533665	0.0319507
5991	RFX3	regulatory factor X3	0.501532	3.07307	0.000542463	0.0321984
3797	KIF3C	kinesin family member 3C	0.541032	1.34878	0.000544979	0.0321984
9133	CCNB2	cyclin B2	0.532409	1.92872	0.000548044	0.0321984
55635	DEPDC1	DEP domain containing 1	0.573539	0.463831	0.000548947	0.0321984
100288637	LOC100288637	OTU deubiquitinase 7A pseudogene	0.494791	1.5742	0.000555176	0.0323993
9019	MPZL1	myelin protein zero like 1	-0.371756	6.34961	0.000571754	0.0331991
91748	ELMSAN1	ELM2 and Myb/SANT domain containing 1	0.565023	3.15127	0.000577737	0.0333788
4897	NRCAM	neuronal cell adhesion molecule	0.615944	-0.0780565	0.000580898	0.0333944
23108	RAP1GAP2	RAP1 GTPase activating protein 2	0.589419	2.4584	0.000591931	0.0338602
101928865	LOC101928865	uncharacterized LOC101928865	0.600479	0.228253	0.000605375	0.0344005
100616211	MIR4709	microRNA 4709	-0.418382	6.98822	0.00060733	0.0344005
9829	DNAJC6	DnaJ heat shock protein family (Hsp40) member C6	0.503074	3.7354	0.000611532	0.0344481
5583	PRKCH	protein kinase C eta	0.475067	3.91141	0.000614132	0.0344481
55893	ZNF395	zinc finger protein 395	-0.471549	5.03131	0.00061999	0.0346086
1154	CISH	cytokine inducible SH2 containing protein	0.393711	5.64842	0.000630912	0.035049
80349	WDR61	WD repeat domain 61	-0.371315	4.44266	0.000640558	0.0354146
81558	FAM117A	family with sequence similarity 117 member A	0.472534	1.89056	0.000664158	0.0364961
79370	BCL2L14	BCL2 like 14	0.433621	6.39171	0.000666437	0.0364961
64231	MS4A6A	membrane spanning 4-domains A6A	0.411673	6.92683	0.000679925	0.0370591
10643	IGF2BP3	insulin like growth factor 2 mRNA binding protein 3	0.707813	5.21802	0.000688288	0.0373388
22993	HMGXB3	HMG-box containing 3	0.367769	6.27409	0.000694874	0.0374843
3516	RBPJ	recombination signal binding protein for immunoglobulin kappa J region	-0.337089	5.88535	0.000697458	0.0374843
4688	NCF2	neutrophil cytosolic factor 2	0.54248	8.43004	0.000706568	0.0377981
8974	P4HA2	prolyl 4-hydroxylase subunit alpha 2	-0.400228	5.96427	0.000714639	0.0380537
10076	PTPRU	protein tyrosine phosphatase, receptor type U	0.568876	1.31398	0.000720534	0.0381916
5168	ENPP2	ectonucleotide pyrophosphatase/phosphodiesterase 2	0.453213	6.88906	0.000731062	0.0385727
56670	SUCNR1	succinate receptor 1	0.810341	5.68737	0.000735407	0.0386256
79656	BEND5	BEN domain containing 5	-0.726845	1.51833	0.000748845	0.0391534
9572	NR1D1	nuclear receptor subfamily 1 group D member 1	0.560602	0.902367	0.000753954	0.0392429
284716	RIMKLA	ribosomal modification protein rimK like family member A	-0.671353	1.61258	0.000787913	0.0408266
116228	COX20	cytochrome c oxidase assembly factor COX20	-0.379819	4.36363	0.00081162	0.0418673
5452	POU2F2	POU class 2 homeobox 2	-0.512393	4.96118	0.000817059	0.0419605
201625	DNAH12	dynein axonemal heavy chain 12	0.718698	0.00749504	0.000826458	0.0421217
169355	IDO2	indoleamine 2,3-dioxygenase 2	0.578924	1.52406	0.000827489	0.0421217
9447	AIM2	absent in melanoma 2	0.433862	6.20026	0.000832498	0.0421909
51561	IL23A	interleukin 23 subunit alpha	0.601501	2.96296	0.00083835	0.0423019
3615	IMPDH2	inosine monophosphate dehydrogenase 2	-0.490242	3.90678	0.00084758	0.0425817
29127	RACGAP1	Rac GTPase activating protein 1	0.511558	3.00149	0.000868805	0.0434591
4830	NME1	NME/NM23 nucleoside diphosphate kinase 1	-0.454678	4.29873	0.000882217	0.0437053
7153	TOP2A	DNA topoisomerase II alpha	0.58391	3.23339	0.000882566	0.0437053
55771	PRR11	proline rich 11	0.495118	2.27291	0.000885076	0.0437053
342184	FMN1	formin 1	0.486234	5.61512	0.000907108	0.0446027
3937	LCP2	lymphocyte cytosolic protein 2	0.412108	7.20407	0.00093129	0.0455977
79870	BAALC	BAALC, MAP3K1 and KLF4 binding	-0.428585	5.84884	0.000936144	0.045642
55512	SMPD3	sphingomyelin phosphodiesterase 3	-0.616991	-0.267964	0.000947345	0.045967
53826	FXYD6	FXYD domain containing ion transport regulator 6	0.422943	7.40641	0.00095272	0.045967
9846	GAB2	GRB2 associated binding protein 2	0.350448	7.19002	0.000954745	0.045967
60485	SAV1	salvador family WW domain containing protein 1	0.413265	5.54847	0.000959597	0.0460089
8322	FZD4	frizzled class receptor 4	0.567186	0.42343	0.000969967	0.046191
150468	CKAP2L	cytoskeleton associated protein 2 like	0.646754	1.11646	0.00097139	0.046191
84000	TMPRSS13	transmembrane serine protease 13	0.376144	4.48333	0.000991615	0.0469595
5425	POLD2	DNA polymerase delta 2, accessory subunit	-0.552421	3.49215	0.00100873	0.0475751
51365	PLA1A	phospholipase A1 member A	0.589762	3.83869	0.00101827	0.0478299
11065	UBE2C	ubiquitin conjugating enzyme E2 C	0.470672	1.33525	0.00102262	0.0478394
51428	DDX41	DEAD-box helicase 41	-0.44551	6.91192	0.00104841	0.0488483
79365	BHLHE41	basic helix-loop-helix family member e41	-0.581197	4.71653	0.00106853	0.0495857
79623	GALNT14	polypeptide N-acetylgalactosaminyltransferase 14	0.520551	1.99098	0.00107666	0.0497629
10924	SMPDL3A	sphingomyelin phosphodiesterase acid like 3A	0.596422	5.03644	0.00108096	0.0497629
669	BPGM	bisphosphoglycerate mutase	0.413892	5.31719	0.00112152	0.0514253
54507	ADAMTSL4	ADAMTS like 4	0.463859	3.82626	0.00114507	0.0522978
58497	PRUNE1	prune exopolyphosphatase 1	-0.43074	2.41769	0.00115338	0.0524697
81493	SYNC	syncoilin, intermediate filament protein	0.653026	2.05257	0.00119637	0.0542118
55143	CDCA8	cell division cycle associated 8	0.675488	1.48224	0.00120874	0.0545585
143686	SESN3	sestrin 3	-0.419221	6.70918	0.00124676	0.0560558
2167	FABP4	fatty acid binding protein 4	-0.589423	5.66357	0.00126878	0.0568247
4828	NMB	neuromedin B	-0.616917	2.42779	0.00129355	0.0577101
284293	HMSD	histocompatibility minor serpin domain containing	0.589968	0.225349	0.00133032	0.0591224
51247	PAIP2	poly(A) binding protein interacting protein 2	-0.318801	5.52132	0.00138162	0.0611006
8771	TNFRSF6B	TNF receptor superfamily member 6b	-0.990609	2.24118	0.00139339	0.0611006
9945	GFPT2	glutamine-fructose-6-phosphate transaminase 2	0.576985	1.95489	0.00139433	0.0611006
701	BUB1B	BUB1 mitotic checkpoint serine/threonine kinase B	0.6969	0.959063	0.00139598	0.0611006
6590	SLPI	secretory leukocyte peptidase inhibitor	0.678294	-0.251813	0.00142497	0.0621341
9415	FADS2	fatty acid desaturase 2	0.488937	5.23288	0.00144136	0.0626124
50636	ANO7	anoctamin 7	-0.656701	1.12127	0.00148267	0.0641657
84988	PPP1R16A	protein phosphatase 1 regulatory subunit 16A	-0.54786	4.01551	0.00149201	0.0643292
10024	TROAP	trophinin associated protein	0.59041	1.00523	0.00151219	0.0647908
7439	BEST1	bestrophin 1	-0.636723	6.27615	0.00151806	0.0647908
6036	RNASE2	ribonuclease A family member 2	0.683945	3.30257	0.00151954	0.0647908
57082	KNL1	kinetochore scaffold 1	0.65977	1.80312	0.00154055	0.0652727
11119	BTN3A1	butyrophilin subfamily 3 member A1	0.328818	5.27353	0.00154214	0.0652727
196410	METTL7B	methyltransferase like 7B	0.705203	3.15256	0.00155524	0.06553
144455	E2F7	E2F transcription factor 7	0.665236	0.660764	0.00155956	0.06553
201725	C4orf46	chromosome 4 open reading frame 46	0.430975	4.01118	0.00156742	0.0655654
10678	B3GNT2	UDP-GlcNAc:betaGal beta-1,3-N-acetylglucosaminyltransferase 2	0.582856	7.09788	0.00157323	0.0655654
114907	FBXO32	F-box protein 32	0.475682	2.20115	0.00157982	0.0655654
205	AK4	adenylate kinase 4	-0.364032	6.84906	0.00158861	0.0655654
3619	INCENP	inner centromere protein	0.433816	2.7184	0.00158878	0.0655654
3662	IRF4	interferon regulatory factor 4	0.370362	5.39575	0.00159932	0.0657656
54984	PINX1	PIN2 (TERF1) interacting telomerase inhibitor 1	-0.464035	2.50001	0.00161161	0.0659201
6387	CXCL12	C-X-C motif chemokine ligand 12	0.497373	3.38277	0.00161449	0.0659201
23705	CADM1	cell adhesion molecule 1	-0.426362	5.61615	0.00168095	0.0683921
7903	ST8SIA4	ST8 alpha-N-acetyl-neuraminide alpha-2,8-sialyltransferase 4	-0.345167	5.51049	0.00169371	0.0686695
113791	PIK3IP1	phosphoinositide-3-kinase interacting protein 1	-0.550014	2.38784	0.00170218	0.0687718
11314	CD300A	CD300a molecule	-0.33977	5.73337	0.00170921	0.0688152
9744	ACAP1	ArfGAP with coiled-coil, ankyrin repeat and PH domains 1	0.481142	3.05148	0.00174379	0.0699635
10507	SEMA4D	semaphorin 4D	0.368673	6.13048	0.00175048	0.069989
1978	EIF4EBP1	eukaryotic translation initiation factor 4E binding protein 1	-0.554689	3.52766	0.00176525	0.0700768
9212	AURKB	aurora kinase B	0.628211	0.946338	0.00176878	0.0700768
7456	WIPF1	WAS/WASL interacting protein family member 1	0.367392	7.50003	0.00178555	0.0700768
55166	CENPQ	centromere protein Q	0.46835	1.12179	0.00179012	0.0700768
53829	P2RY13	purinergic receptor P2Y13	0.551055	4.15995	0.0017916	0.0700768
55871	CBWD1	COBW domain containing 1	-0.310157	6.10323	0.00179276	0.0700768
123096	SLC25A29	solute carrier family 25 member 29	-0.470963	2.89549	0.00179732	0.0700768
4597	MVD	mevalonate diphosphate decarboxylase	-0.554726	4.72419	0.0018012	0.0700768
6775	STAT4	signal transducer and activator of transcription 4	0.315633	7.47021	0.00184292	0.0713696
4001	LMNB1	lamin B1	0.363712	7.21989	0.00184678	0.0713696
11343	MGLL	monoglyceride lipase	-0.349379	8.73876	0.00186425	0.0718048
7293	TNFRSF4	TNF receptor superfamily member 4	-0.710668	4.09047	0.00187094	0.071823
149603	RNF187	ring finger protein 187	-0.417747	6.03204	0.00188607	0.0719313
54543	TOMM7	translocase of outer mitochondrial membrane 7	-0.407311	5.96554	0.00188621	0.0719313
64116	SLC39A8	solute carrier family 39 member 8	-0.327654	10.6686	0.0019188	0.0727359
2720	GLB1	galactosidase beta 1	0.333163	7.37301	0.00193092	0.0727359
23230	VPS13A	vacuolar protein sorting 13 homolog A	-0.414823	5.25147	0.00193206	0.0727359
8655	DYNLL1	dynein light chain LC8-type 1	-0.335932	7.39913	0.0019335	0.0727359
3604	TNFRSF9	TNF receptor superfamily member 9	0.392988	6.11187	0.00193878	0.0727359
6693	SPN	sialophorin	0.352238	7.20844	0.00194807	0.0728477
23096	IQSEC2	IQ motif and Sec7 domain 2	0.40304	4.10749	0.0019723	0.073516
10112	KIF20A	kinesin family member 20A	0.646487	1.26141	0.00198277	0.073569
2256	FGF11	fibroblast growth factor 11	-0.498353	5.08513	0.00198646	0.073569
23635	SSBP2	single stranded DNA binding protein 2	-0.437393	2.75508	0.00200083	0.0737069
56731	SLC2A4RG	SLC2A4 regulator	-0.435806	2.30834	0.00200358	0.0737069
57198	ATP8B2	ATPase phospholipid transporting 8B2	0.408749	2.55648	0.00200932	0.0737069
10907	TXNL4A	thioredoxin like 4A	-0.38342	4.93536	0.00202581	0.0740769
90529	STPG1	sperm tail PG-rich repeat containing 1	0.502839	1.59001	0.0020361	0.0742181
4351	MPI	mannose phosphate isomerase	-0.444857	4.31297	0.00205989	0.0746471
4495	MT1G	metallothionein 1G	-0.681474	3.38916	0.00206079	0.0746471
7327	UBE2G2	ubiquitin conjugating enzyme E2 G2	-0.336907	5.45771	0.00209222	0.0753053
440695	ETV3L	ETS variant 3 like	-0.386663	4.19461	0.00209659	0.0753053
115330	GPR146	G protein-coupled receptor 146	-0.635518	3.45418	0.00209851	0.0753053
9826	ARHGEF11	Rho guanine nucleotide exchange factor 11	0.31964	8.71628	0.00210876	0.0754296
1184	CLCN5	chloride voltage-gated channel 5	-0.391583	3.0054	0.00212082	0.0754296
101928399	LINC01679	long intergenic non-protein coding RNA 1679	-0.627794	1.24184	0.00212156	0.0754296
165904	XIRP1	xin actin binding repeat containing 1	0.426223	2.24815	0.00212899	0.0754615
388962	BOLA3	bolA family member 3	-0.381276	3.7632	0.0021712	0.0766674
5743	PTGS2	prostaglandin-endoperoxide synthase 2	0.425802	7.37298	0.00217628	0.0766674
645832	SEBOX	SEBOX homeobox	0.60219	0.474416	0.00220301	0.0766878
51301	GCNT4	glucosaminyl (N-acetyl) transferase 4, core 2	0.455076	3.78115	0.00220389	0.0766878
10630	PDPN	podoplanin	-0.319549	5.82543	0.00220846	0.0766878
84886	C1orf198	chromosome 1 open reading frame 198	-0.375388	3.12306	0.0022106	0.0766878
6383	SDC2	syndecan 2	-0.417695	6.26553	0.0022135	0.0766878
4881	NPR1	natriuretic peptide receptor 1	0.496086	2.76881	0.00222701	0.0766878
7272	TTK	TTK protein kinase	0.556883	1.28301	0.00222928	0.0766878
56944	OLFML3	olfactomedin like 3	-0.798445	2.29605	0.00223199	0.0766878
4998	ORC1	origin recognition complex subunit 1	0.505174	0.0102571	0.00223659	0.0766878
55328	RNLS	renalase, FAD dependent amine oxidase	0.555632	1.0522	0.00226041	0.0772075
120379	PIH1D2	PIH1 domain containing 2	0.550364	0.708804	0.00226511	0.0772075
3925	STMN1	stathmin 1	0.418258	3.8144	0.00232334	0.0789593
3753	KCNE1	potassium voltage-gated channel subfamily E regulatory subunit 1	0.381359	3.74542	0.00235008	0.0796339
23306	NEMP1	nuclear envelope integral membrane protein 1	0.388437	4.76754	0.00239956	0.0809405
5732	PTGER2	prostaglandin E receptor 2	-0.394899	3.93758	0.00240265	0.0809405
347902	AMIGO2	adhesion molecule with Ig like domain 2	0.501159	2.05756	0.00241623	0.0811614
79960	JADE1	jade family PHD finger 1	-0.487731	0.541404	0.00244801	0.0815484
6776	STAT5A	signal transducer and activator of transcription 5A	0.364682	8.33385	0.00245159	0.0815484
5347	PLK1	polo like kinase 1	0.429795	2.32559	0.00245467	0.0815484
112574	SNX18	sorting nexin 18	0.387816	4.63222	0.00245598	0.0815484
843	CASP10	caspase 10	0.308113	6.7299	0.00246863	0.0817337
441518	RTL8B	retrotransposon Gag like 8B	-0.394393	2.95331	0.00248555	0.0820586
23327	NEDD4L	neural precursor cell expressed, developmentally down-regulated 4-like, E3 ubiquitin protein ligase	-0.318402	5.06653	0.00250229	0.0823761
24137	KIF4A	kinesin family member 4A	0.649221	1.165	0.00252286	0.0828171
121457	IKBIP	IKBKB interacting protein	-0.381035	3.99071	0.00253562	0.0828776
665	BNIP3L	BCL2 interacting protein 3 like	-0.318823	7.85567	0.00253905	0.0828776
133746	JMY	junction mediating and regulatory protein, p53 cofactor	-0.563296	0.426796	0.00260282	0.0847199
3679	ITGA7	integrin subunit alpha 7	0.685967	-0.0442211	0.00261437	0.0848569
57561	ARRDC3	arrestin domain containing 3	-0.43628	6.59352	0.00263347	0.0852374
9746	CLSTN3	calsyntenin 3	0.459874	1.35184	0.00265756	0.0857768
83999	KREMEN1	kringle containing transmembrane protein 1	0.402523	2.73506	0.00270799	0.0871611
4185	ADAM11	ADAM metallopeptidase domain 11	-0.610236	0.412862	0.00272101	0.0873368
2997	GYS1	glycogen synthase 1	-0.381241	6.95489	0.0027789	0.0889479
90627	STARD13	StAR related lipid transfer domain containing 13	0.416655	2.52574	0.00281319	0.0897968
101927550	LOC101927550	uncharacterized LOC101927550	-0.570292	0.26429	0.00283457	0.0902298
92	ACVR2A	activin A receptor type 2A	-0.436854	2.37922	0.0028571	0.0906973
79056	PRRG4	proline rich and Gla domain 4	0.424108	4.14799	0.00288059	0.0911923
474344	GIMAP6	GTPase, IMAP family member 6	0.387773	5.18232	0.00288969	0.0912304
8836	GGH	gamma-glutamyl hydrolase	0.401454	3.10631	0.00289978	0.0912996
10606	PAICS	phosphoribosylaminoimidazole carboxylase and phosphoribosylaminoimidazolesuccinocarboxamide synthase	-0.403712	5.96916	0.00293814	0.0920536
10625	IVNS1ABP	influenza virus NS1A binding protein	-0.384621	7.55362	0.00293966	0.0920536
2219	FCN1	ficolin 1	0.398078	7.2168	0.0029487	0.0920871
3312	HSPA8	heat shock protein family A (Hsp70) member 8	-0.342888	10.3737	0.00297421	0.0926335
8482	SEMA7A	semaphorin 7A (John Milton Hagen blood group)	0.291758	5.3284	0.00301946	0.09379
55215	FANCI	FA complementation group I	0.496978	1.85105	0.00304712	0.0943954
113829	SLC35A4	solute carrier family 35 member A4	-0.340221	6.46071	0.00309659	0.0956713
11326	VSIG4	V-set and immunoglobulin domain containing 4	0.419363	7.16575	0.00311109	0.0958629
10677	AVIL	advillin	0.433431	1.172	0.00313325	0.0962037
23240	TMEM131L	transmembrane 131 like	-0.426538	4.18475	0.00314608	0.0962037
83990	BRIP1	BRCA1 interacting protein C-terminal helicase 1	0.379172	6.33542	0.00315681	0.0962037
147495	APCDD1	APC down-regulated 1	-0.501181	0.387848	0.00315986	0.0962037
93594	TBC1D31	TBC1 domain family member 31	0.509972	3.11427	0.00316669	0.0962037
55325	UFSP2	UFM1 specific peptidase 2	-0.340134	3.18051	0.0031721	0.0962037
58480	RHOU	ras homolog family member U	0.344804	6.79932	0.00324179	0.0978026
8900	CCNA1	cyclin A1	0.545599	6.98319	0.00324287	0.0978026
7453	WARS	tryptophanyl-tRNA synthetase	0.2944	12.1379	0.00325021	0.0978026
5352	PLOD2	procollagen-lysine,2-oxoglutarate 5-dioxygenase 2	-0.472091	5.34236	0.00326874	0.0981046
23127	COLGALT2	collagen beta(1-O)galactosyltransferase 2	-0.622732	-0.0869614	0.00327809	0.0981303
5983	RFC3	replication factor C subunit 3	0.534972	0.293032	0.00331041	0.0988418
54434	SSH1	slingshot protein phosphatase 1	0.330405	5.5057	0.00337635	0.100551
115019	SLC26A9	solute carrier family 26 member 9	0.517045	0.429532	0.00338972	0.10069
219844	HYLS1	HYLS1, centriolar and ciliogenesis associated	0.490477	2.29788	0.00340382	0.100849
6640	SNTA1	syntrophin alpha 1	-0.428561	2.36265	0.00343742	0.101584
586	BCAT1	branched chain amino acid transaminase 1	-0.338981	6.31382	0.00347769	0.102512
9123	SLC16A3	solute carrier family 16 member 3	-0.443869	8.81739	0.00350358	0.102768
23382	AHCYL2	adenosylhomocysteinase like 2	0.446989	4.44379	0.00351215	0.102768
9507	ADAMTS4	ADAM metallopeptidase with thrombospondin type 1 motif 4	0.527759	3.4242	0.00351644	0.102768
83716	CRISPLD2	cysteine rich secretory protein LCCL domain containing 2	-0.398319	2.82154	0.00352196	0.102768
1164	CKS2	CDC28 protein kinase regulatory subunit 2	0.396261	3.01139	0.00353623	0.102925
675	BRCA2	BRCA2, DNA repair associated	0.397745	4.13209	0.00357835	0.103735
6199	RPS6KB2	ribosomal protein S6 kinase B2	-0.372011	4.40838	0.0035862	0.103735
153443	SRFBP1	serum response factor binding protein 1	0.431994	4.52438	0.00359102	0.103735
64110	MAGEF1	MAGE family member F1	0.493467	0.622302	0.0036149	0.104038
145567	TTC7B	tetratricopeptide repeat domain 7B	0.359535	4.62781	0.00361949	0.104038
10577	NPC2	NPC intracellular cholesterol transporter 2	-0.301081	9.75891	0.00367193	0.105283
3280	HES1	hes family bHLH transcription factor 1	0.625195	1.54826	0.00372999	0.106683
83636	C19orf12	chromosome 19 open reading frame 12	0.292364	5.30427	0.0037412	0.10674
64174	DPEP2	dipeptidase 2	-0.343688	3.46886	0.00378707	0.107628
10969	EBNA1BP2	EBNA1 binding protein 2	-0.336892	4.02577	0.00379095	0.107628
1236	CCR7	C-C motif chemokine receptor 7	0.299948	8.64579	0.00382406	0.10807
7852	CXCR4	C-X-C motif chemokine receptor 4	-0.369474	4.30113	0.00383396	0.10807
4499	MT1M	metallothionein 1M	-0.539508	4.83865	0.00383459	0.10807
4084	MXD1	MAX dimerization protein 1	-0.335676	6.88776	0.00384475	0.108093
57494	RIMKLB	ribosomal modification protein rimK like family member B	-0.336623	4.28196	0.00388296	0.108902
326625	MMAB	metabolism of cobalamin associated B	-0.50605	2.53581	0.00389271	0.108911
26191	PTPN22	protein tyrosine phosphatase, non-receptor type 22	-0.51784	0.78011	0.00392479	0.109543
1889	ECE1	endothelin converting enzyme 1	0.319009	5.33719	0.00395846	0.110217
79929	MAP6D1	MAP6 domain containing 1	-0.676265	0.354989	0.00398911	0.110803
113130	CDCA5	cell division cycle associated 5	0.481056	1.43702	0.00400628	0.111013
220323	OAF	out at first homolog	0.380947	2.87907	0.00402828	0.111356
2004	ELK3	ELK3, ETS transcription factor	0.439429	2.8622	0.00410456	0.113194
4313	MMP2	matrix metallopeptidase 2	0.365293	4.89755	0.00411584	0.113234
727	C5	complement C5	0.602163	2.93153	0.00416833	0.114406
6480	ST6GAL1	ST6 beta-galactoside alpha-2,6-sialyltransferase 1	0.306661	5.12005	0.00423625	0.115995
151827	LRRC34	leucine rich repeat containing 34	0.579206	-0.340236	0.00425693	0.116261
50853	VILL	villin like	-0.437354	3.36339	0.00427315	0.116261
80774	LIMD2	LIM domain containing 2	-0.603577	3.91508	0.00427616	0.116261
80820	EEPD1	endonuclease/exonuclease/phosphatase family domain containing 1	-0.652995	0.571308	0.00430108	0.116664
492311	IGIP	IgA inducing protein	-0.480566	0.00649684	0.004408	0.119284
949	SCARB1	scavenger receptor class B member 1	0.415414	5.32068	0.0044298	0.119594
3117	HLA-DQA1	major histocompatibility complex, class II, DQ alpha 1	-0.341487	8.51742	0.00444748	0.119792
51074	APIP	APAF1 interacting protein	0.339154	5.48178	0.00446623	0.120017
9754	STARD8	StAR related lipid transfer domain containing 8	0.305005	4.70764	0.00448909	0.120351
340719	NANOS1	nanos C2HC-type zinc finger 1	-0.445674	0.594963	0.00453869	0.121133
151313	FAHD2B	fumarylacetoacetate hydrolase domain containing 2B	0.443972	0.620751	0.00453921	0.121133
23242	COBL	cordon-bleu WH2 repeat protein	0.489589	2.45768	0.00455008	0.121143
116225	ZMYND19	zinc finger MYND-type containing 19	-0.392441	1.66488	0.00456285	0.121204
754	PTTG1IP	PTTG1 interacting protein	-0.338177	8.16424	0.00460542	0.121859
9582	APOBEC3B	apolipoprotein B mRNA editing enzyme catalytic subunit 3B	0.374383	7.13914	0.00460859	0.121859
4598	MVK	mevalonate kinase	-0.524195	2.48802	0.00467174	0.123246
27101	CACYBP	calcyclin binding protein	-0.339476	4.28461	0.00468971	0.123439
2887	GRB10	growth factor receptor bound protein 10	0.310863	4.27737	0.00471734	0.123884
100131998	RRN3P3	RRN3 homolog, RNA polymerase I transcription factor pseudogene 3	0.527217	1.30894	0.00474237	0.124259
6648	SOD2	superoxide dismutase 2	-0.304585	14.3611	0.00476545	0.124581
221756	SERPINB9P1	serpin family B member 9 pseudogene 1	0.427588	3.03591	0.00477715	0.124605
10801	2009-09-01	septin 9	0.386225	7.5973	0.00481808	0.12536
126432	RINL	Ras and Rab interactor like	0.438938	1.05742	0.00482778	0.12536
160851	DGKH	diacylglycerol kinase eta	0.328739	4.41375	0.00483864	0.12536
23308	ICOSLG	inducible T cell costimulator ligand	-0.352601	6.10691	0.00490033	0.126354
55634	KRBOX4	KRAB box domain containing 4	-0.365721	2.3163	0.00490203	0.126354
4065	LY75	lymphocyte antigen 75	0.471658	5.42583	0.00490982	0.126354
8438	RAD54L	RAD54 like	0.536424	0.119834	0.00492235	0.126395
5526	PPP2R5B	protein phosphatase 2 regulatory subunit B'beta	-0.432174	4.51923	0.0049703	0.127343
81619	TSPAN14	tetraspanin 14	0.290362	7.4961	0.00503597	0.12874
55723	ASF1B	anti-silencing function 1B histone chaperone	0.486166	0.839767	0.00513383	0.130868
7866	IFRD2	interferon related developmental regulator 2	-0.367665	4.0982	0.00514186	0.130868
400073	C12orf76	chromosome 12 open reading frame 76	0.401178	1.95885	0.00521103	0.132062
1647	GADD45A	growth arrest and DNA damage inducible alpha	0.400938	5.98655	0.00522248	0.132062
10068	IL18BP	interleukin 18 binding protein	-0.31223	7.99413	0.00522305	0.132062
7294	TXK	TXK tyrosine kinase	0.512521	0.455883	0.0052866	0.132799
55063	ZCWPW1	zinc finger CW-type and PWWP domain containing 1	-0.592544	-0.0947967	0.00529306	0.132799
51149	MRNIP	MRN complex interacting protein	-0.394965	2.47291	0.00529607	0.132799
221895	JAZF1	JAZF zinc finger 1	0.487719	3.52492	0.00530615	0.132799
4973	OLR1	oxidized low density lipoprotein receptor 1	0.357162	3.26992	0.00530966	0.132799
59269	HIVEP3	human immunodeficiency virus type I enhancer binding protein 3	0.285357	4.8454	0.00534066	0.133286
101927021	LOC101927021	uncharacterized LOC101927021	-0.535926	-0.470989	0.00537691	0.133744
90634	N4BP2L1	NEDD4 binding protein 2 like 1	0.287899	7.10268	0.0053844	0.133744
6363	CCL19	C-C motif chemokine ligand 19	-0.61735	10.9561	0.00539376	0.133744
10870	HCST	hematopoietic cell signal transducer	-0.413384	6.34726	0.00540628	0.133768
3572	IL6ST	interleukin 6 signal transducer	0.481943	6.76396	0.00542758	0.134008
644019	CBWD6	COBW domain containing 6	-0.288559	5.48488	0.00544464	0.134142
1153	CIRBP	cold inducible RNA binding protein	-0.337669	7.0728	0.00546301	0.134309
83463	MXD3	MAX dimerization protein 3	-0.591659	1.33588	0.00549514	0.134812
83439	TCF7L1	transcription factor 7 like 1	0.502844	0.827193	0.00556389	0.136209
27033	ZBTB32	zinc finger and BTB domain containing 32	0.685816	1.1642	0.00559357	0.136646
4360	MRC1	mannose receptor C-type 1	0.429607	6.82189	0.00562005	0.136841
558	AXL	AXL receptor tyrosine kinase	-0.277448	5.4515	0.00563367	0.136841
51700	CYB5R2	cytochrome b5 reductase 2	0.554679	0.698481	0.00563709	0.136841
114880	OSBPL6	oxysterol binding protein like 6	-0.507709	1.04087	0.00568397	0.13769
57214	CEMIP	cell migration inducing hyaluronidase 1	-0.551739	6.2163	0.00573795	0.138707
100128782	LINC00476	long intergenic non-protein coding RNA 476	-0.472786	-0.0487633	0.00576441	0.138895
8676	STX11	syntaxin 11	0.345518	6.64237	0.00576976	0.138895
11200	CHEK2	checkpoint kinase 2	0.449611	2.06866	0.00579155	0.13913
2752	GLUL	glutamate-ammonia ligase	0.306157	10.7921	0.0058126	0.139346
168537	GIMAP7	GTPase, IMAP family member 7	0.408864	4.33069	0.00582783	0.139421
3290	HSD11B1	hydroxysteroid 11-beta dehydrogenase 1	-0.433292	6.77325	0.00586004	0.139668
10460	TACC3	transforming acidic coiled-coil containing protein 3	0.383745	3.01564	0.0058623	0.139668
432	ASGR1	asialoglycoprotein receptor 1	-0.607762	0.707137	0.00589449	0.140146
5358	PLS3	plastin 3	0.557437	1.72695	0.00591626	0.140374
57007	ACKR3	atypical chemokine receptor 3	0.519195	0.271975	0.0059432	0.140725
6233	RPS27A	ribosomal protein S27a	-0.3985	6.98187	0.00598528	0.14131
3676	ITGA4	integrin subunit alpha 4	0.592771	3.54663	0.00599237	0.14131
3762	KCNJ5	potassium voltage-gated channel subfamily J member 5	0.419737	3.82705	0.00601599	0.141578
257144	GCSAM	germinal center associated signaling and motility	0.48979	0.549364	0.00607644	0.14271
101926925	LINC01358	long intergenic non-protein coding RNA 1358	0.459346	1.06596	0.00610344	0.142951
3092	HIP1	huntingtin interacting protein 1	0.435071	2.62289	0.00611146	0.142951
5291	PIK3CB	phosphatidylinositol-4,5-bisphosphate 3-kinase catalytic subunit beta	-0.361834	4.6822	0.00617075	0.144047
286527	TMSB15B	thymosin beta 15B	0.500309	-0.149169	0.00619234	0.144259
695	BTK	Bruton tyrosine kinase	0.308091	7.0489	0.00623173	0.144639
51258	MRPL51	mitochondrial ribosomal protein L51	-0.339433	4.81497	0.0062337	0.144639
8406	SRPX	sushi repeat containing protein X-linked	0.36035	2.02601	0.00624743	0.144668
7494	XBP1	X-box binding protein 1	0.29463	6.29033	0.0062731	0.144971
116986	AGAP2	ArfGAP with GTPase domain, ankyrin repeat and PH domain 2	0.322812	3.39235	0.0062948	0.145182
9308	CD83	CD83 molecule	-0.335221	9.02071	0.00631387	0.145332
81552	VOPP1	VOPP1, WBP1/VOPP1 family member	-0.299831	6.55922	0.0063439	0.145733
6347	CCL2	C-C motif chemokine ligand 2	-0.327905	10.6593	0.00639723	0.146667
5832	ALDH18A1	aldehyde dehydrogenase 18 family member A1	-0.326916	5.02166	0.00646612	0.147952
6373	CXCL11	C-X-C motif chemokine ligand 11	0.343279	11.537	0.00647933	0.147962
81890	QTRT1	queuine tRNA-ribosyltransferase catalytic subunit 1	-0.466013	2.1982	0.00656221	0.149559
51005	AMDHD2	amidohydrolase domain containing 2	-0.486276	3.85881	0.00663067	0.150822
50848	F11R	F11 receptor	0.334963	7.19582	0.00668796	0.151601
9953	HS3ST3B1	heparan sulfate-glucosamine 3-sulfotransferase 3B1	-0.311106	7.28254	0.00669119	0.151601
8292	COLQ	collagen like tail subunit of asymmetric acetylcholinesterase	0.471287	2.1304	0.00672822	0.152142
128308	MRPL55	mitochondrial ribosomal protein L55	-0.51345	2.23891	0.00681584	0.153369
9589	WTAP	WT1 associated protein	-0.289667	9.47443	0.0068165	0.153369
10654	PMVK	phosphomevalonate kinase	-0.44574	3.05929	0.00682449	0.153369
151835	CPNE9	copine family member 9	0.466458	0.389378	0.00684808	0.153369
387837	CLEC12B	C-type lectin domain family 12 member B	0.635425	1.52479	0.00684886	0.153369
9787	DLGAP5	DLG associated protein 5	0.530822	1.31295	0.00686313	0.153392
375757	SWI5	SWI5 homologous recombination repair protein	-0.459626	1.37484	0.00689549	0.153817
4053	LTBP2	latent transforming growth factor beta binding protein 2	-0.399772	4.21611	0.00698661	0.155438
102606465	LOC102606465	uncharacterized LOC102606465	0.474122	-0.187909	0.00699505	0.155438
2800	GOLGA1	golgin A1	-0.310912	4.81088	0.00702986	0.155912
4726	NDUFS6	NADH:ubiquinone oxidoreductase subunit S6	-0.440449	4.87019	0.00705453	0.156159
64131	XYLT1	xylosyltransferase 1	0.334684	3.73385	0.00712251	0.157363
5885	RAD21	RAD21 cohesin complex component	0.419365	7.14922	0.0071473	0.157508
54929	TMEM161A	transmembrane protein 161A	-0.3979	2.02973	0.00717634	0.157508
4601	MXI1	MAX interactor 1, dimerization protein	-0.340768	3.20689	0.00718685	0.157508
2268	FGR	FGR proto-oncogene, Src family tyrosine kinase	0.269809	8.43444	0.00719287	0.157508
2582	GALE	UDP-galactose-4-epimerase	-0.359762	3.44274	0.00720269	0.157508
79915	ATAD5	ATPase family, AAA domain containing 5	0.524052	0.542432	0.00722028	0.157508
84952	CGNL1	cingulin like 1	0.393775	3.48502	0.00722449	0.157508
64781	CERK	ceramide kinase	-0.318155	3.67038	0.00723922	0.157531
8784	TNFRSF18	TNF receptor superfamily member 18	-0.665744	0.945946	0.00727459	0.157944
5310	PKD1	polycystin 1, transient receptor potential channel interacting	-0.347067	3.94856	0.00728554	0.157944
342132	ZNF774	zinc finger protein 774	-0.426347	1.67311	0.00733567	0.158516
1062	CENPE	centromere protein E	0.607444	1.97705	0.00734997	0.158516
4176	MCM7	minichromosome maintenance complex component 7	0.361291	2.4175	0.0073547	0.158516
197335	WDR90	WD repeat domain 90	-0.469945	1.87751	0.00736675	0.158516
3557	IL1RN	interleukin 1 receptor antagonist	-0.309145	13.7448	0.00738109	0.158529
6789	STK4	serine/threonine kinase 4	0.298718	7.35368	0.00740263	0.158696
26230	TIAM2	T cell lymphoma invasion and metastasis 2	0.417031	4.43708	0.00743087	0.159007
84830	ADTRP	androgen dependent TFPI regulating protein	0.633217	0.899794	0.00745265	0.159112
6482	ST3GAL1	ST3 beta-galactoside alpha-2,3-sialyltransferase 1	0.324261	6.62516	0.00746334	0.159112
4354	MPP1	membrane palmitoylated protein 1	0.29139	7.18455	0.00760202	0.16177
1777	DNASE2	deoxyribonuclease 2, lysosomal	0.431912	6.12482	0.00773147	0.164223
78995	C17orf53	chromosome 17 open reading frame 53	0.495338	0.288086	0.00777376	0.164818
53947	A4GALT	alpha 1,4-galactosyltransferase (P blood group)	-0.459633	3.93618	0.00780329	0.165141
9435	CHST2	carbohydrate sulfotransferase 2	-0.339555	4.95042	0.00782844	0.165335
1723	DHODH	dihydroorotate dehydrogenase (quinone)	-0.443509	2.21588	0.00784106	0.165335
5509	PPP1R3D	protein phosphatase 1 regulatory subunit 3D	0.338153	4.54565	0.00789755	0.166091
23258	DENND5A	DENN domain containing 5A	0.303118	8.4629	0.00792395	0.166091
55693	KDM4D	lysine demethylase 4D	0.366577	1.47809	0.00794156	0.166091
80174	DBF4B	DBF4 zinc finger B	0.328696	3.17376	0.00795458	0.166091
1893	ECM1	extracellular matrix protein 1	0.301183	6.5773	0.00795521	0.166091
3738	KCNA3	potassium voltage-gated channel subfamily A member 3	-0.625273	1.10465	0.00796319	0.166091
7036	TFR2	transferrin receptor 2	-0.579362	0.356026	0.00801462	0.166471
283651	HMGN2P46	high mobility group nucleosomal binding domain 2 pseudogene 46	0.365623	2.4244	0.00801997	0.166471
25822	DNAJB5	DnaJ heat shock protein family (Hsp40) member B5	-0.340729	3.23945	0.00802463	0.166471
128439	SNHG11	small nucleolar RNA host gene 11	-0.485252	1.28354	0.00807937	0.167038
8604	SLC25A12	solute carrier family 25 member 12	0.349918	3.80322	0.00808869	0.167038
22858	ICK	intestinal cell kinase	0.317854	5.08031	0.00810423	0.167038
79144	PPDPF	pancreatic progenitor cell differentiation and proliferation factor	-0.401777	5.68295	0.00810975	0.167038
5236	PGM1	phosphoglucomutase 1	-0.32641	6.71741	0.00821966	0.169
7126	TNFAIP1	TNF alpha induced protein 1	0.276276	5.19293	0.0082779	0.169747
148523	CIART	circadian associated repressor of transcription	-0.425324	2.59015	0.00828536	0.169747
11264	PXMP4	peroxisomal membrane protein 4	-0.493769	0.170601	0.00839299	0.171172
29057	FAM156A	family with sequence similarity 156 member A	-0.378076	2.25241	0.00841774	0.171172
23531	MMD	monocyte to macrophage differentiation associated	-0.321723	2.45058	0.00841927	0.171172
6307	MSMO1	methylsterol monooxygenase 1	-0.339218	5.16681	0.00842588	0.171172
28232	SLCO3A1	solute carrier organic anion transporter family member 3A1	0.264433	6.27442	0.00842896	0.171172
51338	MS4A4A	membrane spanning 4-domains A4A	0.339154	6.48193	0.00850133	0.172338
339105	PRSS53	serine protease 53	-0.316566	5.11028	0.00853417	0.172701
58499	ZNF462	zinc finger protein 462	0.355591	2.77636	0.00857798	0.173269
55711	FAR2	fatty acyl-CoA reductase 2	0.480781	2.41022	0.00859356	0.173269
79145	CHCHD7	coiled-coil-helix-coiled-coil-helix domain containing 7	-0.314132	5.58534	0.00860723	0.173269
4605	MYBL2	MYB proto-oncogene like 2	0.46741	1.36411	0.00863871	0.173386
100287559	ADPGK-AS1	ADPGK antisense RNA 1	0.366014	2.08812	0.00864302	0.173386
25764	HYPK	huntingtin interacting protein K	-0.364154	3.98807	0.00866362	0.173498
257364	SNX33	sorting nexin 33	0.267642	4.82828	0.00868167	0.173558
3077	HFE	homeostatic iron regulator	0.392855	2.99026	0.00869735	0.173572
5734	PTGER4	prostaglandin E receptor 4	-0.266105	7.16291	0.00875103	0.174342
57492	ARID1B	AT-rich interaction domain 1B	0.369601	4.93857	0.0088262	0.175537
220980	TMEM72-AS1	TMEM72 antisense RNA 1	-0.450762	-0.283064	0.00890005	0.176701
55113	XKR8	XK related 8	0.311321	2.78669	0.00892793	0.176951
9052	GPRC5A	G protein-coupled receptor class C group 5 member A	0.438845	0.477859	0.00899639	0.177735
3779	KCNMB1	potassium calcium-activated channel subfamily M regulatory beta subunit 1	0.371358	2.87399	0.00899828	0.177735
91	ACVR1B	activin A receptor type 1B	0.289609	6.39561	0.00901852	0.177831
167465	ZNF366	zinc finger protein 366	0.388229	3.94907	0.00903646	0.177881
53917	RAB24	RAB24, member RAS oncogene family	-0.407786	6.18427	0.00907043	0.178007
23287	AGTPBP1	ATP/GTP binding protein 1	-0.338028	3.84034	0.00907364	0.178007
57030	SLC17A7	solute carrier family 17 member 7	0.50557	-0.376343	0.00910287	0.178139
26586	CKAP2	cytoskeleton associated protein 2	0.50159	2.56312	0.00911121	0.178139
3553	IL1B	interleukin 1 beta	-0.310236	7.41014	0.00914125	0.178424
8497	PPFIA4	PTPRF interacting protein alpha 4	-0.354219	3.57851	0.00915833	0.178429
57817	HAMP	hepcidin antimicrobial peptide	-0.417802	6.55166	0.00918007	0.178429
3748	KCNC3	potassium voltage-gated channel subfamily C member 3	-0.475224	2.4848	0.00918784	0.178429
23331	TTC28	tetratricopeptide repeat domain 28	0.330752	3.88331	0.00921114	0.178582
60312	AFAP1	actin filament associated protein 1	0.46401	0.999207	0.00925202	0.179074
51063	CALHM2	calcium homeostasis modulator family member 2	0.403738	4.15242	0.00931521	0.179947
27301	APEX2	apurinic/apyrimidinic endodeoxyribonuclease 2	0.265884	4.91585	0.00932826	0.179947
79001	VKORC1	vitamin K epoxide reductase complex subunit 1	-0.349082	6.02599	0.00936984	0.180448
10494	STK25	serine/threonine kinase 25	-0.31478	5.50943	0.00944274	0.181549
7305	TYROBP	TYRO protein tyrosine kinase binding protein	-0.366599	9.52806	0.0096031	0.184325
8933	RTL8C	retrotransposon Gag like 8C	-0.339209	5.71515	0.0096728	0.185026
7050	TGIF1	TGFB induced factor homeobox 1	0.338911	4.12951	0.00968503	0.185026
11130	ZWINT	ZW10 interacting kinetochore protein	0.491953	2.1385	0.00969227	0.185026
23032	USP33	ubiquitin specific peptidase 33	0.323895	6.95356	0.00970365	0.185026
9361	LONP1	lon peptidase 1, mitochondrial	-0.348589	6.80459	0.00973957	0.185405
160428	ALDH1L2	aldehyde dehydrogenase 1 family member L2	0.502249	2.58979	0.0098242	0.186708
57026	PDXP	pyridoxal phosphatase	-0.512809	2.56709	0.00986359	0.187149
4071	TM4SF1	transmembrane 4 L six family member 1	0.369486	4.83154	0.00988481	0.187244
133686	NADK2	NAD kinase 2, mitochondrial	0.383473	3.85894	0.0100001	0.188879
56935	SMCO4	single-pass membrane protein with coiled-coil domains 4	-0.297583	4.61567	0.0100038	0.188879
10148	EBI3	Epstein-Barr virus induced 3	-0.515402	9.15636	0.010024	0.188951
23005	MAPKBP1	mitogen-activated protein kinase binding protein 1	0.265314	4.48928	0.0100587	0.188951
9235	IL32	interleukin 32	-0.416843	5.30631	0.0100637	0.188951
26157	GIMAP2	GTPase, IMAP family member 2	0.326133	5.59275	0.010073	0.188951
9440	MED17	mediator complex subunit 17	0.321429	4.67911	0.010103	0.188986
10793	ZNF273	zinc finger protein 273	0.375635	1.90169	0.0101186	0.188986
140775	SMCR8	Smith-Magenis syndrome chromosome region, candidate 8	0.276312	6.62262	0.010124	0.188986
3913	LAMB2	laminin subunit beta 2	0.298312	5.24719	0.0101512	0.189096
64127	NOD2	nucleotide binding oligomerization domain containing 2	0.297589	6.98502	0.0101719	0.189096
1111	CHEK1	checkpoint kinase 1	0.453746	2.71045	0.0101901	0.189096
54892	NCAPG2	non-SMC condensin II complex subunit G2	0.460445	2.17633	0.0101953	0.189096
23475	QPRT	quinolinate phosphoribosyltransferase	0.433824	3.72342	0.0102436	0.189686
100271835	LIMS3-LOC440895	LIMS3-LOC440895 readthrough	0.463174	0.829985	0.0102975	0.190066
493	ATP2B4	ATPase plasma membrane Ca2+ transporting 4	0.463294	3.50354	0.0103043	0.190066
10390	CEPT1	choline/ethanolamine phosphotransferase 1	-0.284835	5.44307	0.0103285	0.190066
285605	DTWD2	DTW domain containing 2	0.423607	2.0104	0.0103299	0.190066
148304	C1orf74	chromosome 1 open reading frame 74	-0.36829	0.945873	0.0103476	0.19009
134145	FAM173B	family with sequence similarity 173 member B	-0.450445	0.0981192	0.0103701	0.190146
79873	NUDT18	nudix hydrolase 18	-0.441316	4.06324	0.0103836	0.190146
57002	YAE1	YAE1, ABCE1 maturation factor	-0.354752	1.30337	0.0105517	0.192919
9922	IQSEC1	IQ motif and Sec7 domain 1	0.303458	6.05158	0.0106352	0.193899
65084	TMEM135	transmembrane protein 135	0.404995	3.58725	0.0106389	0.193899
54952	TRNAU1AP	tRNA selenocysteine 1 associated protein 1	-0.327143	5.05685	0.0107148	0.194622
7045	TGFBI	transforming growth factor beta induced	0.250471	8.9539	0.010732	0.194622
328	APEX1	apurinic/apyrimidinic endodeoxyribonuclease 1	0.276667	6.46398	0.010736	0.194622
2237	FEN1	flap structure-specific endonuclease 1	0.423887	2.40566	0.0107459	0.194622
2597	GAPDH	glyceraldehyde-3-phosphate dehydrogenase	-0.318768	11.254	0.010812	0.195513
94081	SFXN1	sideroflexin 1	-0.306718	5.10917	0.0109026	0.196843
259266	ASPM	abnormal spindle microtubule assembly	0.460951	1.69769	0.0109727	0.197509
58489	ABHD17C	abhydrolase domain containing 17C	-0.359364	3.55809	0.0109737	0.197509
256472	TMEM151A	transmembrane protein 151A	-0.518135	-0.638889	0.0110036	0.19774
101410538	MMP24OS	MMP24 opposite strand	-0.370464	5.39288	0.0111017	0.199193
1234	CCR5	C-C motif chemokine receptor 5 (gene/pseudogene)	-0.25973	8.50307	0.0111427	0.199618
104	ADARB1	adenosine deaminase, RNA specific B1	-0.304303	5.83733	0.0111617	0.199631
840	CASP7	caspase 7	0.320185	6.79552	0.011178	0.199631
332	BIRC5	baculoviral IAP repeat containing 5	0.43729	1.82461	0.011208	0.199859
29923	HILPDA	hypoxia inducible lipid droplet associated	-0.424247	5.64213	0.0112272	0.199893
80772	CPTP	ceramide-1-phosphate transfer protein	-0.366092	3.12408	0.0112862	0.200633
9832	JAKMIP2	janus kinase and microtubule interacting protein 2	0.586359	1.89842	0.011306	0.200678
84326	METTL26	methyltransferase like 26	-0.465756	3.50951	0.0114195	0.202381
3075	CFH	complement factor H	0.315999	3.83936	0.0116429	0.206024
23149	FCHO1	FCH domain only 1	0.418894	1.26636	0.0116626	0.206057
257407	C2orf72	chromosome 2 open reading frame 72	-0.547213	-0.0863429	0.0117742	0.207711
2850	GPR27	G protein-coupled receptor 27	0.567975	-0.331647	0.0118228	0.208044
25886	POC1A	POC1 centriolar protein A	0.362107	1.60416	0.0118291	0.208044
6790	AURKA	aurora kinase A	0.40284	2.67359	0.0118621	0.208234
93380	MMGT1	membrane magnesium transporter 1	-0.282632	4.96895	0.0118863	0.208234
283871	PGP	phosphoglycolate phosphatase	-0.391743	3.01247	0.0118939	0.208234
7167	TPI1	triosephosphate isomerase 1	-0.353496	9.85067	0.0119236	0.208437
126792	B3GALT6	beta-1,3-galactosyltransferase 6	-0.475739	3.34227	0.0120247	0.209887
6095	RORA	RAR related orphan receptor A	-0.344786	3.19478	0.0120706	0.210052
8310	ACOX3	acyl-CoA oxidase 3, pristanoyl	0.284166	4.8213	0.0120829	0.210052
9987	HNRNPDL	heterogeneous nuclear ribonucleoprotein D like	-0.270056	6.2267	0.0120887	0.210052
6129	RPL7	ribosomal protein L7	-0.340426	3.58992	0.0121137	0.21017
100505881	MAGI2-AS3	MAGI2 antisense RNA 3	0.325237	2.72716	0.0121678	0.210793
286467	FIRRE	firre intergenic repeating RNA element	0.502241	0.933325	0.0122407	0.211739
9672	SDC3	syndecan 3	0.28414	5.59475	0.0123146	0.212698
7052	TGM2	transglutaminase 2	0.285389	9.02569	0.0125335	0.216156
2063	NR2F6	nuclear receptor subfamily 2 group F member 6	-0.463872	0.54707	0.0125975	0.216936
9938	ARHGAP25	Rho GTPase activating protein 25	0.290206	7.49232	0.0126423	0.217383
214	ALCAM	activated leukocyte cell adhesion molecule	-0.304619	8.29727	0.012665	0.21745
200424	TET3	tet methylcytosine dioxygenase 3	0.313639	3.66147	0.0127181	0.217829
9960	USP3	ubiquitin specific peptidase 3	0.309846	4.24138	0.0127248	0.217829
81706	PPP1R14C	protein phosphatase 1 regulatory inhibitor subunit 14C	-0.449756	-0.245849	0.0127449	0.21785
57089	ENTPD7	ectonucleoside triphosphate diphosphohydrolase 7	0.38714	4.23533	0.0127739	0.218023
79078	C1orf50	chromosome 1 open reading frame 50	-0.391119	2.70436	0.0128643	0.218828
5329	PLAUR	plasminogen activator, urokinase receptor	0.339222	8.96836	0.0128669	0.218828
399687	MYO18A	myosin XVIIIA	0.372575	4.66375	0.0128778	0.218828
4189	DNAJB9	DnaJ heat shock protein family (Hsp40) member B9	0.35355	4.62105	0.0129072	0.219005
1608	DGKG	diacylglycerol kinase gamma	0.418558	2.39884	0.0129407	0.219252
64983	MRPL32	mitochondrial ribosomal protein L32	0.265537	6.28963	0.0129938	0.219828
10824	DIAPH2-AS1	DIAPH2 antisense RNA 1	-0.518328	-0.27765	0.0130559	0.219856
6385	SDC4	syndecan 4	0.244822	6.64656	0.0130702	0.219856
9768	PCLAF	PCNA clamp associated factor	0.439072	1.83605	0.0130779	0.219856
25797	QPCT	glutaminyl-peptide cyclotransferase	0.405955	4.66118	0.0130809	0.219856
23508	TTC9	tetratricopeptide repeat domain 9	-0.358598	2.54161	0.0130905	0.219856
8997	KALRN	kalirin RhoGEF kinase	0.464643	1.04038	0.0131102	0.219867
8638	OASL	2'-5'-oligoadenylate synthetase like	0.261217	9.84718	0.0131294	0.219869
283316	CD163L1	CD163 molecule like 1	-0.352883	5.23217	0.0132412	0.221422
347404	LANCL3	LanC like 3	-0.429224	-0.23121	0.0132972	0.221628
50486	G0S2	G0/G1 switch 2	-0.39198	8.82684	0.0133336	0.221628
5435	POLR2F	RNA polymerase II subunit F	-0.34055	3.36028	0.0133392	0.221628
134353	LSM11	LSM11, U7 small nuclear RNA associated	0.35855	0.978632	0.0133479	0.221628
81030	ZBP1	Z-DNA binding protein 1	0.447226	3.88298	0.0133494	0.221628
5327	PLAT	plasminogen activator, tissue type	0.426137	-0.081973	0.0135258	0.224234
57458	TMCC3	transmembrane and coiled-coil domain family 3	0.466668	1.50386	0.0135856	0.224902
9404	LPXN	leupaxin	0.3664	5.66658	0.0136639	0.225875
30845	EHD3	EH domain containing 3	0.44522	0.636986	0.0136875	0.225941
106614088	MIR34AHG	MIR34A host gene	0.299993	2.67835	0.0137901	0.2271
10855	HPSE	heparanase	0.298513	6.03728	0.0138134	0.2271
23199	GSE1	Gse1 coiled-coil protein	0.377634	3.07204	0.0138167	0.2271
27430	MAT2B	methionine adenosyltransferase 2B	0.345842	6.62925	0.0140601	0.230773
353322	ANKRD37	ankyrin repeat domain 37	-0.328012	3.1854	0.0141096	0.231192
158219	TTC39B	tetratricopeptide repeat domain 39B	0.311803	5.40128	0.0141323	0.231192
54972	TMEM132A	transmembrane protein 132A	-0.388441	1.58268	0.0141457	0.231192
83693	HSDL1	hydroxysteroid dehydrogenase like 1	-0.261669	4.39106	0.0142939	0.233286
389289	ANXA2R	annexin A2 receptor	0.527033	2.70176	0.0143901	0.234524
203228	C9orf72	chromosome 9 open reading frame 72	0.347413	5.33695	0.0144121	0.234551
3835	KIF22	kinesin family member 22	0.385571	2.71014	0.0144341	0.23458
1944	EFNA3	ephrin A3	-0.438058	0.772459	0.0144707	0.234844
84876	ORAI1	ORAI calcium release-activated calcium modulator 1	-0.411005	5.50316	0.0145494	0.235304
5222	PGA5	pepsinogen 5, group I (pepsinogen A)	0.43476	0.0459604	0.0145556	0.235304
123	PLIN2	perilipin 2	-0.28337	6.92094	0.0145733	0.235304
79729	SH3D21	SH3 domain containing 21	-0.340083	3.9334	0.0145952	0.235304
4323	MMP14	matrix metallopeptidase 14	0.25362	9.07177	0.0146008	0.235304
131870	NUDT16	nudix hydrolase 16	-0.279452	4.66498	0.0146857	0.236341
619505	SNORA21	small nucleolar RNA, H/ACA box 21	-0.287281	5.81556	0.0147216	0.236442
5738	PTGFRN	prostaglandin F2 receptor inhibitor	0.273166	4.03441	0.0147329	0.236442
1794	DOCK2	dedicator of cytokinesis 2	0.30261	5.63917	0.0148449	0.237897
8721	EDF1	endothelial differentiation related factor 1	-0.368705	7.55496	0.0148723	0.237897
5294	PIK3CG	phosphatidylinositol-4,5-bisphosphate 3-kinase catalytic subunit gamma	0.3654	3.56099	0.0148902	0.237897
158056	MAMDC4	MAM domain containing 4	-0.516609	3.00002	0.0149139	0.237897
79035	NABP2	nucleic acid binding protein 2	-0.347158	2.16003	0.0149265	0.237897
4636	MYL5	myosin light chain 5	-0.468612	2.32254	0.0150017	0.238766
9349	RPL23	ribosomal protein L23	-0.304501	7.4899	0.0150246	0.238802
4040	LRP6	LDL receptor related protein 6	-0.488184	1.0631	0.0150471	0.238832
171024	SYNPO2	synaptopodin 2	-0.441021	2.61854	0.0150997	0.239337
113655	MFSD3	major facilitator superfamily domain containing 3	-0.475327	1.39506	0.0151818	0.239947
349075	ZNF713	zinc finger protein 713	-0.317819	2.18221	0.0152037	0.239947
1838	DTNB	dystrobrevin beta	0.26979	4.43326	0.0152072	0.239947
57217	TTC7A	tetratricopeptide repeat domain 7A	0.400492	4.34957	0.0152212	0.239947
284207	METRNL	meteorin like, glial cell differentiation regulator	-0.375289	5.80793	0.0152744	0.240458
8996	NOL3	nucleolar protein 3	-0.443956	2.40271	0.0153008	0.240546
126789	PUSL1	pseudouridine synthase like 1	-0.462778	1.21675	0.0155316	0.24306
193629	LINC00189	long intergenic non-protein coding RNA 189	-0.497038	1.47786	0.0155331	0.24306
10758	TRAF3IP2	TRAF3 interacting protein 2	0.236525	6.12158	0.0155357	0.24306
56834	GPR137	G protein-coupled receptor 137	-0.33108	4.02944	0.0155449	0.24306
100463486	MTRNR2L8	MT-RNR2 like 8	-0.305694	3.41337	0.0156646	0.244601
4869	NPM1	nucleophosmin 1	-0.262704	6.60916	0.015708	0.244676
8428	STK24	serine/threonine kinase 24	0.25411	6.8905	0.0157229	0.244676
104968399	LOC104968399	uncharacterized LOC104968399	-0.456666	0.291382	0.0157329	0.244676
130589	GALM	galactose mutarotase	0.406887	6.49253	0.0157571	0.244722
100873962	LINC00278	long intergenic non-protein coding RNA 278	0.398616	0.973554	0.015861	0.246005
57678	GPAM	glycerol-3-phosphate acyltransferase, mitochondrial	-0.509273	0.166837	0.0159238	0.246088
2495	FTH1	ferritin heavy chain 1	-0.344274	13.9191	0.0159568	0.246088
63027	SLC22A23	solute carrier family 22 member 23	-0.409592	3.10422	0.0159714	0.246088
100	ADA	adenosine deaminase	0.270521	7.78081	0.0159784	0.246088
51228	GLTP	glycolipid transfer protein	-0.304813	4.50706	0.01601	0.246088
5250	SLC25A3	solute carrier family 25 member 3	-0.238736	7.50632	0.0160147	0.246088
64782	AEN	apoptosis enhancing nuclease	0.260656	4.50624	0.0160155	0.246088
284611	FAM102B	family with sequence similarity 102 member B	0.462127	3.53895	0.0160838	0.24681
100188893	TOMM6	translocase of outer mitochondrial membrane 6	-0.282559	5.87085	0.0161091	0.246812
10763	NES	nestin	0.420394	2.85206	0.0161266	0.246812
55841	WWC3	WWC family member 3	-0.348067	3.9822	0.0161639	0.247055
85395	FAM207A	family with sequence similarity 207 member A	-0.464933	3.09389	0.0162101	0.247434
55361	PI4K2A	phosphatidylinositol 4-kinase type 2 alpha	0.238467	6.63759	0.0162793	0.248155
54499	TMCO1	transmembrane and coiled-coil domains 1	-0.257439	6.03374	0.0163003	0.248155
89978	DPH6	diphthamine biosynthesis 6	-0.375991	0.894693	0.01642	0.249649
348938	NIPAL4	NIPA like domain containing 4	0.270068	4.22691	0.0165056	0.250251
51619	UBE2D4	ubiquitin conjugating enzyme E2 D4 (putative)	-0.272371	3.76767	0.0165119	0.250251
2803	GOLGA4	golgin A4	0.347625	8.82749	0.0165246	0.250251
8195	MKKS	McKusick-Kaufman syndrome	-0.279841	3.88355	0.0166118	0.251233
490	ATP2B1	ATPase plasma membrane Ca2+ transporting 1	-0.375613	6.89238	0.0166329	0.251233
8495	PPFIBP2	PPFIA binding protein 2	0.270136	4.80163	0.0166581	0.251285
9252	RPS6KA5	ribosomal protein S6 kinase A5	0.462135	0.0700272	0.016725	0.251966
5437	POLR2H	RNA polymerase II subunit H	-0.36383	4.90125	0.0167605	0.252171
11274	USP18	ubiquitin specific peptidase 18	0.265017	8.43707	0.016811	0.252438
41	ASIC1	acid sensing ion channel subunit 1	0.363463	1.00588	0.0168219	0.252438
56616	DIABLO	diablo IAP-binding mitochondrial protein	-0.263094	4.86668	0.0168786	0.252891
6513	SLC2A1	solute carrier family 2 member 1	-0.329756	6.77166	0.0169266	0.252891
91050	CCDC149	coiled-coil domain containing 149	0.368716	2.20507	0.0169282	0.252891
2220	FCN2	ficolin 2	0.50392	0.153013	0.0169396	0.252891
9881	TRANK1	tetratricopeptide repeat and ankyrin repeat containing 1	0.319714	6.46044	0.017092	0.254836
124401	ANKS3	ankyrin repeat and sterile alpha motif domain containing 3	-0.369524	0.911992	0.0171473	0.255331
79640	C22orf46	chromosome 22 open reading frame 46	-0.331071	2.32681	0.0172644	0.256628
387066	SNHG5	small nucleolar RNA host gene 5	-0.32721	4.76744	0.0172788	0.256628
945	CD33	CD33 molecule	0.273073	6.08323	0.0173278	0.257026
91752	ZNF804A	zinc finger protein 804A	0.57692	2.83644	0.0174044	0.257831
140735	DYNLL2	dynein light chain LC8-type 2	-0.252331	5.3839	0.0174268	0.257831
261734	NPHP4	nephrocystin 4	-0.318138	2.39376	0.0175571	0.259428
215	ABCD1	ATP binding cassette subfamily D member 1	0.330968	6.17127	0.0175847	0.259504
57650	CIP2A	cell proliferation regulating inhibitor of protein phosphatase 2A	0.574182	1.82616	0.0178869	0.263627
339804	C2orf74	chromosome 2 open reading frame 74	-0.32166	2.14334	0.0179375	0.264035
406947	MIR155	microRNA 155	-0.417911	2.34005	0.0180182	0.264769
6241	RRM2	ribonucleotide reductase regulatory subunit M2	0.454829	2.89352	0.0180486	0.264769
9747	TCAF1	TRPM8 channel associated factor 1	0.333005	3.87413	0.0180847	0.264769
3992	FADS1	fatty acid desaturase 1	0.27224	3.95076	0.0181015	0.264769
64105	CENPK	centromere protein K	0.545603	-0.090139	0.0181019	0.264769
55630	SLC39A4	solute carrier family 39 member 4	-0.419009	1.11329	0.0181968	0.26582
11179	ZNF277	zinc finger protein 277	0.281534	5.96567	0.018294	0.266629
84910	TMEM87B	transmembrane protein 87B	0.284789	5.48907	0.0182983	0.266629
64121	RRAGC	Ras related GTP binding C	0.261154	7.61154	0.018356	0.266813
90624	LYRM7	LYR motif containing 7	-0.326192	2.02147	0.0183987	0.266813
11113	CIT	citron rho-interacting serine/threonine kinase	0.526787	0.621388	0.0184016	0.266813
29964	PRICKLE4	prickle planar cell polarity protein 4	-0.275933	5.8981	0.0184033	0.266813
11067	DEPP1	DEPP1, autophagy regulator	-0.424295	3.8211	0.0184589	0.267284
129787	TMEM18	transmembrane protein 18	-0.276304	4.15993	0.0185203	0.267837
53635	PTOV1	prostate tumor overexpressed 1	-0.400786	4.4515	0.0185582	0.26805
154810	AMOTL1	angiomotin like 1	0.392922	0.819447	0.0185958	0.268257
54443	ANLN	anillin actin binding protein	0.638007	2.57402	0.0186649	0.268919
4070	TACSTD2	tumor associated calcium signal transducer 2	0.409707	-0.065518	0.0187378	0.269276
10656	KHDRBS3	KH RNA binding domain containing, signal transduction associated 3	0.445493	0.243955	0.0187411	0.269276
4338	MOCS2	molybdenum cofactor synthesis 2	-0.329052	3.00919	0.0187596	0.269276
51478	HSD17B7	hydroxysteroid 17-beta dehydrogenase 7	-0.300932	2.74988	0.0188401	0.270096
285958	SNHG15	small nucleolar RNA host gene 15	-0.362855	5.75361	0.0188741	0.270114
10856	RUVBL2	RuvB like AAA ATPase 2	-0.33308	4.49184	0.0188881	0.270114
645212	EIF3J-DT	EIF3J divergent transcript	-0.473031	-0.358619	0.0189409	0.270534
1396	CRIP1	cysteine rich protein 1	-0.477847	2.94371	0.0190106	0.27103
4335	MNT	MAX network transcriptional repressor	0.280323	3.12796	0.0190226	0.27103
126364	LRRC25	leucine rich repeat containing 25	-0.356336	3.90587	0.0190801	0.271448
284013	VMO1	vitelline membrane outer layer 1 homolog	-0.514766	0.650163	0.0190988	0.271448
203523	ZNF449	zinc finger protein 449	-0.349598	2.39796	0.0191593	0.271842
1163	CKS1B	CDC28 protein kinase regulatory subunit 1B	0.439764	1.92547	0.0192122	0.271842
400236	FOXN3-AS1	FOXN3 antisense RNA 1	-0.510851	1.40261	0.0192235	0.271842
9644	SH3PXD2A	SH3 and PX domains 2A	0.297368	3.77924	0.0192363	0.271842
3566	IL4R	interleukin 4 receptor	0.228582	7.9975	0.0192442	0.271842
23480	SEC61G	Sec61 translocon gamma subunit	-0.341286	6.34795	0.019273	0.271916
51108	METTL9	methyltransferase like 9	0.2635	5.75329	0.0193969	0.273331
57648	KIAA1522	KIAA1522	0.278745	5.18303	0.0194597	0.273882
65988	ZNF747	zinc finger protein 747	-0.300529	2.58521	0.0195182	0.274371
79931	TNIP3	TNFAIP3 interacting protein 3	-0.305621	10.384	0.0196633	0.275572
8973	CHRNA6	cholinergic receptor nicotinic alpha 6 subunit	0.416326	1.40825	0.0196689	0.275572
51053	GMNN	geminin, DNA replication inhibitor	-0.291482	2.44099	0.0196928	0.275572
55744	COA1	cytochrome c oxidase assembly factor 1 homolog	-0.267617	5.97553	0.0197003	0.275572
136051	ZNF786	zinc finger protein 786	-0.353063	0.868838	0.0197229	0.275572
1031	CDKN2C	cyclin dependent kinase inhibitor 2C	0.432918	1.36867	0.0197818	0.276061
29116	MYLIP	myosin regulatory light chain interacting protein	0.313648	4.22805	0.0199001	0.277377
92689	FAM114A1	family with sequence similarity 114 member A1	-0.324301	3.11555	0.0200079	0.278161
65249	ZSWIM4	zinc finger SWIM-type containing 4	-0.290843	3.23766	0.0200357	0.278161
2737	GLI3	GLI family zinc finger 3	0.397238	0.198121	0.0200491	0.278161
10572	SIVA1	SIVA1 apoptosis inducing factor	-0.420232	3.57766	0.0200615	0.278161
4085	MAD2L1	mitotic arrest deficient 2 like 1	0.573322	0.826308	0.0200767	0.278161
29095	ORMDL2	ORMDL sphingolipid biosynthesis regulator 2	-0.271104	5.01935	0.0201647	0.279045
6484	ST3GAL4	ST3 beta-galactoside alpha-2,3-sialyltransferase 4	0.280744	4.78643	0.0201958	0.279142
26271	FBXO5	F-box protein 5	0.336289	2.03333	0.0202231	0.279186
79735	TBC1D17	TBC1 domain family member 17	-0.432419	1.81049	0.0203102	0.279525
168544	ZNF467	zinc finger protein 467	-0.449424	1.44329	0.020317	0.279525
666	BOK	BCL2 family apoptosis regulator BOK	-0.445411	0.790522	0.0203318	0.279525
140685	ZBTB46	zinc finger and BTB domain containing 46	-0.310436	3.44826	0.0203462	0.279525
80313	LRRC27	leucine rich repeat containing 27	0.335624	1.9712	0.0203687	0.279525
847	CAT	catalase	0.302451	5.39564	0.0204482	0.280109
22872	SEC31A	SEC31 homolog A, COPII coat complex component	0.322109	6.91162	0.0204597	0.280109
149628	PYHIN1	pyrin and HIN domain family member 1	0.449708	1.95605	0.0205711	0.2813
800	CALD1	caldesmon 1	0.503216	0.631501	0.0206452	0.281981
8934	RAB29	RAB29, member RAS oncogene family	0.245708	7.90819	0.020726	0.282739
4173	MCM4	minichromosome maintenance complex component 4	0.352589	2.07636	0.0207497	0.282739
10056	FARSB	phenylalanyl-tRNA synthetase subunit beta	-0.289783	3.52748	0.0209577	0.2847
78988	MRPL57	mitochondrial ribosomal protein L57	-0.37063	3.35506	0.0209672	0.2847
57185	NIPAL3	NIPA like domain containing 3	0.405145	1.20601	0.0209785	0.2847
116841	SNAP47	synaptosome associated protein 47	-0.296396	2.99355	0.0209922	0.2847
23246	BOP1	block of proliferation 1	-0.377172	3.8478	0.0210319	0.284904
3417	IDH1	isocitrate dehydrogenase (NADP(+)) 1, cytosolic	0.338932	6.49942	0.0210726	0.285121
10221	TRIB1	tribbles pseudokinase 1	-0.279294	7.17302	0.0211154	0.285366
204	AK2	adenylate kinase 2	-0.255222	7.56903	0.0211738	0.285822
374383	NCR3LG1	natural killer cell cytotoxicity receptor 3 ligand 1	0.335018	2.26628	0.0212496	0.28651
5199	CFP	complement factor properdin	0.309104	4.34884	0.0213063	0.286939
23225	NUP210	nucleoporin 210	0.349406	3.08334	0.0213838	0.287588
22928	SEPHS2	selenophosphate synthetase 2	0.364796	5.61251	0.0214042	0.287588
55333	SYNJ2BP	synaptojanin 2 binding protein	-0.25773	4.06694	0.0214459	0.287813
150678	COPS9	COP9 signalosome subunit 9	-0.369687	4.54174	0.021475	0.287842
7410	VAV2	vav guanine nucleotide exchange factor 2	0.256987	5.22635	0.0215165	0.287842
80194	TMEM134	transmembrane protein 134	-0.401484	3.12501	0.0215304	0.287842
9706	ULK2	unc-51 like autophagy activating kinase 2	0.252116	5.07014	0.0215559	0.287842
7538	ZFP36	ZFP36 ring finger protein	-0.289926	8.70612	0.0215726	0.287842
976	ADGRE5	adhesion G protein-coupled receptor E5	0.228271	7.36062	0.0216036	0.287924
5525	PPP2R5A	protein phosphatase 2 regulatory subunit B'alpha	0.30763	4.63269	0.0216463	0.288044
7392	USF2	upstream transcription factor 2, c-fos interacting	-0.325146	6.99398	0.0216677	0.288044
55379	LRRC59	leucine rich repeat containing 59	0.232892	7.03209	0.0216874	0.288044
5742	PTGS1	prostaglandin-endoperoxide synthase 1	0.351706	3.46234	0.021728	0.288251
56169	GSDMC	gasdermin C	0.358275	1.23547	0.0218153	0.288978
114971	PTPMT1	protein tyrosine phosphatase, mitochondrial 1	-0.253607	5.26427	0.0218328	0.288978
22889	KHDC4	KH domain containing 4, pre-mRNA splicing factor	0.282218	3.55524	0.0219069	0.289345
57799	RAB40C	RAB40C, member RAS oncogene family	-0.379239	2.26452	0.0219106	0.289345
5631	PRPS1	phosphoribosyl pyrophosphate synthetase 1	-0.28319	3.61938	0.0219405	0.289409
2162	F13A1	coagulation factor XIII A chain	0.498692	8.55957	0.0219808	0.2895
83707	TRPT1	tRNA phosphotransferase 1	-0.364701	2.35375	0.0219975	0.2895
167359	NIM1K	NIM1 serine/threonine protein kinase	-0.426732	3.12932	0.0221652	0.291375
11183	MAP4K5	mitogen-activated protein kinase kinase kinase kinase 5	0.350206	4.1529	0.0222824	0.292256
4832	NME3	NME/NM23 nucleoside diphosphate kinase 3	-0.496158	2.98737	0.0222858	0.292256
401152	C4orf3	chromosome 4 open reading frame 3	-0.250599	7.96247	0.0223352	0.292256
1968	EIF2S3	eukaryotic translation initiation factor 2 subunit gamma	-0.228042	5.50478	0.0223738	0.292256
2936	GSR	glutathione-disulfide reductase	0.263623	5.17072	0.0223788	0.292256
5176	SERPINF1	serpin family F member 1	-0.337746	5.81613	0.0224223	0.292256
51363	CHST15	carbohydrate sulfotransferase 15	-0.261237	5.26482	0.0224486	0.292256
112476	PRRT2	proline rich transmembrane protein 2	-0.452964	1.30272	0.0224556	0.292256
118430	MUCL1	mucin like 1	0.410266	-0.144891	0.0224598	0.292256
56898	BDH2	3-hydroxybutyrate dehydrogenase 2	0.303749	3.87828	0.0226546	0.294325
130271	PLEKHH2	pleckstrin homology, MyTH4 and FERM domain containing H2	0.362429	0.928252	0.022712	0.294325
23387	SIK3	SIK family kinase 3	0.231814	4.87455	0.0227169	0.294325
221178	SPATA13	spermatogenesis associated 13	0.300095	7.70706	0.0227207	0.294325
688	KLF5	Kruppel like factor 5	0.363005	1.37727	0.0227662	0.294584
79833	GEMIN6	gem nuclear organelle associated protein 6	-0.345729	1.79012	0.0228632	0.295348
84960	CCDC183	coiled-coil domain containing 183	-0.324164	1.9847	0.0228955	0.295348
8799	PEX11B	peroxisomal biogenesis factor 11 beta	0.24178	5.88436	0.0229332	0.295348
64395	GMCL1	germ cell-less, spermatogenesis associated 1	-0.455636	1.27812	0.0229408	0.295348
387590	TPTEP1	TPTE pseudogene 1	-0.335915	2.73662	0.022953	0.295348
29985	SLC39A3	solute carrier family 39 member 3	-0.321456	2.78713	0.0230877	0.29675
94120	SYTL3	synaptotagmin like 3	0.260529	3.90665	0.0232012	0.297648
55340	GIMAP5	GTPase, IMAP family member 5	0.240794	7.45959	0.0232323	0.297648
6510	SLC1A5	solute carrier family 1 member 5	-0.333913	2.64042	0.0232382	0.297648
130617	ZFAND2B	zinc finger AN1-type containing 2B	-0.34616	2.84923	0.0233005	0.297648
430	ASCL2	achaete-scute family bHLH transcription factor 2	-0.485461	4.55931	0.0233077	0.297648
124045	SPATA33	spermatogenesis associated 33	-0.357865	0.313493	0.0233372	0.297648
9823	ARMCX2	armadillo repeat containing X-linked 2	0.354891	0.864635	0.0233618	0.297648
107075116	MIR3142HG	MIR3142 host gene	0.282791	6.02248	0.0233636	0.297648
10800	CYSLTR1	cysteinyl leukotriene receptor 1	0.4651	0.147033	0.0235139	0.298968
91687	CENPL	centromere protein L	0.363637	1.40202	0.023519	0.298968
51373	MRPS17	mitochondrial ribosomal protein S17	-0.294575	2.57863	0.0235793	0.299265
6901	TAZ	tafazzin	-0.32878	3.02861	0.0235942	0.299265
6196	RPS6KA2	ribosomal protein S6 kinase A2	-0.37763	4.38414	0.0236746	0.299956
100500810	MIR3620	microRNA 3620	0.350897	1.26087	0.0237012	0.299962
6723	SRM	spermidine synthase	-0.354236	4.10114	0.023727	0.299962
101928674	LOC101928674	uncharacterized LOC101928674	0.395967	1.03535	0.0238244	0.300691
4013	VWA5A	von Willebrand factor A domain containing 5A	0.310237	3.77134	0.0238367	0.300691
971	CD72	CD72 molecule	0.375724	2.4927	0.0238942	0.301087
32	ACACB	acetyl-CoA carboxylase beta	0.385722	0.611488	0.0239666	0.301609
162989	DEDD2	death effector domain containing 2	-0.299829	3.36173	0.0240089	0.301609
11342	RNF13	ring finger protein 13	0.364858	7.50729	0.0240138	0.301609
5792	PTPRF	protein tyrosine phosphatase, receptor type F	-0.421671	0.419974	0.0240449	0.301671
153090	DAB2IP	DAB2 interacting protein	0.384809	0.836697	0.0241666	0.302723
5728	PTEN	phosphatase and tensin homolog	-0.235791	5.95298	0.0242043	0.302723
28990	ASTE1	asteroid homolog 1	-0.339758	1.85524	0.0242073	0.302723
6711	SPTBN1	spectrin beta, non-erythrocytic 1	0.399474	2.73601	0.0242801	0.302812
203328	SUSD3	sushi domain containing 3	0.413458	0.507514	0.0242947	0.302812
501	ALDH7A1	aldehyde dehydrogenase 7 family member A1	0.301363	2.93407	0.0243264	0.302812
377677	CA13	carbonic anhydrase 13	0.362528	0.726418	0.0243436	0.302812
7321	UBE2D1	ubiquitin conjugating enzyme E2 D1	0.296112	6.30563	0.0243455	0.302812
5154	PDGFA	platelet derived growth factor subunit A	-0.460218	5.58313	0.0243955	0.303107
9645	MICAL2	microtubule associated monooxygenase, calponin and LIM domain containing 2	0.297258	3.26214	0.0246286	0.305675
57504	MTA3	metastasis associated 1 family member 3	-0.270901	2.61428	0.0246726	0.305893
6224	RPS20	ribosomal protein S20	-0.282608	8.44067	0.0247807	0.306903
51075	TMX2	thioredoxin related transmembrane protein 2	-0.243403	5.64987	0.0249353	0.308487
55030	FBXO34	F-box protein 34	0.285699	4.29463	0.025039	0.309439
9978	RBX1	ring-box 1	-0.249567	5.9616	0.02511	0.309985
3028	HSD17B10	hydroxysteroid 17-beta dehydrogenase 10	-0.321126	3.83828	0.025156	0.310222
4736	RPL10A	ribosomal protein L10a	-0.274606	6.38006	0.0252109	0.310506
196294	IMMP1L	inner mitochondrial membrane peptidase subunit 1	-0.404306	0.326145	0.0252455	0.310506
10006	ABI1	abl interactor 1	0.26883	8.56056	0.0252609	0.310506
79705	LRRK1	leucine rich repeat kinase 1	0.265805	3.68434	0.0252866	0.310506
83595	SOX7	SRY-box 7	-0.395735	0.515377	0.0253284	0.310689
56474	CTPS2	CTP synthase 2	0.32381	2.06186	0.02541	0.31136
54602	NDFIP2	Nedd4 family interacting protein 2	0.351202	1.71114	0.02544	0.311398
284184	NDUFAF8	NADH:ubiquinone oxidoreductase complex assembly factor 8	-0.443391	2.51629	0.0255079	0.311559
81839	VANGL1	VANGL planar cell polarity protein 1	0.285764	3.19544	0.0255187	0.311559
127544	RNF19B	ring finger protein 19B	0.240562	9.45198	0.0255341	0.311559
283314	C1RL-AS1	C1RL antisense RNA 1	0.424357	0.670247	0.0256684	0.312647
51246	SHISA5	shisa family member 5	-0.271661	6.6578	0.0256774	0.312647
59274	TLNRD1	talin rod domain containing 1	-0.254198	5.60285	0.0257652	0.313242
56992	KIF15	kinesin family member 15	0.455124	-0.0890713	0.0257804	0.313242
57190	SELENON	selenoprotein N	0.228129	6.63414	0.0258442	0.313686
23613	ZMYND8	zinc finger MYND-type containing 8	0.26978	4.17141	0.0259326	0.314176
55732	C1orf112	chromosome 1 open reading frame 112	0.414412	1.03061	0.0259551	0.314176
83943	IMMP2L	inner mitochondrial membrane peptidase subunit 2	-0.413209	0.520939	0.0259661	0.314176
8841	HDAC3	histone deacetylase 3	-0.252607	5.27445	0.0260364	0.314697
4714	NDUFB8	NADH:ubiquinone oxidoreductase subunit B8	-0.266649	6.15272	0.026133	0.315483
4214	MAP3K1	mitogen-activated protein kinase kinase kinase 1	0.342187	4.9766	0.0262183	0.315483
1293	COL6A3	collagen type VI alpha 3 chain	0.374691	0.887036	0.0262346	0.315483
8496	PPFIBP1	PPFIA binding protein 1	0.276393	3.37756	0.0262479	0.315483
196463	PLBD2	phospholipase B domain containing 2	0.225126	7.38003	0.0262648	0.315483
8192	CLPP	caseinolytic mitochondrial matrix peptidase proteolytic subunit	-0.360722	4.33822	0.0262652	0.315483
26115	TANC2	tetratricopeptide repeat, ankyrin repeat and coiled-coil containing 2	-0.377912	1.78708	0.0263461	0.315835
64359	NXN	nucleoredoxin	-0.385702	1.00571	0.0263492	0.315835
3300	DNAJB2	DnaJ heat shock protein family (Hsp40) member B2	-0.275265	4.82881	0.0263949	0.316055
22996	TTC39A	tetratricopeptide repeat domain 39A	0.276051	2.45368	0.0264869	0.316829
6322	SCML1	Scm polycomb group protein like 1	0.315349	3.05993	0.0265577	0.316836
4641	MYO1C	myosin IC	0.242589	5.85587	0.0265694	0.316836
729440	CCDC61	coiled-coil domain containing 61	-0.326109	2.01776	0.0266183	0.316836
22853	LMTK2	lemur tyrosine kinase 2	0.310567	3.10188	0.0266223	0.316836
145553	MDP1	magnesium dependent phosphatase 1	-0.357423	2.57889	0.0266471	0.316836
4706	NDUFAB1	NADH:ubiquinone oxidoreductase subunit AB1	-0.286591	4.96588	0.0266761	0.316836
93587	TRMT10A	tRNA methyltransferase 10A	0.417476	1.74381	0.026731	0.316836
3329	HSPD1	heat shock protein family D (Hsp60) member 1	-0.237734	6.8123	0.026743	0.316836
4247	MGAT2	mannosyl (alpha-1,6-)-glycoprotein beta-1,2-N-acetylglucosaminyltransferase	0.240765	5.72352	0.0267737	0.316836
1026	CDKN1A	cyclin dependent kinase inhibitor 1A	0.247439	9.42305	0.0268065	0.316836
2745	GLRX	glutaredoxin	0.259803	7.64898	0.0268099	0.316836
3155	HMGCL	3-hydroxy-3-methylglutaryl-CoA lyase	-0.259617	5.49379	0.0268166	0.316836
1017	CDK2	cyclin dependent kinase 2	0.249805	3.91519	0.0268564	0.316982
221960	CCZ1B	CCZ1 homolog B, vacuolar protein trafficking and biogenesis associated	0.231141	6.65725	0.0268888	0.317041
115361	GBP4	guanylate binding protein 4	0.246098	10.6224	0.0269315	0.317221
85027	SMIM3	small integral membrane protein 3	0.223942	6.46883	0.0270788	0.318631
55149	MTPAP	mitochondrial poly(A) polymerase	0.290538	3.37538	0.0272077	0.319429
58528	RRAGD	Ras related GTP binding D	-0.21911	5.8254	0.0272093	0.319429
65990	FAM173A	family with sequence similarity 173 member A	-0.463662	2.0261	0.0272339	0.319429
118424	UBE2J2	ubiquitin conjugating enzyme E2 J2	-0.310098	4.44857	0.0272572	0.319429
102288414	C11orf98	chromosome 11 open reading frame 98	-0.285862	4.1669	0.0272908	0.319499
10105	PPIF	peptidylprolyl isomerase F	0.261092	7.40403	0.0273287	0.31951
51081	MRPS7	mitochondrial ribosomal protein S7	-0.244694	4.95155	0.02735	0.31951
4711	NDUFB5	NADH:ubiquinone oxidoreductase subunit B5	-0.216604	5.3656	0.0273747	0.31951
55588	MED29	mediator complex subunit 29	-0.272101	5.52084	0.0274328	0.319751
54908	SPDL1	spindle apparatus coiled-coil protein 1	0.358366	2.22101	0.0274758	0.319751
160897	GPR180	G protein-coupled receptor 180	0.282981	6.64296	0.027498	0.319751
9141	PDCD5	programmed cell death 5	-0.254277	4.67851	0.027506	0.319751
56339	METTL3	methyltransferase like 3	0.258338	4.1701	0.0276302	0.320827
643988	FNDC10	fibronectin type III domain containing 10	-0.380883	1.74463	0.0276541	0.320827
9456	HOMER1	homer scaffold protein 1	-0.522022	2.16517	0.0277672	0.321816
4809	SNU13	small nuclear ribonucleoprotein 13	-0.249615	4.49307	0.027805	0.32193
10452	TOMM40	translocase of outer mitochondrial membrane 40	-0.294598	5.19332	0.0278635	0.322145
8425	LTBP4	latent transforming growth factor beta binding protein 4	0.387471	0.569746	0.0278793	0.322145
685	BTC	betacellulin	0.414119	1.04815	0.0279424	0.322281
100526794	NT5C1B-RDH14	NT5C1B-RDH14 readthrough	0.354153	1.63383	0.0279468	0.322281
7099	TLR4	toll like receptor 4	0.354795	7.82393	0.0280769	0.323086
25819	NOCT	nocturnin	0.293843	6.53472	0.0280861	0.323086
84319	CMSS1	cms1 ribosomal small subunit homolog	-0.362291	1.39967	0.0281617	0.323086
6835	SURF2	surfeit 2	-0.436413	1.60204	0.0281731	0.323086
96626	LIMS3	LIM zinc finger domain containing 3	0.485298	3.12467	0.0281768	0.323086
8031	NCOA4	nuclear receptor coactivator 4	0.289655	8.12711	0.0281844	0.323086
113802	HENMT1	HEN methyltransferase 1	-0.379418	0.724576	0.0282663	0.323691
1112	FOXN3	forkhead box N3	-0.297491	4.24197	0.0282932	0.323691
8995	TNFSF18	TNF superfamily member 18	0.501169	0.0112033	0.0283529	0.324053
80142	PTGES2	prostaglandin E synthase 2	-0.356461	4.03442	0.0283965	0.324231
654	BMP6	bone morphogenetic protein 6	-0.427522	1.84905	0.0284572	0.32454
2131	EXT1	exostosin glycosyltransferase 1	0.305923	3.80515	0.0284797	0.32454
1933	EEF1B2	eukaryotic translation elongation factor 1 beta 2	-0.273536	5.43567	0.0285238	0.324722
7482	WNT2B	Wnt family member 2B	0.382677	0.384514	0.0286444	0.325774
27440	HDHD5	haloacid dehalogenase like hydrolase domain containing 5	-0.301848	5.89175	0.028713	0.326045
84330	ZNF414	zinc finger protein 414	-0.3428	2.06878	0.0287247	0.326045
1368	CPM	carboxypeptidase M	-0.270026	7.71502	0.0288103	0.326548
4056	LTC4S	leukotriene C4 synthase	-0.478975	0.676893	0.0288255	0.326548
5111	PCNA	proliferating cell nuclear antigen	0.271087	3.9326	0.0289308	0.32742
4694	NDUFA1	NADH:ubiquinone oxidoreductase subunit A1	-0.264792	5.7838	0.0291247	0.329176
23148	NACAD	NAC alpha domain containing	-0.393346	0.202861	0.029143	0.329176
55026	TMEM255A	transmembrane protein 255A	0.41335	4.34726	0.0292232	0.32976
285180	RUFY4	RUN and FYVE domain containing 4	0.378309	0.247354	0.0292573	0.329823
64857	PLEKHG2	pleckstrin homology and RhoGEF domain containing G2	-0.251198	4.96022	0.0293357	0.330384
55034	MOCOS	molybdenum cofactor sulfurase	0.400523	0.430361	0.0296005	0.333042
7543	ZFX	zinc finger protein X-linked	0.255189	5.72218	0.0296364	0.333121
3643	INSR	insulin receptor	0.411694	0.551067	0.0297975	0.334606
23099	ZBTB43	zinc finger and BTB domain containing 43	0.328959	4.82557	0.0298768	0.335172
7711	ZNF155	zinc finger protein 155	-0.302867	2.077	0.0299975	0.336199
84296	GINS4	GINS complex subunit 4	0.414555	1.00206	0.0300478	0.336436
10051	SMC4	structural maintenance of chromosomes 4	0.407606	4.04993	0.0301233	0.336714
256364	EML3	echinoderm microtubule associated protein like 3	-0.274343	4.61697	0.0301309	0.336714
10295	BCKDK	branched chain ketoacid dehydrogenase kinase	-0.25378	5.63273	0.0302824	0.338081
23788	MTCH2	mitochondrial carrier 2	-0.211912	6.43089	0.030434	0.339445
57695	USP37	ubiquitin specific peptidase 37	-0.292223	4.11864	0.0305031	0.339727
60343	FAM3A	family with sequence similarity 3 member A	-0.332915	3.88238	0.0305181	0.339727
57134	MAN1C1	mannosidase alpha class 1C member 1	0.304453	3.04318	0.0305936	0.340215
8522	GAS7	growth arrest specific 7	0.230095	6.24907	0.0306208	0.340215
8444	DYRK3	dual specificity tyrosine phosphorylation regulated kinase 3	0.282144	2.8834	0.0306627	0.340353
9056	SLC7A7	solute carrier family 7 member 7	0.26621	7.51587	0.0308468	0.342068
5634	PRPS2	phosphoribosyl pyrophosphate synthetase 2	-0.253154	5.53818	0.0309288	0.342648
387496	RASL11A	RAS like family 11 member A	-0.373953	2.65999	0.0310073	0.343175
51092	SIDT2	SID1 transmembrane family member 2	0.218589	6.93421	0.0310357	0.343175
2210	FCGR1B	Fc fragment of IgG receptor Ib	0.271926	5.7766	0.0311115	0.343597
7566	ZNF18	zinc finger protein 18	-0.31828	2.19894	0.0311334	0.343597
11267	SNF8	SNF8, ESCRT-II complex subunit	-0.277154	5.37347	0.0311956	0.343707
57705	WDFY4	WDFY family member 4	0.254205	6.37092	0.0312145	0.343707
9319	TRIP13	thyroid hormone receptor interactor 13	0.454924	0.0709348	0.0312387	0.343707
8324	FZD7	frizzled class receptor 7	-0.381613	1.4476	0.0312821	0.343707
8732	RNGTT	RNA guanylyltransferase and 5'-phosphatase	-0.305597	3.75398	0.0312964	0.343707
528	ATP6V1C1	ATPase H+ transporting V1 subunit C1	0.235585	7.49516	0.0313218	0.343707
55274	PHF10	PHD finger protein 10	-0.239133	3.61386	0.0313853	0.344077
100527949	GIMAP1-GIMAP5	GIMAP1-GIMAP5 readthrough	0.22805	7.39093	0.0314524	0.344486
23529	CLCF1	cardiotrophin like cytokine factor 1	0.362261	1.69184	0.0319268	0.349131
54946	SLC41A3	solute carrier family 41 member 3	0.307812	2.9512	0.031937	0.349131
284759	SIRPB2	signal regulatory protein beta 2	0.333691	2.86051	0.0320457	0.349806
54072	LINC00158	long intergenic non-protein coding RNA 158	-0.298838	5.14954	0.0320593	0.349806
8971	H1FX	H1 histone family member X	-0.384299	3.78662	0.0321057	0.349982
4839	NOP2	NOP2 nucleolar protein	0.220452	4.71757	0.0321883	0.350189
7296	TXNRD1	thioredoxin reductase 1	0.346603	7.00857	0.0322024	0.350189
222166	MTURN	maturin, neural progenitor differentiation regulator homolog	-0.298656	3.11041	0.0322156	0.350189
9043	SPAG9	sperm associated antigen 9	0.275631	6.63795	0.0322699	0.350349
9258	MFHAS1	malignant fibrous histiocytoma amplified sequence 1	0.237263	6.95847	0.0322927	0.350349
79682	CENPU	centromere protein U	0.415021	0.92524	0.0323486	0.350349
1378	CR1	complement C3b/C4b receptor 1 (Knops blood group)	0.268003	6.51184	0.0323737	0.350349
9625	AATK	apoptosis associated tyrosine kinase	-0.377432	-0.40274	0.032416	0.350349
388566	ZNF470	zinc finger protein 470	-0.253911	3.91894	0.0324254	0.350349
338442	HCAR2	hydroxycarboxylic acid receptor 2	0.28951	1.9718	0.0324766	0.350349
8760	CDS2	CDP-diacylglycerol synthase 2	0.220896	6.93607	0.0324816	0.350349
8862	APLN	apelin	-0.510997	0.651747	0.0325249	0.350349
57594	HOMEZ	homeobox and leucine zipper encoding	0.218082	5.09655	0.0325334	0.350349
828	CAPS	calcyphosine	-0.380351	1.11532	0.0326564	0.350975
2035	EPB41	erythrocyte membrane protein band 4.1	0.278543	4.94889	0.0326699	0.350975
3251	HPRT1	hypoxanthine phosphoribosyltransferase 1	-0.236727	5.72894	0.0326827	0.350975
79876	UBA5	ubiquitin like modifier activating enzyme 5	-0.246261	4.1063	0.0328286	0.352001
5654	HTRA1	HtrA serine peptidase 1	-0.252798	3.85113	0.0328392	0.352001
157570	ESCO2	establishment of sister chromatid cohesion N-acetyltransferase 2	0.408373	0.73365	0.0329437	0.352794
84034	EMILIN2	elastin microfibril interfacer 2	0.235564	8.85645	0.0330082	0.35286
151306	GPBAR1	G protein-coupled bile acid receptor 1	0.361911	1.59174	0.033011	0.35286
64754	SMYD3	SET and MYND domain containing 3	0.41524	0.144793	0.0330811	0.353283
25911	DPCD	deleted in primary ciliary dyskinesia homolog (mouse)	-0.341958	2.69202	0.0331143	0.353311
197342	EME2	essential meiotic structure-specific endonuclease subunit 2	-0.270471	3.40089	0.033202	0.35392
53615	MBD3	methyl-CpG binding domain protein 3	-0.347288	6.4149	0.0332536	0.353951
81691	REXO5	RNA exonuclease 5	0.379452	0.240376	0.0332772	0.353951
51537	MTFP1	mitochondrial fission process 1	-0.350792	5.47672	0.0332968	0.353951
81576	CCDC130	coiled-coil domain containing 130	-0.29662	4.08827	0.0334243	0.354402
10162	LPCAT3	lysophosphatidylcholine acyltransferase 3	0.21649	5.30101	0.0334282	0.354402
5210	PFKFB4	6-phosphofructo-2-kinase/fructose-2,6-biphosphatase 4	-0.289784	6.09263	0.0334312	0.354402
150275	CCDC117	coiled-coil domain containing 117	0.240773	5.63787	0.0334673	0.354434
23141	ANKLE2	ankyrin repeat and LEM domain containing 2	0.208787	6.95578	0.0335037	0.354434
9804	TOMM20	translocase of outer mitochondrial membrane 20	-0.206579	5.78819	0.0335263	0.354434
944	TNFSF8	TNF superfamily member 8	0.388749	5.82799	0.0336082	0.354975
127428	TCEANC2	transcription elongation factor A N-terminal and central domain containing 2	0.239356	4.39037	0.0336638	0.355237
716	C1S	complement C1s	0.246467	4.04376	0.033757	0.355496
100506668	NRAV	negative regulator of antiviral response	-0.310391	1.61316	0.03383	0.355496
10062	NR1H3	nuclear receptor subfamily 1 group H member 3	0.28372	9.51525	0.033846	0.355496
841	CASP8	caspase 8	0.276334	5.53072	0.0339273	0.355496
23271	CAMSAP2	calmodulin regulated spectrin associated protein family member 2	0.290618	5.04446	0.0339397	0.355496
3029	HAGH	hydroxyacylglutathione hydrolase	-0.259197	5.00384	0.0339428	0.355496
11315	PARK7	Parkinsonism associated deglycase	-0.23364	6.50416	0.0339589	0.355496
5979	RET	ret proto-oncogene	0.265851	5.2069	0.0339714	0.355496
167555	FAM151B	family with sequence similarity 151 member B	0.37847	-0.104251	0.0339992	0.355496
79081	LBHD1	LBH domain containing 1	-0.269959	4.22062	0.0340186	0.355496
55839	CENPN	centromere protein N	0.29036	3.34541	0.0340267	0.355496
147727	ILF3-DT	ILF3 divergent tranacript	-0.327925	0.552812	0.0341598	0.356452
4818	NKG7	natural killer cell granule protein 7	-0.328391	1.4315	0.0341799	0.356452
285753	CEP57L1	centrosomal protein 57 like 1	0.262675	3.1787	0.0342467	0.356568
9871	SEC24D	SEC24 homolog D, COPII coat complex component	0.367251	6.30135	0.0342528	0.356568
26233	FBXL6	F-box and leucine rich repeat protein 6	-0.300687	3.38935	0.0343797	0.357314
8648	NCOA1	nuclear receptor coactivator 1	0.246572	6.28374	0.0343863	0.357314
80237	ELL3	elongation factor for RNA polymerase II 3	0.392328	1.20094	0.0344409	0.357432
165918	RNF168	ring finger protein 168	0.360031	3.18145	0.0344594	0.357432
1856	DVL2	dishevelled segment polarity protein 2	-0.287984	3.18098	0.034653	0.358491
2632	GBE1	1,4-alpha-glucan branching enzyme 1	-0.326834	6.03291	0.0346531	0.358491
27439	TMEM121B	transmembrane protein 121B	-0.320947	2.57791	0.0346587	0.358491
6128	RPL6	ribosomal protein L6	-0.224115	7.04912	0.0347113	0.358491
6777	STAT5B	signal transducer and activator of transcription 5B	0.240133	6.07794	0.0347408	0.358491
4582	MUC1	mucin 1, cell surface associated	-0.443001	4.25109	0.0347477	0.358491
3382	ICA1	islet cell autoantigen 1	0.281993	2.01336	0.0348279	0.358824
51335	NGRN	neugrin, neurite outgrowth associated	-0.226621	4.94237	0.0348421	0.358824
374403	TBC1D10C	TBC1 domain family member 10C	-0.408575	1.96041	0.0348824	0.358886
51372	TMA7	translation machinery associated 7 homolog	-0.267317	4.41664	0.0349102	0.358886
54828	BCAS3	BCAS3, microtubule associated cell migration factor	0.309758	1.60929	0.0349465	0.358939
56926	NCLN	nicalin	-0.270887	5.38974	0.0350168	0.358956
84320	ACBD6	acyl-CoA binding domain containing 6	-0.297672	2.92503	0.0350289	0.358956
151011	2010-09-01	septin 10	0.401597	3.71469	0.0350528	0.358956
55203	LGI2	leucine rich repeat LGI family member 2	-0.421734	-0.187124	0.0350723	0.358956
158471	PRUNE2	prune homolog 2	0.405955	1.88149	0.0351295	0.359223
57700	FAM160B1	family with sequence similarity 160 member B1	0.252164	4.90744	0.0352035	0.359661
9911	TMCC2	transmembrane and coiled-coil domain family 2	-0.468175	6.77625	0.0352423	0.359739
79943	ZNF696	zinc finger protein 696	-0.34798	0.200481	0.0353808	0.360835
10011	SRA1	steroid receptor RNA activator 1	-0.282499	4.77854	0.0354448	0.361168
389634	LINC00937	long intergenic non-protein coding RNA 937	-0.484473	2.24101	0.0355978	0.361981
54360	CYTL1	cytokine like 1	-0.27839	2.70328	0.0356081	0.361981
166378	SPATA5	spermatogenesis associated 5	0.360577	1.21493	0.0356185	0.361981
100526664	LY75-CD302	LY75-CD302 readthrough	0.453411	5.12488	0.0356687	0.362172
2987	GUK1	guanylate kinase 1	-0.310881	7.02681	0.0357424	0.362232
50650	ARHGEF3	Rho guanine nucleotide exchange factor 3	0.275313	5.71745	0.0357556	0.362232
348	APOE	apolipoprotein E	-0.409387	10.8127	0.0357774	0.362232
5238	PGM3	phosphoglucomutase 3	0.326621	3.92659	0.0358	0.362232
8644	AKR1C3	aldo-keto reductase family 1 member C3	0.391495	-0.610093	0.0359178	0.363106
6809	STX3	syntaxin 3	0.25697	5.03964	0.0359529	0.363137
56957	OTUD7B	OTU deubiquitinase 7B	0.331619	1.45567	0.0359837	0.363137
10131	TRAP1	TNF receptor associated protein 1	-0.269093	4.38975	0.0360613	0.363334
79090	TRAPPC6A	trafficking protein particle complex 6A	-0.327743	3.25288	0.0360661	0.363334
6251	RSU1	Ras suppressor protein 1	0.298912	6.66954	0.0361182	0.363541
63941	NECAB3	N-terminal EF-hand calcium binding protein 3	-0.36106	0.0817017	0.0362968	0.364857
440345	NPIPB4	nuclear pore complex interacting protein family member B4	0.343406	2.44024	0.0363306	0.364857
51385	ZNF589	zinc finger protein 589	-0.311398	1.52853	0.0363436	0.364857
220213	OTUD1	OTU deubiquitinase 1	-0.28263	4.06899	0.0363835	0.364941
403313	PLPP6	phospholipid phosphatase 6	0.287647	1.68897	0.0364769	0.36556
51222	ZNF219	zinc finger protein 219	-0.38541	2.13785	0.036578	0.36595
6507	SLC1A3	solute carrier family 1 member 3	0.236808	9.86299	0.0366243	0.36595
152002	XXYLT1	xyloside xylosyltransferase 1	-0.272937	2.27786	0.0366406	0.36595
5911	RAP2A	RAP2A, member of RAS oncogene family	0.288423	6.30698	0.0366451	0.36595
1672	DEFB1	defensin beta 1	0.427366	1.71183	0.0366878	0.36595
54802	TRIT1	tRNA isopentenyltransferase 1	-0.283715	2.75018	0.0367058	0.36595
105378663	LOC105378663	uncharacterized LOC105378663	0.368895	1.49155	0.036745	0.365988
165631	PARP15	poly(ADP-ribose) polymerase family member 15	0.269484	3.67894	0.036773	0.365988
8886	DDX18	DEAD-box helicase 18	-0.275311	5.29276	0.0368623	0.3665
84243	ZDHHC18	zinc finger DHHC-type containing 18	0.229091	4.7708	0.0368879	0.3665
1521	CTSW	cathepsin W	-0.372545	1.02824	0.0369724	0.367024
9903	KLHL21	kelch like family member 21	0.270594	3.32641	0.0370197	0.367178
8050	PDHX	pyruvate dehydrogenase complex component X	0.268716	5.83971	0.0370861	0.367521
2642	GCGR	glucagon receptor	-0.424707	2.90357	0.0371468	0.367807
6636	SNRPF	small nuclear ribonucleoprotein polypeptide F	-0.272008	3.90924	0.0372015	0.367818
164668	APOBEC3H	apolipoprotein B mRNA editing enzyme catalytic subunit 3H	0.397046	-0.0522429	0.0372272	0.367818
1803	DPP4	dipeptidyl peptidase 4	-0.254253	4.74302	0.0372723	0.367818
7123	CLEC3B	C-type lectin domain family 3 member B	-0.292623	1.63873	0.0372862	0.367818
90480	GADD45GIP1	GADD45G interacting protein 1	-0.397152	4.63221	0.0373071	0.367818
56265	CPXM1	carboxypeptidase X, M14 family member 1	-0.362949	2.57756	0.0376363	0.370464
5718	PSMD12	proteasome 26S subunit, non-ATPase 12	0.243027	6.23113	0.0376396	0.370464
84267	C9orf64	chromosome 9 open reading frame 64	0.24491	4.0118	0.0376871	0.370617
90957	DHX57	DExH-box helicase 57	-0.27766	2.73353	0.0379173	0.372445
391059	FRRS1	ferric chelate reductase 1	0.456071	3.25242	0.0379375	0.372445
83667	SESN2	sestrin 2	-0.254813	3.57381	0.0380766	0.373493
117289	TAGAP	T cell activation RhoGTPase activating protein	0.359483	5.31496	0.03811	0.373504
28972	SPCS1	signal peptidase complex subunit 1	-0.209916	5.43209	0.0382053	0.373894
7416	VDAC1	voltage dependent anion channel 1	-0.226507	8.46701	0.0382145	0.373894
8797	TNFRSF10A	TNF receptor superfamily member 10a	0.270924	4.36889	0.0383374	0.374477
90861	JPT2	Jupiter microtubule associated homolog 2	-0.228986	4.69188	0.038339	0.374477
25841	ABTB2	ankyrin repeat and BTB domain containing 2	0.229748	7.24731	0.0384002	0.374759
401494	HACD4	3-hydroxyacyl-CoA dehydratase 4	0.374012	2.89397	0.0385302	0.37571
51374	ATRAID	all-trans retinoic acid induced differentiation factor	-0.231774	5.5104	0.0386105	0.376176
101927150	L3MBTL4-AS1	L3MBTL4 antisense RNA 1	-0.327684	2.49201	0.0386474	0.376218
440307	TTLL13P	tubulin tyrosine ligase like 13, pseudogene	-0.227369	4.75083	0.0388211	0.377416
90378	SAMD1	sterile alpha motif domain containing 1	-0.371292	1.92813	0.0388379	0.377416
112399	EGLN3	egl-9 family hypoxia inducible factor 3	-0.354067	0.839291	0.0388685	0.377416
6576	SLC25A1	solute carrier family 25 member 1	-0.327249	4.99197	0.0390484	0.378774
2023	ENO1	enolase 1	-0.263859	10.9588	0.0391054	0.378774
80856	LNPK	lunapark, ER junction formation factor	-0.267255	5.18337	0.0391066	0.378774
84695	LOXL3	lysyl oxidase like 3	0.311	2.46279	0.0393592	0.380815
6146	RPL22	ribosomal protein L22	-0.220437	6.67993	0.0393859	0.380815
23515	MORC3	MORC family CW-type zinc finger 3	0.403204	6.4957	0.039447	0.380815
384	ARG2	arginase 2	-0.289324	1.93431	0.0394493	0.380815
92370	PXYLP1	2-phosphoxylose phosphatase 1	0.309101	2.1191	0.0395189	0.381169
348645	C22orf34	chromosome 22 open reading frame 34	-0.334737	0.99608	0.0396216	0.381841
1124	CHN2	chimerin 2	0.414752	0.394954	0.0397258	0.382526
2628	GATM	glycine amidinotransferase	0.382723	4.49803	0.0397589	0.382526
50865	HEBP1	heme binding protein 1	-0.229469	5.26282	0.039818	0.382776
10392	NOD1	nucleotide binding oligomerization domain containing 1	0.206464	7.28222	0.0399028	0.383253
7556	ZNF10	zinc finger protein 10	-0.348116	-0.0867527	0.0399339	0.383253
100527950	GJA9-MYCBP	GJA9-MYCBP readthrough	-0.267575	2.35368	0.0401272	0.384555
10549	PRDX4	peroxiredoxin 4	-0.233172	5.90214	0.0401361	0.384555
3340	NDST1	N-deacetylase and N-sulfotransferase 1	0.24674	5.50958	0.0403628	0.386406
2651	GCNT2	glucosaminyl (N-acetyl) transferase 2 (I blood group)	0.212908	5.60089	0.0404671	0.387084
29090	TIMM21	translocase of inner mitochondrial membrane 21	-0.325344	2.55975	0.0405445	0.387459
116113	FOXP4	forkhead box P4	0.294414	4.19103	0.0405733	0.387459
8669	EIF3J	eukaryotic translation initiation factor 3 subunit J	-0.222642	5.51007	0.0406752	0.388111
11033	ADAP1	ArfGAP with dual PH domains 1	-0.334491	3.7381	0.0407816	0.388804
8663	EIF3C	eukaryotic translation initiation factor 3 subunit C	-0.247613	6.83809	0.0408776	0.389398
84557	MAP1LC3A	microtubule associated protein 1 light chain 3 alpha	-0.326981	5.44475	0.0409707	0.389478
9365	KL	klotho	0.515125	-0.267234	0.0409771	0.389478
6612	SUMO3	small ubiquitin-like modifier 3	-0.210199	6.19132	0.040987	0.389478
84300	UQCC2	ubiquinol-cytochrome c reductase complex assembly factor 2	-0.315637	3.86842	0.0410391	0.389652
9130	FAM50A	family with sequence similarity 50 member A	-0.284865	5.44887	0.0411107	0.389966
55845	BRK1	BRICK1, SCAR/WAVE actin nucleating complex subunit	-0.209451	6.51177	0.0411739	0.389966
7297	TYK2	tyrosine kinase 2	-0.243511	5.47673	0.0411774	0.389966
54468	MIOS	meiosis regulator for oocyte development	-0.214465	4.33001	0.0412186	0.389966
122953	JDP2	Jun dimerization protein 2	0.295505	5.39264	0.0412409	0.389966
2212	FCGR2A	Fc fragment of IgG receptor IIa	-0.199217	9.20396	0.0412867	0.39008
375449	MAST4	microtubule associated serine/threonine kinase family member 4	-0.346058	2.64364	0.0413899	0.39052
309	ANXA6	annexin A6	0.230421	6.63636	0.0414238	0.39052
2153	F5	coagulation factor V	-0.361157	0.184539	0.0414673	0.39052
29094	LGALSL	galectin like	-0.312445	1.57413	0.0414685	0.39052
8832	CD84	CD84 molecule	0.249456	8.61056	0.041585	0.390863
2012	EMP1	epithelial membrane protein 1	0.29843	9.09944	0.0415949	0.390863
28952	CCDC22	coiled-coil domain containing 22	-0.246261	3.78992	0.0416279	0.390863
7423	VEGFB	vascular endothelial growth factor B	-0.280953	5.46168	0.0416594	0.390863
9489	PGS1	phosphatidylglycerophosphate synthase 1	0.218196	5.69874	0.041674	0.390863
23589	CARHSP1	calcium regulated heat stable protein 1	-0.332201	4.08449	0.0417342	0.39111
2230	FDX1	ferredoxin 1	0.256761	6.93259	0.0418524	0.3919
6778	STAT6	signal transducer and activator of transcription 6	0.194287	8.11399	0.0419837	0.392596
200315	APOBEC3A	apolipoprotein B mRNA editing enzyme catalytic subunit 3A	0.24269	9.86846	0.0420202	0.392596
125893	ZNF816	zinc finger protein 816	0.320353	2.53035	0.0420287	0.392596
54906	FAM208B	family with sequence similarity 208 member B	0.350116	5.77576	0.0422203	0.394031
197259	MLKL	mixed lineage kinase domain like pseudokinase	0.225491	5.70882	0.0422504	0.394031
8460	TPST1	tyrosylprotein sulfotransferase 1	-0.279115	3.53589	0.0423559	0.394641
93550	ZFAND4	zinc finger AN1-type containing 4	0.299974	1.21708	0.04239	0.394641
6782	HSPA13	heat shock protein family A (Hsp70) member 13	0.304926	5.29472	0.0424184	0.394641
55110	MAGOHB	mago homolog B, exon junction complex subunit	-0.243588	2.74368	0.0425227	0.395021
84153	RNASEH2C	ribonuclease H2 subunit C	-0.397733	4.1566	0.0425413	0.395021
571	BACH1	BTB domain and CNC homolog 1	-0.354948	7.40437	0.0425728	0.395021
387921	NHLRC3	NHL repeat containing 3	0.278704	6.99394	0.0425959	0.395021
3759	KCNJ2	potassium voltage-gated channel subfamily J member 2	-0.257535	6.84318	0.0426648	0.395342
23514	SPIDR	scaffold protein involved in DNA repair	0.253958	4.00683	0.0427581	0.395889
3185	HNRNPF	heterogeneous nuclear ribonucleoprotein F	0.242288	7.64434	0.0428066	0.396021
79796	ALG9	ALG9, alpha-1,2-mannosyltransferase	-0.258062	3.58732	0.0428698	0.396288
200916	RPL22L1	ribosomal protein L22 like 1	-0.279097	2.97076	0.0429697	0.39668
539	ATP5PO	ATP synthase peripheral stalk subunit OSCP	-0.230886	6.41339	0.0430011	0.39668
23512	SUZ12	SUZ12, polycomb repressive complex 2 subunit	0.265387	4.85362	0.0430152	0.39668
221184	CPNE2	copine 2	0.206302	5.86935	0.0430884	0.397039
116150	NUS1	NUS1, dehydrodolichyl diphosphate synthase subunit	0.255661	6.03884	0.0432233	0.397965
1282	COL4A1	collagen type IV alpha 1 chain	0.36524	0.133187	0.0433734	0.399029
84304	NUDT22	nudix hydrolase 22	-0.33441	3.77475	0.0434994	0.399718
5034	P4HB	prolyl 4-hydroxylase subunit beta	-0.232048	9.99596	0.0435175	0.399718
23288	IQCE	IQ motif containing E	0.307886	2.99956	0.0440249	0.403789
941	CD80	CD80 molecule	0.235585	8.4254	0.044037	0.403789
130814	PQLC3	PQ loop repeat containing 3	-0.213884	4.77538	0.0440655	0.403789
6252	RTN1	reticulon 1	-0.250771	3.69134	0.0441352	0.404106
163786	SASS6	SAS-6 centriolar assembly protein	0.420909	0.946188	0.0441917	0.404303
161176	SYNE3	spectrin repeat containing nuclear envelope family member 3	0.206984	4.6095	0.0442723	0.404721
54020	SLC37A1	solute carrier family 37 member 1	0.204604	5.4978	0.0443449	0.404832
4690	NCK1	NCK adaptor protein 1	0.346672	5.70475	0.0443546	0.404832
92999	ZBTB47	zinc finger and BTB domain containing 47	0.236377	3.14476	0.0444024	0.404846
10783	NEK6	NIMA related kinase 6	0.238242	7.12761	0.0444541	0.404846
133418	EMB	embigin	0.230446	4.44738	0.0444612	0.404846
1594	CYP27B1	cytochrome P450 family 27 subfamily B member 1	0.196429	8.73536	0.044517	0.404912
6594	SMARCA1	SWI/SNF related, matrix associated, actin dependent regulator of chromatin, subfamily a, member 1	-0.421936	4.95908	0.0445386	0.404912
55226	NAT10	N-acetyltransferase 10	-0.219006	5.0784	0.0447002	0.405759
55164	SHQ1	SHQ1, H/ACA ribonucleoprotein assembly factor	0.321198	2.09119	0.044702	0.405759
54521	WDR44	WD repeat domain 44	0.414211	4.27397	0.0447653	0.406015
29919	RMC1	regulator of MON1-CCZ1	0.209714	5.24607	0.0448719	0.406662
9097	USP14	ubiquitin specific peptidase 14	0.245712	6.32655	0.0449552	0.406775
22952	CYP2G1P	cytochrome P450 family 2 subfamily G member 1, pseudogene	-0.337316	1.34726	0.0449654	0.406775
7673	ZNF222	zinc finger protein 222	0.318156	1.36112	0.0450234	0.406775
8875	VNN2	vanin 2	-0.238999	3.85252	0.0450251	0.406775
26502	NARF	nuclear prelamin A recognition factor	-0.300775	5.77841	0.0451029	0.407159
253461	ZBTB38	zinc finger and BTB domain containing 38	0.376245	5.19597	0.045162	0.407375
84926	SPRYD3	SPRY domain containing 3	0.198905	4.96018	0.0452878	0.40819
7982	ST7	suppression of tumorigenicity 7	0.235158	4.3345	0.0453592	0.408268
729533	FAM72A	family with sequence similarity 72 member A	-0.244959	3.53897	0.0453884	0.408268
101	ADAM8	ADAM metallopeptidase domain 8	0.364949	5.59002	0.0454024	0.408268
5172	SLC26A4	solute carrier family 26 member 4	0.518408	1.06155	0.0454618	0.408484
205251	MTLN	mitoregulin	-0.385224	3.40535	0.0455216	0.408704
607	BCL9	B cell CLL/lymphoma 9	0.395915	-0.197873	0.0456019	0.409107
29085	PHPT1	phosphohistidine phosphatase 1	-0.308244	5.31622	0.0456901	0.40958
652968	CASTOR1	cytosolic arginine sensor for mTORC1 subunit 1	0.245241	2.56576	0.04579	0.410157
5547	PRCP	prolylcarboxypeptidase	0.217887	7.43997	0.0458354	0.410246
3054	HCFC1	host cell factor C1	0.193818	5.68656	0.0460044	0.41144
100533107	RTEL1-TNFRSF6B	RTEL1-TNFRSF6B readthrough (NMD candidate)	-0.359933	4.17055	0.0460938	0.411921
200185	KRTCAP2	keratinocyte associated protein 2	-0.278991	5.64567	0.0462027	0.412279
3337	DNAJB1	DnaJ heat shock protein family (Hsp40) member B1	-0.219808	5.8026	0.0462081	0.412279
6498	SKIL	SKI like proto-oncogene	0.247445	5.35772	0.0462409	0.412279
151195	CCNYL1	cyclin Y like 1	0.241306	6.44504	0.0463869	0.413262
144195	SLC2A14	solute carrier family 2 member 14	0.244644	3.47682	0.0464286	0.413315
55062	WIPI1	WD repeat domain, phosphoinositide interacting 1	0.345182	3.42774	0.0465724	0.413831
157378	TMEM65	transmembrane protein 65	0.328146	3.18035	0.0465922	0.413831
22901	ARSG	arylsulfatase G	0.302102	1.60244	0.046629	0.413831
29785	CYP2S1	cytochrome P450 family 2 subfamily S member 1	0.407841	0.95894	0.0466298	0.413831
51599	LSR	lipolysis stimulated lipoprotein receptor	-0.344467	1.35094	0.0466996	0.414132
126003	TRAPPC5	trafficking protein particle complex 5	-0.415701	3.76252	0.0468613	0.415247
55789	DEPDC1B	DEP domain containing 1B	0.422781	0.0505622	0.0469338	0.415571
440270	GOLGA8B	golgin A8 family member B	-0.333415	3.29493	0.0471623	0.417061
6535	SLC6A8	solute carrier family 6 member 8	-0.247317	3.29162	0.0471743	0.417061
26051	PPP1R16B	protein phosphatase 1 regulatory subunit 16B	0.330878	1.07457	0.0472698	0.417586
56606	SLC2A9	solute carrier family 2 member 9	0.290896	2.79628	0.0473626	0.417714
80765	STARD5	StAR related lipid transfer domain containing 5	0.225839	4.71352	0.0473871	0.417714
85014	TMEM141	transmembrane protein 141	-0.29378	3.66838	0.0474331	0.417714
84545	MRPL43	mitochondrial ribosomal protein L43	-0.252841	4.09393	0.047465	0.417714
10473	HMGN4	high mobility group nucleosomal binding domain 4	0.259803	4.20632	0.0475569	0.417714
100529097	RPL36A-HNRNPH2	RPL36A-HNRNPH2 readthrough	-0.210493	4.72929	0.0475636	0.417714
57513	CASKIN2	CASK interacting protein 2	-0.395545	0.180686	0.0476015	0.417714
51594	NBAS	neuroblastoma amplified sequence	-0.201007	5.32696	0.0476078	0.417714
5860	QDPR	quinoid dihydropteridine reductase	-0.231445	3.96554	0.0476096	0.417714
92345	NAF1	nuclear assembly factor 1 ribonucleoprotein	0.270858	2.86017	0.0476631	0.417866
9694	EMC2	ER membrane protein complex subunit 2	0.229915	5.76191	0.0477831	0.418513
9459	ARHGEF6	Rac/Cdc42 guanine nucleotide exchange factor 6	0.282971	4.9385	0.0478342	0.418513
9294	S1PR2	sphingosine-1-phosphate receptor 2	-0.224996	5.32366	0.0478456	0.418513
26030	PLEKHG3	pleckstrin homology and RhoGEF domain containing G3	0.274725	5.40438	0.0479328	0.418958
219623	TMEM26	transmembrane protein 26	0.269223	2.99967	0.0480122	0.419335
1848	DUSP6	dual specificity phosphatase 6	-0.298953	6.16066	0.0480625	0.419458
84310	C7orf50	chromosome 7 open reading frame 50	-0.355097	3.50752	0.0483341	0.421079
79746	ECHDC3	enoyl-CoA hydratase domain containing 3	0.311385	2.59039	0.0483983	0.421079
140823	ROMO1	reactive oxygen species modulator 1	-0.366613	4.64712	0.0484103	0.421079
100129066	UNQ6494	uncharacterized LOC100129066	0.376455	-0.189353	0.0484857	0.421079
10615	SPAG5	sperm associated antigen 5	0.317375	2.42139	0.0484913	0.421079
10282	BET1	Bet1 golgi vesicular membrane trafficking protein	0.229376	4.24221	0.0485256	0.421079
653583	PHLDB3	pleckstrin homology like domain family B member 3	0.405727	0.91809	0.0485315	0.421079
3315	HSPB1	heat shock protein family B (small) member 1	-0.36144	6.61118	0.0485397	0.421079
4201	MEA1	male-enhanced antigen 1	-0.215969	5.06118	0.0486056	0.421334
6100	RP9	RP9, pre-mRNA splicing factor	-0.279761	1.62852	0.0488743	0.423278
58190	CTDSP1	CTD small phosphatase 1	-0.242911	5.53759	0.0489039	0.423278
113	ADCY7	adenylate cyclase 7	0.235932	7.19562	0.0489531	0.423278
57722	IGDCC4	immunoglobulin superfamily DCC subclass member 4	-0.372393	-0.288663	0.0489764	0.423278
6913	TBX15	T-box 15	0.362089	-0.57129	0.0490207	0.423344
100533990	APOC4-APOC2	APOC4-APOC2 readthrough (NMD candidate)	-0.405649	4.69507	0.0492058	0.424553
135228	CD109	CD109 molecule	0.305618	5.47598	0.0493201	0.424553
29082	CHMP4A	charged multivesicular body protein 4A	-0.249297	5.64525	0.0493425	0.424553
25956	SEC31B	SEC31 homolog B, COPII coat complex component	-0.220164	5.50787	0.0494485	0.424553
26999	CYFIP2	cytoplasmic FMR1 interacting protein 2	0.286797	1.47495	0.0494588	0.424553
22839	DLGAP4	DLG associated protein 4	0.214548	5.96811	0.0494607	0.424553
4312	MMP1	matrix metallopeptidase 1	-0.428045	4.54537	0.0494703	0.424553
57146	TMEM159	transmembrane protein 159	0.216012	4.65066	0.0494842	0.424553
4494	MT1F	metallothionein 1F	-0.343162	3.35491	0.0494914	0.424553
7336	UBE2V2	ubiquitin conjugating enzyme E2 V2	-0.215709	5.23691	0.0495502	0.424742
4660	PPP1R12B	protein phosphatase 1 regulatory subunit 12B	0.269574	1.84045	0.0496543	0.425319
10922	FASTK	Fas activated serine/threonine kinase	-0.2855	4.9607	0.0497274	0.425404
8914	TIMELESS	timeless circadian regulator	0.23881	3.16499	0.0497378	0.425404
89941	RHOT2	ras homolog family member T2	-0.280657	5.08051	0.0498047	0.42566
1277	COL1A1	collagen type I alpha 1 chain	0.342994	1.47858	0.0498692	0.425692
80343	SEL1L2	SEL1L2, ERAD E3 ligase adaptor subunit	-0.390172	0.0793079	0.0499456	0.425692
58504	ARHGAP22	Rho GTPase activating protein 22	-0.26249	4.66845	0.0499466	0.425692
344	APOC2	apolipoprotein C2	-0.409774	4.72897	0.0499557	0.425692
6483	ST3GAL2	ST3 beta-galactoside alpha-2,3-sialyltransferase 2	-0.249224	5.76879	0.0500695	0.426347
5635	PRPSAP1	phosphoribosyl pyrophosphate synthetase associated protein 1	-0.21457	3.61963	0.0501082	0.426362
10101	NUBP2	nucleotide binding protein 2	-0.344585	3.22682	0.0501807	0.426666
80832	APOL4	apolipoprotein L4	0.299431	2.64538	0.0502223	0.426705
79777	ACBD4	acyl-CoA binding domain containing 4	-0.316533	1.23095	0.0503572	0.427537
84309	NUDT16L1	nudix hydrolase 16 like 1	-0.327915	2.72061	0.0506833	0.429989
220004	PPP1R32	protein phosphatase 1 regulatory subunit 32	0.245616	2.94831	0.0507331	0.430028
8659	ALDH4A1	aldehyde dehydrogenase 4 family member A1	0.218109	4.2352	0.0507623	0.430028
317648	NOP14-AS1	NOP14 antisense RNA 1	-0.335905	1.34037	0.0508038	0.430064
10687	PNMA2	PNMA family member 2	0.262233	3.30633	0.0508706	0.430293
100129792	CCDC152	coiled-coil domain containing 152	-0.379019	0.62607	0.0509059	0.430293
51332	SPTBN5	spectrin beta, non-erythrocytic 5	0.351272	3.11808	0.0509426	0.430293
5153	PDE1B	phosphodiesterase 1B	-0.233653	5.29744	0.0511113	0.431403
10388	SYCP2	synaptonemal complex protein 2	0.442278	-0.0995645	0.0513089	0.432755
55217	TMLHE	trimethyllysine hydroxylase, epsilon	0.299114	2.90251	0.0513637	0.432763
25976	TIPARP	TCDD inducible poly(ADP-ribose) polymerase	0.260113	7.50937	0.0514629	0.432763
4811	NID1	nidogen 1	0.300855	3.29334	0.0514667	0.432763
54503	ZDHHC13	zinc finger DHHC-type containing 13	0.250894	3.99158	0.0514914	0.432763
55199	FAM86C1	family with sequence similarity 86 member C1	-0.414743	-0.0898572	0.0514972	0.432763
2123	EVI2A	ecotropic viral integration site 2A	-0.43181	1.60109	0.0516199	0.432843
259230	SGMS1	sphingomyelin synthase 1	0.251217	6.18752	0.0516966	0.432843
10063	COX17	cytochrome c oxidase copper chaperone COX17	-0.231856	4.81921	0.0517392	0.432843
1203	CLN5	CLN5, intracellular trafficking protein	-0.193722	5.29855	0.0517548	0.432843
100125288	ZGLP1	zinc finger, GATA-like protein 1	-0.402116	0.103005	0.0517619	0.432843
115209	OMA1	OMA1 zinc metallopeptidase	-0.299592	1.10586	0.0517739	0.432843
90007	MIDN	midnolin	-0.23996	6.03592	0.0517848	0.432843
4856	NOV	nephroblastoma overexpressed	0.463307	0.101141	0.0518064	0.432843
284266	SIGLEC15	sialic acid binding Ig like lectin 15	-0.338414	3.5815	0.0518707	0.433068
10717	AP4B1	adaptor related protein complex 4 subunit beta 1	-0.264186	2.13109	0.0519379	0.433316
285148	IAH1	isoamyl acetate hydrolyzing esterase 1 (putative)	-0.22539	4.19296	0.0519916	0.433451
6122	RPL3	ribosomal protein L3	-0.205912	8.06398	0.0520366	0.433513
84515	MCM8	minichromosome maintenance 8 homologous recombination repair factor	0.390711	0.469085	0.0520891	0.433638
650	BMP2	bone morphogenetic protein 2	0.357751	3.51139	0.0521697	0.433996
153768	PRELID2	PRELI domain containing 2	-0.271969	2.09946	0.0522178	0.434084
817	CAMK2D	calcium/calmodulin dependent protein kinase II delta	0.315916	4.28488	0.052294	0.434352
201475	RAB12	RAB12, member RAS oncogene family	0.213206	7.05767	0.0523253	0.434352
6687	SPG7	SPG7, paraplegin matrix AAA peptidase subunit	-0.237366	5.1485	0.0524838	0.434363
5580	PRKCD	protein kinase C delta	0.186356	7.67281	0.0525191	0.434363
28989	NTMT1	N-terminal Xaa-Pro-Lys N-methyltransferase 1	-0.300978	3.30948	0.0525736	0.434363
6500	SKP1	S-phase kinase associated protein 1	-0.192917	7.32361	0.0525738	0.434363
51645	PPIL1	peptidylprolyl isomerase like 1	-0.220984	3.79987	0.0525748	0.434363
23142	DCUN1D4	defective in cullin neddylation 1 domain containing 4	-0.243418	3.79074	0.0525836	0.434363
8140	SLC7A5	solute carrier family 7 member 5	0.23945	7.91748	0.0525897	0.434363
1075	CTSC	cathepsin C	0.203386	8.59958	0.0526785	0.434786
7187	TRAF3	TNF receptor associated factor 3	-0.201379	5.52296	0.0527841	0.435346
115548	FCHO2	FCH domain only 2	0.296034	5.72861	0.0529252	0.436199
7402	UTRN	utrophin	0.291788	5.27019	0.0531991	0.438144
9100	USP10	ubiquitin specific peptidase 10	0.236027	5.78257	0.0533347	0.438947
10573	MRPL28	mitochondrial ribosomal protein L28	-0.295291	5.36741	0.0536153	0.440837
1441	CSF3R	colony stimulating factor 3 receptor	0.209363	7.41808	0.0536688	0.440837
10910	SUGT1	SGT1 homolog, MIS12 kinetochore complex assembly cochaperone	-0.189766	5.24903	0.0536787	0.440837
91942	NDUFAF2	NADH:ubiquinone oxidoreductase complex assembly factor 2	-0.307946	1.36779	0.0537727	0.441196
102465248	MIR6501	microRNA 6501	0.381924	-0.676533	0.0537988	0.441196
6517	SLC2A4	solute carrier family 2 member 4	0.464408	-0.240892	0.0538993	0.441707
64975	MRPL41	mitochondrial ribosomal protein L41	-0.366642	3.79449	0.0539989	0.44221
51526	OSER1	oxidative stress responsive serine rich 1	0.205833	5.57214	0.0541133	0.442335
157506	RDH10	retinol dehydrogenase 10	-0.306698	0.990536	0.0541266	0.442335
8778	SIGLEC5	sialic acid binding Ig like lectin 5	0.277807	4.9567	0.0541291	0.442335
694	BTG1	BTG anti-proliferation factor 1	-0.212955	8.27673	0.0542152	0.442406
55657	ZNF692	zinc finger protein 692	-0.319137	2.10913	0.0542547	0.442406
978	CDA	cytidine deaminase	0.337787	2.63439	0.0542922	0.442406
4751	NEK2	NIMA related kinase 2	0.396454	0.0358158	0.0542953	0.442406
124599	CD300LB	CD300 molecule like family member b	-0.4833	2.27384	0.0543329	0.442406
150684	COMMD1	copper metabolism domain containing 1	-0.242134	5.03344	0.0543751	0.442406
107303344	SETDB2-PHF11	SETDB2-PHF11 readthrough	0.392692	1.9503	0.0544058	0.442406
146223	CMTM4	CKLF like MARVEL transmembrane domain containing 4	-0.380212	-0.12256	0.0545525	0.443124
340385	ZNF517	zinc finger protein 517	-0.33464	0.986631	0.0545708	0.443124
102465801	MIR7703	microRNA 7703	-0.276157	7.72838	0.0546926	0.443801
151246	SGO2	shugoshin 2	0.369239	1.90628	0.0547353	0.443836
116028	RMI2	RecQ mediated genome instability 2	0.375051	1.38843	0.0548885	0.444535
119710	C11orf74	chromosome 11 open reading frame 74	-0.279681	1.09975	0.0548984	0.444535
79834	PEAK1	pseudopodium enriched atypical kinase 1	0.205327	5.53458	0.0549904	0.44466
389524	GTF2IRD2B	GTF2I repeat domain containing 2B	-0.277861	2.21651	0.0549909	0.44466
10261	IGSF6	immunoglobulin superfamily member 6	0.307872	7.87283	0.0550462	0.444796
101867536	PRNCR1	prostate cancer associated non-coding RNA 1	0.377649	1.25609	0.0551339	0.445194
64849	SLC13A3	solute carrier family 13 member 3	-0.605869	0.742607	0.0554316	0.447073
89797	NAV2	neuron navigator 2	0.441539	0.854772	0.055444	0.447073
83939	EIF2A	eukaryotic translation initiation factor 2A	0.230378	6.06824	0.0555435	0.447112
29967	LRP12	LDL receptor related protein 12	0.325969	6.4484	0.0555462	0.447112
9761	MLEC	malectin	-0.195803	6.26825	0.0556003	0.447112
10975	UQCR11	ubiquinol-cytochrome c reductase, complex III subunit XI	-0.304229	6.37239	0.0556037	0.447112
115098	CCDC124	coiled-coil domain containing 124	-0.314644	4.31628	0.0556622	0.447272
372	ARCN1	archain 1	0.202787	7.56554	0.0557796	0.447608
56063	TMEM234	transmembrane protein 234	-0.331375	2.63502	0.0557909	0.447608
23186	RCOR1	REST corepressor 1	-0.241616	5.2928	0.0558202	0.447608
157	GRK3	G protein-coupled receptor kinase 3	0.215085	6.24499	0.0559387	0.448247
3274	HRH2	histamine receptor H2	0.411129	4.48987	0.0560068	0.448482
1595	CYP51A1	cytochrome P450 family 51 subfamily A member 1	-0.198608	5.9649	0.0561096	0.448993
84826	SFT2D3	SFT2 domain containing 3	-0.278261	0.87421	0.0563037	0.450235
169841	ZNF169	zinc finger protein 169	0.464625	0.701953	0.0563772	0.450511
7779	SLC30A1	solute carrier family 30 member 1	-0.234425	7.01805	0.0564648	0.450899
3995	FADS3	fatty acid desaturase 3	-0.273206	3.67787	0.0565411	0.451196
53831	GPR84	G protein-coupled receptor 84	0.19442	8.64562	0.0566257	0.45156
6526	SLC5A3	solute carrier family 5 member 3	0.260669	6.5244	0.0566795	0.451618
79930	DOK3	docking protein 3	-0.282105	4.42826	0.0567465	0.451618
55355	HJURP	Holliday junction recognition protein	0.36055	0.766147	0.0567502	0.451618
56624	ASAH2	N-acylsphingosine amidohydrolase 2	0.313425	1.1175	0.0568442	0.451812
5336	PLCG2	phospholipase C gamma 2	0.205583	5.16269	0.0568534	0.451812
25	ABL1	ABL proto-oncogene 1, non-receptor tyrosine kinase	0.221931	4.79349	0.0568928	0.451812
6102	RP2	RP2, ARL3 GTPase activating protein	0.34753	6.0144	0.056931	0.451812
83854	ANGPTL6	angiopoietin like 6	-0.380795	1.29464	0.0569806	0.451895
2869	GRK5	G protein-coupled receptor kinase 5	0.2705	2.8914	0.0570847	0.452191
50808	AK3	adenylate kinase 3	0.278952	6.68308	0.0570962	0.452191
947	CD34	CD34 molecule	0.383914	1.32588	0.0572186	0.452599
9422	ZNF264	zinc finger protein 264	0.211459	4.51133	0.0572261	0.452599
28231	SLCO4A1	solute carrier organic anion transporter family member 4A1	-0.238692	7.572	0.0573118	0.452967
1894	ECT2	epithelial cell transforming 2	0.331202	3.51681	0.0575567	0.454592
29103	DNAJC15	DnaJ heat shock protein family (Hsp40) member C15	-0.21217	6.06479	0.057657	0.455073
138716	RPP25L	ribonuclease P/MRP subunit p25 like	-0.285443	1.79057	0.0577514	0.455326
2971	GTF3A	general transcription factor IIIA	-0.218121	5.43084	0.0577679	0.455326
65124	SOWAHC	sosondowah ankyrin repeat domain family member C	0.281651	1.50692	0.0578718	0.455684
7771	ZNF112	zinc finger protein 112	0.292174	0.905817	0.0578922	0.455684
10393	ANAPC10	anaphase promoting complex subunit 10	0.245475	2.57954	0.0580541	0.456106
442213	PTCHD4	patched domain containing 4	0.418451	2.2193	0.058065	0.456106
6853	SYN1	synapsin I	0.384632	-0.220678	0.0580706	0.456106
10797	MTHFD2	methylenetetrahydrofolate dehydrogenase (NADP+ dependent) 2, methenyltetrahydrofolate cyclohydrolase	0.226947	7.8822	0.0581036	0.456106
10320	IKZF1	IKAROS family zinc finger 1	-0.241954	5.42981	0.0583195	0.457277
30833	NT5C	5', 3'-nucleotidase, cytosolic	-0.397955	3.41254	0.058332	0.457277
51309	ARMCX1	armadillo repeat containing X-linked 1	0.218727	5.95621	0.0584267	0.457463
9412	MED21	mediator complex subunit 21	0.280722	3.22237	0.0584349	0.457463
9465	AKAP7	A-kinase anchoring protein 7	0.2465	3.90955	0.0584861	0.457554
79602	ADIPOR2	adiponectin receptor 2	0.21513	6.32726	0.0586809	0.45848
387103	CENPW	centromere protein W	0.313426	1.15017	0.0587011	0.45848
112495	GTF3C6	general transcription factor IIIC subunit 6	-0.221379	5.00423	0.0587416	0.45848
389072	PLEKHM3	pleckstrin homology domain containing M3	0.319602	2.68799	0.0587632	0.45848
3778	KCNMA1	potassium calcium-activated channel subfamily M alpha 1	0.325771	4.02166	0.0590727	0.460583
9194	SLC16A7	solute carrier family 16 member 7	-0.342795	3.97207	0.0592221	0.461437
79657	RPAP3	RNA polymerase II associated protein 3	0.288561	5.12715	0.059367	0.461957
2224	FDPS	farnesyl diphosphate synthase	-0.219959	5.53586	0.0593805	0.461957
3587	IL10RA	interleukin 10 receptor subunit alpha	0.18559	10.1271	0.059514	0.461957
475	ATOX1	antioxidant 1 copper chaperone	-0.274783	7.03224	0.0595178	0.461957
57630	SH3RF1	SH3 domain containing ring finger 1	0.283443	2.052	0.0595292	0.461957
3150	HMGN1	high mobility group nucleosome binding domain 1	-0.18981	4.8135	0.0595758	0.461957
57579	FAM135A	family with sequence similarity 135 member A	0.350456	4.71822	0.0596068	0.461957
2591	GALNT3	polypeptide N-acetylgalactosaminyltransferase 3	0.437564	2.25338	0.0596699	0.461957
2280	FKBP1A	FK506 binding protein 1A	0.19935	6.8553	0.0596805	0.461957
126375	ZNF792	zinc finger protein 792	0.257865	1.9273	0.0596886	0.461957
3682	ITGAE	integrin subunit alpha E	-0.333143	3.53157	0.0598355	0.462451
87769	GGACT	gamma-glutamylamine cyclotransferase	-0.284585	2.39405	0.0598839	0.462451
253039	CUTALP	cutA divalent cation tolerance homolog-like, pseudogene	-0.28283	2.18866	0.0600238	0.462451
5293	PIK3CD	phosphatidylinositol-4,5-bisphosphate 3-kinase catalytic subunit delta	0.209745	6.17036	0.0600327	0.462451
10927	SPIN1	spindlin 1	0.314811	4.24602	0.0600609	0.462451
80755	AARSD1	alanyl-tRNA synthetase domain containing 1	-0.309807	3.00819	0.0601	0.462451
283643	TEDC1	tubulin epsilon and delta complex 1	-0.361107	2.86366	0.0601227	0.462451
653784	MZT2A	mitotic spindle organizing protein 2A	-0.43234	2.64887	0.060124	0.462451
81856	ZNF611	zinc finger protein 611	0.253741	2.83491	0.0601369	0.462451
170575	GIMAP1	GTPase, IMAP family member 1	-0.227224	4.14854	0.0601527	0.462451
79754	ASB13	ankyrin repeat and SOCS box containing 13	-0.259116	1.43742	0.0602419	0.462829
929	CD14	CD14 molecule	0.270006	7.65142	0.0603423	0.463251
57037	ANKMY2	ankyrin repeat and MYND domain containing 2	0.287337	4.0526	0.060377	0.463251
5106	PCK2	phosphoenolpyruvate carboxykinase 2, mitochondrial	0.291628	5.11493	0.0604716	0.463315
58493	INIP	INTS3 and NABP interacting protein	0.219132	3.79683	0.0604746	0.463315
5378	PMS1	PMS1 homolog 1, mismatch repair system component	-0.290398	1.32998	0.0605425	0.463315
9935	MAFB	MAF bZIP transcription factor B	-0.202305	7.84355	0.0605457	0.463315
100293516	ZNF587B	zinc finger protein 587B	0.302421	1.66174	0.0606403	0.463732
150372	NFAM1	NFAT activating protein with ITAM motif 1	0.210851	6.99423	0.0607687	0.464084
54436	SH3TC1	SH3 domain and tetratricopeptide repeats 1	-0.348152	2.36918	0.0608181	0.464084
79817	MOB3B	MOB kinase activator 3B	0.306478	3.36573	0.0608442	0.464084
85413	SLC22A16	solute carrier family 22 member 16	0.233525	3.658	0.0608531	0.464084
2535	FZD2	frizzled class receptor 2	-0.312141	2.49815	0.0608871	0.464084
113612	CYP2U1	cytochrome P450 family 2 subfamily U member 1	-0.298363	1.18503	0.0609579	0.464232
994	CDC25B	cell division cycle 25B	0.253842	6.18339	0.060987	0.464232
4779	NFE2L1	nuclear factor, erythroid 2 like 1	0.187427	7.88785	0.0610935	0.464489
57019	CIAPIN1	cytokine induced apoptosis inhibitor 1	-0.21084	4.39114	0.0611011	0.464489
100529067	SERF2-C15ORF63	SERF2-C15orf63 readthrough	-0.251439	5.73661	0.0612477	0.465193
50509	COL5A3	collagen type V alpha 3 chain	-0.399988	1.85723	0.0612743	0.465193
83861	RSPH3	radial spoke head 3 homolog	0.301035	3.83759	0.0615783	0.466404
57333	RCN3	reticulocalbin 3	-0.355111	0.33932	0.0616241	0.466404
128338	DRAM2	DNA damage regulated autophagy modulator 2	-0.181171	5.6877	0.0616421	0.466404
389792	IER5L	immediate early response 5 like	-0.511086	3.33284	0.0616691	0.466404
51411	BIN2	bridging integrator 2	0.192179	6.60445	0.0616816	0.466404
10227	MFSD10	major facilitator superfamily domain containing 10	-0.26177	5.04547	0.061736	0.466404
80896	NPL	N-acetylneuraminate pyruvate lyase	0.232347	6.80986	0.0617474	0.466404
9013	TAF1C	TATA-box binding protein associated factor, RNA polymerase I subunit C	-0.242741	4.12957	0.0617566	0.466404
102724428	SIK1B	salt inducible kinase 1B (putative)	-0.288765	2.38503	0.061818	0.466563
2177	FANCD2	FA complementation group D2	0.326813	1.30907	0.0618742	0.466682
64420	SUSD1	sushi domain containing 1	0.191687	6.05219	0.0619865	0.466768
27166	PRELID1	PRELI domain containing 1	-0.2704	7.30401	0.0620113	0.466768
133015	PACRGL	parkin coregulated like	0.26523	1.23376	0.0620288	0.466768
220002	CYB561A3	cytochrome b561 family member A3	0.238466	7.14441	0.0620472	0.466768
94107	TMEM203	transmembrane protein 203	-0.255595	3.75609	0.0621476	0.466984
84671	ZNF347	zinc finger protein 347	0.258412	2.59267	0.0621568	0.466984
83858	ATAD3B	ATPase family, AAA domain containing 3B	-0.25584	3.65407	0.0623014	0.467464
100009676	ZBTB11-AS1	ZBTB11 antisense RNA 1	-0.290631	1.20879	0.0623015	0.467464
5577	PRKAR2B	protein kinase cAMP-dependent type II regulatory subunit beta	0.326479	4.34075	0.0624732	0.468348
1471	CST3	cystatin C	-0.314711	10.0161	0.0625005	0.468348
79598	CEP97	centrosomal protein 97	0.287513	1.03342	0.0626652	0.469278
81579	PLA2G12A	phospholipase A2 group XIIA	-0.30877	1.30026	0.0628233	0.470157
84262	PSMG3	proteasome assembly chaperone 3	-0.366663	2.31209	0.0628819	0.470291
83541	FAM110A	family with sequence similarity 110 member A	-0.385529	1.29696	0.0630512	0.471164
9253	NUMBL	NUMB like, endocytic adaptor protein	0.280595	1.62367	0.0630802	0.471164
23383	MAU2	MAU2 sister chromatid cohesion factor	0.186231	5.2605	0.063179	0.471598
1603	DAD1	defender against cell death 1	-0.198256	6.4063	0.0633442	0.472526
1536	CYBB	cytochrome b-245 beta chain	0.275536	8.64692	0.0633987	0.472627
283209	PGM2L1	phosphoglucomutase 2 like 1	0.284241	1.81312	0.0634824	0.47272
55631	LRRC40	leucine rich repeat containing 40	0.375376	3.15727	0.0635155	0.47272
84959	UBASH3B	ubiquitin associated and SH3 domain containing B	0.233703	4.54696	0.0635372	0.47272
100529240	ZNF816-ZNF321P	ZNF816-ZNF321P readthrough	0.316705	0.280286	0.0635748	0.47272
2000	ELF4	E74 like ETS transcription factor 4	0.191415	7.10748	0.0636739	0.473116
388685	LINC01138	long intergenic non-protein coding RNA 1138	-0.232657	2.76827	0.0637099	0.473116
3590	IL11RA	interleukin 11 receptor subunit alpha	0.328865	-0.201623	0.0638597	0.473809
23082	PPRC1	peroxisome proliferator-activated receptor gamma, coactivator-related 1	0.22285	4.46778	0.0639551	0.473809
102465492	MIR6820	microRNA 6820	-0.260766	3.62739	0.0640122	0.473809
25945	NECTIN3	nectin cell adhesion molecule 3	0.304514	2.99904	0.0640226	0.473809
85450	ITPRIP	inositol 1,4,5-trisphosphate receptor interacting protein	0.215897	5.39773	0.0640378	0.473809
219293	ATAD3C	ATPase family, AAA domain containing 3C	-0.341613	-0.0893743	0.0640493	0.473809
51157	ZNF580	zinc finger protein 580	-0.35324	2.6082	0.0641038	0.473909
80023	NRSN2	neurensin 2	0.298925	1.44114	0.0641969	0.474221
2960	GTF2E1	general transcription factor IIE subunit 1	-0.210673	4.02388	0.0642312	0.474221
10769	PLK2	polo like kinase 2	0.299282	0.605658	0.0643222	0.474221
10899	JTB	jumping translocation breakpoint	-0.246567	6.13473	0.0643451	0.474221
6446	SGK1	serum/glucocorticoid regulated kinase 1	-0.373428	5.40341	0.0643711	0.474221
6617	SNAPC1	small nuclear RNA activating complex polypeptide 1	0.284638	5.08773	0.064404	0.474221
100130958	SYCE1L	synaptonemal complex central element protein 1 like	-0.436559	0.679363	0.0644334	0.474221
6574	SLC20A1	solute carrier family 20 member 1	-0.186339	5.58532	0.0647371	0.476051
1877	E4F1	E4F transcription factor 1	-0.297641	3.27132	0.0647643	0.476051
9020	MAP3K14	mitogen-activated protein kinase kinase kinase 14	-0.333793	2.42931	0.0649597	0.477183
255231	MCOLN2	mucolipin 2	-0.195473	8.73614	0.0650533	0.477331
4293	MAP3K9	mitogen-activated protein kinase kinase kinase 9	-0.283111	1.22834	0.0650624	0.477331
3858	KRT10	keratin 10	-0.296794	1.68894	0.0651841	0.477774
154214	RNF217	ring finger protein 217	0.240195	4.25896	0.0652055	0.477774
64837	KLC2	kinesin light chain 2	0.264986	2.9075	0.0653095	0.478148
139285	AMER1	APC membrane recruitment protein 1	0.241573	4.3894	0.0653551	0.478148
8487	GEMIN2	gem nuclear organelle associated protein 2	0.267033	1.86433	0.0653807	0.478148
3949	LDLR	low density lipoprotein receptor	0.251197	6.44465	0.0654264	0.47818
51585	PCF11	PCF11, cleavage and polyadenylation factor subunit	0.224623	5.42662	0.0655298	0.478633
100131211	NEMP2	nuclear envelope integral membrane protein 2	-0.233007	2.41638	0.0656442	0.479165
130340	AP1S3	adaptor related protein complex 1 subunit sigma 3	0.285533	0.987063	0.0657266	0.479464
203	AK1	adenylate kinase 1	-0.296858	2.90992	0.0657703	0.47948
2744	GLS	glutaminase	0.265814	6.98823	0.0659685	0.480391
59286	UBL5	ubiquitin like 5	-0.242059	6.34834	0.0659784	0.480391
8548	BLZF1	basic leucine zipper nuclear factor 1	0.358042	6.24639	0.0660336	0.48049
2687	GGT5	gamma-glutamyltransferase 5	-0.319786	3.63946	0.0660889	0.48059
64785	GINS3	GINS complex subunit 3	0.372306	0.84205	0.0662127	0.481187
1201	CLN3	CLN3, battenin	-0.229103	4.80947	0.0663461	0.481478
7419	VDAC3	voltage dependent anion channel 3	-0.177555	5.7895	0.0663563	0.481478
23600	AMACR	alpha-methylacyl-CoA racemase	-0.233172	2.50127	0.0663808	0.481478
55571	CNOT11	CCR4-NOT transcription complex subunit 11	0.190006	5.10536	0.0664289	0.481478
578	BAK1	BCL2 antagonist/killer 1	0.200756	6.54029	0.0664611	0.481478
3454	IFNAR1	interferon alpha and beta receptor subunit 1	-0.206321	7.24416	0.0665402	0.481749
90522	YIF1B	Yip1 interacting factor homolog B, membrane trafficking protein	0.28129	4.67711	0.066602	0.481895
11079	RER1	retention in endoplasmic reticulum sorting receptor 1	-0.208014	6.42726	0.066886	0.483647
7773	ZNF230	zinc finger protein 230	0.246122	2.76558	0.0669527	0.483826
92715	DPH7	diphthamide biosynthesis 7	-0.269177	1.97233	0.067139	0.484714
6274	S100A3	S100 calcium binding protein A3	-0.543806	1.27942	0.067191	0.484714
6635	SNRPE	small nuclear ribonucleoprotein polypeptide E	-0.273617	2.48439	0.067274	0.484714
246329	STAC3	SH3 and cysteine rich domain 3	0.266268	6.11344	0.0672956	0.484714
7068	THRB	thyroid hormone receptor beta	0.346845	1.10456	0.0673195	0.484714
114769	CARD16	caspase recruitment domain family member 16	-0.211666	6.88002	0.0673272	0.484714
54800	KLHL24	kelch like family member 24	0.308075	2.52317	0.0674348	0.485065
7027	TFDP1	transcription factor Dp-1	0.22357	4.7914	0.06746	0.485065
55210	ATAD3A	ATPase family, AAA domain containing 3A	-0.308487	2.97355	0.0675701	0.485555
116983	ACAP3	ArfGAP with coiled-coil, ankyrin repeat and PH domains 3	-0.276194	2.48569	0.0676825	0.485925
124923	SGK494	uncharacterized serine/threonine-protein kinase SgK494	0.284967	1.06197	0.0677057	0.485925
2639	GCDH	glutaryl-CoA dehydrogenase	-0.315841	2.84586	0.0677593	0.486008
83734	ATG10	autophagy related 10	-0.241448	2.06053	0.0678958	0.486685
8216	LZTR1	leucine zipper like transcription regulator 1	-0.202369	4.80551	0.0680045	0.486899
54622	ARL15	ADP ribosylation factor like GTPase 15	0.292501	3.57097	0.06801	0.486899
672	BRCA1	BRCA1, DNA repair associated	0.372037	1.53728	0.068155	0.487485
9332	CD163	CD163 molecule	-0.198558	11.3853	0.0681762	0.487485
55142	HAUS2	HAUS augmin like complex subunit 2	0.203816	5.09925	0.0682729	0.487626
79709	COLGALT1	collagen beta(1-O)galactosyltransferase 1	0.270342	6.14313	0.0683175	0.487626
84058	WDR54	WD repeat domain 54	-0.417546	1.0303	0.0683225	0.487626
6159	RPL29	ribosomal protein L29	-0.27926	6.38665	0.0684089	0.487932
1043	CD52	CD52 molecule	-0.283507	8.34564	0.0686359	0.487932
152273	FGD5	FYVE, RhoGEF and PH domain containing 5	0.313217	0.717594	0.0686494	0.487932
220074	LRTOMT	leucine rich transmembrane and O-methyltransferase domain containing	-0.244666	2.25596	0.0687403	0.487932
399972	GSEC	G-quadruplex forming sequence containing lncRNA	0.335533	0.692425	0.0687951	0.487932
23601	CLEC5A	C-type lectin domain containing 5A	0.280465	3.23702	0.0688401	0.487932
100885850	PTGES3L-AARSD1	PTGES3L-AARSD1 readthrough	-0.302709	2.90786	0.0689092	0.487932
5920	RARRES3	retinoic acid receptor responder 3	0.27732	3.61198	0.0689386	0.487932
79176	FBXL15	F-box and leucine rich repeat protein 15	-0.411682	3.7518	0.068975	0.487932
84919	PPP1R15B	protein phosphatase 1 regulatory subunit 15B	0.218104	6.78884	0.0690047	0.487932
55777	MBD5	methyl-CpG binding domain protein 5	0.251052	3.42259	0.0690619	0.487932
9776	ATG13	autophagy related 13	0.184836	5.86152	0.0690707	0.487932
25915	NDUFAF3	NADH:ubiquinone oxidoreductase complex assembly factor 3	-0.260564	5.15666	0.0690751	0.487932
57122	NUP107	nucleoporin 107	0.254746	3.53895	0.0690941	0.487932
88455	ANKRD13A	ankyrin repeat domain 13A	-0.187693	5.78663	0.0691883	0.487932
5922	RASA2	RAS p21 protein activator 2	0.291097	3.86115	0.069192	0.487932
339231	ARL16	ADP ribosylation factor like GTPase 16	-0.262865	2.57578	0.0692014	0.487932
152579	SCFD2	sec1 family domain containing 2	-0.289819	2.85998	0.069266	0.487932
2664	GDI1	GDP dissociation inhibitor 1	-0.187281	6.60808	0.0693869	0.487932
7390	UROS	uroporphyrinogen III synthase	-0.225264	3.76586	0.069442	0.487932
6696	SPP1	secreted phosphoprotein 1	-0.424105	10.994	0.0694794	0.487932
58526	MID1IP1	MID1 interacting protein 1	0.258307	3.54711	0.0694858	0.487932
1659	DHX8	DEAH-box helicase 8	0.229175	5.29	0.0695229	0.487932
134147	CMBL	carboxymethylenebutenolidase homolog	0.317839	0.206792	0.0695574	0.487932
1212	CLTB	clathrin light chain B	-0.282902	4.7722	0.0695709	0.487932
1033	CDKN3	cyclin dependent kinase inhibitor 3	0.296542	0.445043	0.0696283	0.487932
7109	TRAPPC10	trafficking protein particle complex 10	0.205465	5.95242	0.0697057	0.487932
5050	PAFAH1B3	platelet activating factor acetylhydrolase 1b catalytic subunit 3	-0.383059	0.634229	0.0697498	0.487932
137392	FAM92A	family with sequence similarity 92 member A	0.265535	2.12093	0.0698497	0.487932
161779	PGBD4	piggyBac transposable element derived 4	-0.309223	-0.0370894	0.0698553	0.487932
1244	ABCC2	ATP binding cassette subfamily C member 2	0.307714	1.80336	0.0698886	0.487932
54965	PIGX	phosphatidylinositol glycan anchor biosynthesis class X	-0.196379	4.19757	0.0699118	0.487932
84245	MRI1	methylthioribose-1-phosphate isomerase 1	-0.243183	3.20297	0.0699472	0.487932
23150	FRMD4B	FERM domain containing 4B	0.389403	4.04481	0.069963	0.487932
25937	WWTR1	WW domain containing transcription regulator 1	-0.272919	2.48644	0.069981	0.487932
123591	TMEM266	transmembrane protein 266	0.340386	1.38953	0.0699992	0.487932
80342	TRAF3IP3	TRAF3 interacting protein 3	-0.224793	3.76226	0.0700088	0.487932
8662	EIF3B	eukaryotic translation initiation factor 3 subunit B	-0.230247	6.91378	0.070023	0.487932
51719	CAB39	calcium binding protein 39	0.244563	6.63301	0.0700699	0.487932
101928113	ST3GAL5-AS1	ST3GAL5 antisense RNA 1 (head to head)	0.332224	-0.287044	0.0700838	0.487932
7462	LAT2	linker for activation of T cells family member 2	-0.220139	5.4672	0.0700967	0.487932
84517	ACTRT3	actin related protein T3	0.342435	1.54354	0.0703129	0.488984
10542	LAMTOR5	late endosomal/lysosomal adaptor, MAPK and MTOR activator 5	-0.194081	5.80767	0.0703325	0.488984
8458	TTF2	transcription termination factor 2	0.275368	4.38404	0.0703999	0.489032
221443	OARD1	O-acyl-ADP-ribose deacylase 1	-0.228456	3.02712	0.0704239	0.489032
54442	KCTD5	potassium channel tetramerization domain containing 5	0.188484	5.0206	0.0705261	0.489305
139818	DOCK11	dedicator of cytokinesis 11	0.252909	5.09144	0.0705479	0.489305
84331	MCRIP2	MAPK regulated corepressor interacting protein 2	-0.352472	4.6733	0.0707857	0.490453
51106	TFB1M	transcription factor B1, mitochondrial	-0.226779	2.91934	0.0708392	0.490453
10235	RASGRP2	RAS guanyl releasing protein 2	0.309836	0.960685	0.0708408	0.490453
6646	SOAT1	sterol O-acyltransferase 1	0.263665	7.39674	0.0709975	0.4911
5230	PGK1	phosphoglycerate kinase 1	-0.200894	10.096	0.0710193	0.4911
9202	ZMYM4	zinc finger MYM-type containing 4	0.205826	6.4807	0.0710713	0.491107
8911	CACNA1I	calcium voltage-gated channel subunit alpha1 I	0.313992	1.41981	0.0711217	0.491107
3070	HELLS	helicase, lymphoid specific	0.419495	0.478256	0.0711478	0.491107
6279	S100A8	S100 calcium binding protein A8	-0.312851	5.84743	0.0713014	0.491454
58191	CXCL16	C-X-C motif chemokine ligand 16	-0.208454	7.11317	0.0713316	0.491454
401321	LINC00997	long intergenic non-protein coding RNA 997	-0.360281	-0.236145	0.0714484	0.491454
10788	IQGAP2	IQ motif containing GTPase activating protein 2	0.306213	6.97844	0.0714576	0.491454
727800	RNF208	ring finger protein 208	-0.482132	-0.323128	0.0714585	0.491454
283687	ST20-AS1	ST20 antisense RNA 1	-0.328236	1.24311	0.0714917	0.491454
6443	SGCB	sarcoglycan beta	0.26203	2.31918	0.0715598	0.491454
489	ATP2A3	ATPase sarcoplasmic/endoplasmic reticulum Ca2+ transporting 3	0.333633	3.41125	0.071565	0.491454
27030	MLH3	mutL homolog 3	-0.202622	3.86988	0.0715809	0.491454
114614	MIR155HG	MIR155 host gene	-0.223008	7.44719	0.0716266	0.491476
79759	ZNF668	zinc finger protein 668	-0.282049	2.50757	0.0717136	0.491547
55367	PIDD1	p53-induced death domain protein 1	-0.375621	1.85951	0.0717221	0.491547
55835	CENPJ	centromere protein J	0.26249	3.32095	0.0719494	0.492813
5274	SERPINI1	serpin family I member 1	0.349516	1.0653	0.0721787	0.494091
8030	CCDC6	coiled-coil domain containing 6	0.21664	5.83719	0.0722621	0.494368
255520	ELMOD2	ELMO domain containing 2	-0.218742	3.24538	0.0723436	0.494633
10787	NCKAP1	NCK associated protein 1	0.374789	3.17962	0.0724235	0.494887
9023	CH25H	cholesterol 25-hydroxylase	0.29151	2.44179	0.0725102	0.495187
10138	YAF2	YY1 associated factor 2	0.250179	2.35201	0.0726859	0.495945
55884	WSB2	WD repeat and SOCS box containing 2	-0.192069	7.08242	0.0727072	0.495945
9033	PKD2L1	polycystin 2 like 1, transient receptor potential cation channel	0.34115	2.88547	0.0727996	0.495968
81563	C1orf21	chromosome 1 open reading frame 21	-0.205448	6.95512	0.072844	0.495968
115939	TSR3	TSR3, acp transferase ribosome maturation factor	-0.333321	4.04181	0.0728777	0.495968
115004	CGAS	cyclic GMP-AMP synthase	0.190451	7.01695	0.0728821	0.495968
29969	MDFIC	MyoD family inhibitor domain containing	0.21706	6.62817	0.0730367	0.496727
5768	QSOX1	quiescin sulfhydryl oxidase 1	0.204108	7.53371	0.073172	0.496986
8677	STX10	syntaxin 10	-0.255237	3.07714	0.0731882	0.496986
102724862	TBC1D3I	TBC1 domain family member 3I	-0.364013	0.313181	0.0732208	0.496986
37	ACADVL	acyl-CoA dehydrogenase very long chain	-0.218037	6.78931	0.0732508	0.496986
83451	ABHD11	abhydrolase domain containing 11	-0.265357	1.49829	0.0732898	0.496986
54463	RETREG1	reticulophagy regulator 1	0.303248	2.47488	0.073397	0.497421
29933	GPR132	G protein-coupled receptor 132	0.209636	7.42273	0.0734552	0.497523
10588	MTHFS	methenyltetrahydrofolate synthetase	-0.211312	4.36133	0.0735061	0.497577
29781	NCAPH2	non-SMC condensin II complex subunit H2	-0.280573	3.27623	0.0736169	0.497805
51284	TLR7	toll like receptor 7	-0.240111	7.28764	0.0736677	0.497805
55558	PLXNA3	plexin A3	-0.192236	4.6997	0.073717	0.497805
3104	ZBTB48	zinc finger and BTB domain containing 48	-0.332882	2.75698	0.0737241	0.497805
360	AQP3	aquaporin 3 (Gill blood group)	0.41831	0.861005	0.0737954	0.497805
3718	JAK3	Janus kinase 3	-0.244529	7.01168	0.0738085	0.497805
84925	DIRC2	disrupted in renal carcinoma 2	0.282077	2.66644	0.0738414	0.497805
9448	MAP4K4	mitogen-activated protein kinase kinase kinase kinase 4	0.197778	5.84774	0.0738857	0.497813
8899	PRPF4B	pre-mRNA processing factor 4B	0.256206	6.42106	0.0740218	0.498235
221785	ZSCAN25	zinc finger and SCAN domain containing 25	0.271543	3.15982	0.0740346	0.498235
51133	KCTD3	potassium channel tetramerization domain containing 3	0.257853	3.70111	0.0741504	0.498724
55764	IFT122	intraflagellar transport 122	0.187917	4.05354	0.0742238	0.498927
6125	RPL5	ribosomal protein L5	-0.191386	7.18068	0.0742763	0.49899
53838	C11orf24	chromosome 11 open reading frame 24	-0.198349	4.32309	0.0743813	0.499405
6230	RPS25	ribosomal protein S25	-0.198938	6.96984	0.0745081	0.499851
138428	PTRH1	peptidyl-tRNA hydrolase 1 homolog	-0.340709	1.48637	0.0745343	0.499851
84752	B3GNT9	UDP-GlcNAc:betaGal beta-1,3-N-acetylglucosaminyltransferase 9	0.311384	-0.15543	0.0747045	0.500367
51809	GALNT7	polypeptide N-acetylgalactosaminyltransferase 7	0.326792	4.22001	0.0747268	0.500367
23328	SASH1	SAM and SH3 domain containing 1	0.213712	5.52412	0.0747508	0.500367
9973	CCS	copper chaperone for superoxide dismutase	-0.309297	3.17419	0.074835	0.500367
55017	C14orf119	chromosome 14 open reading frame 119	0.212891	5.23933	0.0748585	0.500367
5366	PMAIP1	phorbol-12-myristate-13-acetate-induced protein 1	0.264999	2.32617	0.0749108	0.500367
81847	RNF146	ring finger protein 146	0.227473	5.18151	0.0749143	0.500367
3306	HSPA2	heat shock protein family A (Hsp70) member 2	0.278922	1.05217	0.0750814	0.501031
339665	SLC35E4	solute carrier family 35 member E4	0.24537	2.5258	0.0751004	0.501031
8446	DUSP11	dual specificity phosphatase 11	0.222716	3.88467	0.0752146	0.501503
148789	B3GALNT2	beta-1,3-N-acetylgalactosaminyltransferase 2	0.272839	2.08268	0.0752867	0.501549
101927181	NA	NA	-0.280964	2.53339	0.0753084	0.501549
10541	ANP32B	acidic nuclear phosphoprotein 32 family member B	-0.209063	5.32957	0.0754365	0.501986
8844	KSR1	kinase suppressor of ras 1	0.295526	3.06397	0.0754608	0.501986
8693	GALNT4	polypeptide N-acetylgalactosaminyltransferase 4	0.256685	4.22782	0.075506	0.501998
26521	TIMM8B	translocase of inner mitochondrial membrane 8 homolog B	-0.218555	5.66152	0.0755635	0.502091
64077	LHPP	phospholysine phosphohistidine inorganic pyrophosphate phosphatase	-0.26416	2.91439	0.0756498	0.502204
9131	AIFM1	apoptosis inducing factor mitochondria associated 1	0.192423	5.0118	0.0756674	0.502204
6814	STXBP3	syntaxin binding protein 3	0.269921	5.70329	0.0757794	0.502378
84307	ZNF397	zinc finger protein 397	-0.194559	3.68215	0.0757806	0.502378
8820	HESX1	HESX homeobox 1	0.192457	6.43668	0.0759579	0.502741
9778	KIAA0232	KIAA0232	-0.247288	3.60029	0.0760333	0.502741
7128	TNFAIP3	TNF alpha induced protein 3	0.211193	9.96966	0.0760976	0.502741
6206	RPS12	ribosomal protein S12	-0.237092	8.24713	0.0761085	0.502741
6533	SLC6A6	solute carrier family 6 member 6	0.249892	6.6865	0.076156	0.502741
4722	NDUFS3	NADH:ubiquinone oxidoreductase core subunit S3	-0.197793	5.62903	0.0762147	0.502741
10326	SIRPB1	signal regulatory protein beta 1	0.209054	5.25455	0.0762214	0.502741
54947	LPCAT2	lysophosphatidylcholine acyltransferase 2	0.285353	4.89967	0.0762504	0.502741
2553	GABPB1	GA binding protein transcription factor subunit beta 1	0.217088	4.75767	0.0762758	0.502741
129607	CMPK2	cytidine/uridine monophosphate kinase 2	0.225527	8.87443	0.0762958	0.502741
100271849	MEF2B	myocyte enhancer factor 2B	-0.315708	0.166011	0.0763701	0.502741
653319	KIAA0895L	KIAA0895 like	-0.283884	2.38512	0.0763957	0.502741
26354	GNL3	G protein nucleolar 3	0.201814	4.69287	0.0764009	0.502741
55311	ZNF444	zinc finger protein 444	-0.278618	2.81503	0.0767504	0.504753
80279	CDK5RAP3	CDK5 regulatory subunit associated protein 3	-0.223769	5.07429	0.0768327	0.505007
991	CDC20	cell division cycle 20	0.292802	1.56247	0.0772446	0.506906
1912	PHC2	polyhomeotic homolog 2	-0.206629	5.83005	0.077285	0.506906
79669	C3orf52	chromosome 3 open reading frame 52	0.256048	1.42952	0.0773279	0.506906
26112	CCDC69	coiled-coil domain containing 69	0.254008	3.52784	0.0773492	0.506906
155066	ATP6V0E2	ATPase H+ transporting V0 subunit e2	0.275353	2.65025	0.0774076	0.506906
5902	RANBP1	RAN binding protein 1	-0.213775	3.89671	0.0774147	0.506906
6819	SULT1C2	sulfotransferase family 1C member 2	0.224567	5.03266	0.0774287	0.506906
6603	SMARCD2	SWI/SNF related, matrix associated, actin dependent regulator of chromatin, subfamily d, member 2	0.178912	5.44486	0.0776137	0.507079
6678	SPARC	secreted protein acidic and cysteine rich	0.234107	7.83691	0.0776142	0.507079
85378	TUBGCP6	tubulin gamma complex associated protein 6	-0.201057	4.11477	0.0776181	0.507079
100505761	RPARP-AS1	RPARP antisense RNA 1	0.252913	3.05662	0.0776307	0.507079
4864	NPC1	NPC intracellular cholesterol transporter 1	0.270117	6.76022	0.077703	0.507195
84318	CCDC77	coiled-coil domain containing 77	0.250466	2.60489	0.07778	0.507195
134429	STARD4	StAR related lipid transfer domain containing 4	0.231107	6.63948	0.0777802	0.507195
169044	COL22A1	collagen type XXII alpha 1 chain	-0.384137	0.574635	0.0778451	0.507333
89857	KLHL6	kelch like family member 6	0.258407	5.74454	0.0778977	0.507389
122786	FRMD6	FERM domain containing 6	0.336312	-0.228395	0.0781071	0.508467
55728	N4BP2	NEDD4 binding protein 2	0.322309	2.7053	0.0781554	0.508494
79613	TANGO6	transport and golgi organization 6 homolog	0.207261	3.48699	0.0782963	0.509124
55692	LUC7L	LUC7 like	-0.218118	4.68115	0.0783825	0.509284
137492	VPS37A	VPS37A, ESCRT-I subunit	0.218506	5.72356	0.0784091	0.509284
400221	FLJ22447	uncharacterized LOC400221	0.330581	-0.0280238	0.0789438	0.511641
4117	MAK	male germ cell associated kinase	0.302931	0.900757	0.0789506	0.511641
93655	ST7-OT3	ST7 overlapping transcript 3	0.296966	1.80448	0.0789592	0.511641
65999	LRRC61	leucine rich repeat containing 61	0.32008	-0.0206837	0.0789962	0.511641
7626	ZNF75D	zinc finger protein 75D	0.215361	2.83621	0.0790754	0.511641
6240	RRM1	ribonucleotide reductase catalytic subunit M1	0.268665	4.05758	0.0790775	0.511641
5245	PHB	prohibitin	-0.227345	5.56629	0.079108	0.511641
78994	PRR14	proline rich 14	-0.199214	4.07613	0.0791673	0.511641
79734	KCTD17	potassium channel tetramerization domain containing 17	0.265222	2.99838	0.0791704	0.511641
6727	SRP14	signal recognition particle 14	-0.174492	7.17547	0.0792222	0.51169
5935	RBM3	RNA binding motif protein 3	-0.181101	7.44885	0.0793722	0.512158
64645	MFSD14A	major facilitator superfamily domain containing 14A	0.258109	6.70193	0.0793835	0.512158
56911	MAP3K7CL	MAP3K7 C-terminal like	-0.22325	4.44761	0.0794941	0.51248
8034	SLC25A16	solute carrier family 25 member 16	-0.237449	2.54572	0.0795826	0.51248
5439	POLR2J	RNA polymerase II subunit J	-0.272973	4.3982	0.0796096	0.51248
6202	RPS8	ribosomal protein S8	-0.207734	7.68473	0.0796107	0.51248
1827	RCAN1	regulator of calcineurin 1	0.200484	5.71836	0.0796994	0.512765
1611	DAP	death associated protein	0.181105	5.99956	0.0797825	0.513014
65125	WNK1	WNK lysine deficient protein kinase 1	0.247435	7.06736	0.0798895	0.513417
63908	NAPB	NSF attachment protein beta	-0.232948	2.45429	0.0800455	0.513557
3091	HIF1A	hypoxia inducible factor 1 subunit alpha	0.308568	9.14751	0.080071	0.513557
203260	CCDC107	coiled-coil domain containing 107	-0.294302	4.36781	0.0800975	0.513557
85001	MGC16275	uncharacterized protein MGC16275	0.310679	0.0972114	0.0801169	0.513557
6996	TDG	thymine DNA glycosylase	0.220282	4.88184	0.0801336	0.513557
132789	GNPDA2	glucosamine-6-phosphate deaminase 2	0.358101	2.47008	0.0803007	0.513883
282809	POC1B	POC1 centriolar protein B	0.233293	4.17264	0.080354	0.513883
51538	ZCCHC17	zinc finger CCHC-type containing 17	-0.199006	3.32639	0.0803548	0.513883
10371	SEMA3A	semaphorin 3A	0.373646	2.34854	0.0803874	0.513883
9841	ZBTB24	zinc finger and BTB domain containing 24	0.185646	3.96834	0.0804377	0.513883
56261	GPCPD1	glycerophosphocholine phosphodiesterase 1	0.258247	4.84067	0.0804513	0.513883
8635	RNASET2	ribonuclease T2	-0.22197	6.95972	0.0805577	0.514219
286827	TRIM59	tripartite motif containing 59	0.359495	0.468583	0.0806176	0.514219
54749	EPDR1	ependymin related 1	0.246863	4.18395	0.0806909	0.514219
80325	ABTB1	ankyrin repeat and BTB domain containing 1	-0.290507	3.23919	0.0807802	0.514219
220594	USP32P2	ubiquitin specific peptidase 32 pseudogene 2	-0.288981	0.27382	0.0807948	0.514219
26235	FBXL4	F-box and leucine rich repeat protein 4	0.203388	3.50281	0.0808332	0.514219
59342	SCPEP1	serine carboxypeptidase 1	0.187207	8.79007	0.080861	0.514219
157657	C8orf37	chromosome 8 open reading frame 37	0.381547	0.183883	0.080865	0.514219
100505812	CARD8-AS1	CARD8 antisense RNA 1	0.20438	3.10753	0.0809044	0.514219
3434	IFIT1	interferon induced protein with tetratricopeptide repeats 1	0.219199	11.3063	0.0812636	0.515884
435	ASL	argininosuccinate lyase	-0.22653	4.33226	0.0813431	0.515884
92797	HELB	DNA helicase B	0.200936	5.51322	0.0814124	0.515884
3660	IRF2	interferon regulatory factor 2	0.211726	7.55756	0.0814143	0.515884
80233	FAAP100	FA core complex associated protein 100	-0.291767	3.59007	0.0814295	0.515884
29100	TMEM208	transmembrane protein 208	-0.237693	5.18113	0.0814539	0.515884
5079	PAX5	paired box 5	0.200821	4.87465	0.0815122	0.515884
150472	CBWD2	COBW domain containing 2	-0.188664	5.27288	0.0815235	0.515884
23503	ZFYVE26	zinc finger FYVE-type containing 26	0.169657	7.82209	0.0817336	0.51693
83604	TMEM47	transmembrane protein 47	0.270531	1.21407	0.0817959	0.517042
4089	SMAD4	SMAD family member 4	0.22659	5.46548	0.0818751	0.517259
54926	UBE2R2	ubiquitin conjugating enzyme E2 R2	-0.176736	5.7883	0.0819575	0.517497
7314	UBB	ubiquitin B	-0.200681	9.89337	0.0821142	0.517938
113452	TMEM54	transmembrane protein 54	0.34295	0.846592	0.0821572	0.517938
54558	SPATA6	spermatogenesis associated 6	0.298018	-0.220475	0.0821619	0.517938
114822	RHPN1	rhophilin Rho GTPase binding protein 1	-0.339416	4.42512	0.0822807	0.5181
4292	MLH1	mutL homolog 1	-0.185553	4.65555	0.0823107	0.5181
157697	ERICH1	glutamate rich 1	0.19272	4.42559	0.082322	0.5181
11243	PMF1	polyamine modulated factor 1	-0.237835	3.45446	0.0824424	0.518514
3620	IDO1	indoleamine 2,3-dioxygenase 1	0.18552	11.6834	0.0825126	0.518514
2634	GBP2	guanylate binding protein 2	-0.169343	9.86793	0.0825456	0.518514
8394	PIP5K1A	phosphatidylinositol-4-phosphate 5-kinase type 1 alpha	0.222521	5.77597	0.0826119	0.518514
29086	BABAM1	BRISC and BRCA1 A complex member 1	-0.218094	5.23971	0.0826319	0.518514
57569	ARHGAP20	Rho GTPase activating protein 20	-0.331109	0.0890462	0.0826571	0.518514
11140	CDC37	cell division cycle 37	-0.233414	7.66879	0.0827287	0.518682
4502	MT2A	metallothionein 2A	-0.297662	10.5263	0.0829011	0.519055
2778	GNAS	GNAS complex locus	-0.176456	8.90068	0.0829034	0.519055
10489	LRRC41	leucine rich repeat containing 41	0.168702	6.05064	0.082923	0.519055
149986	LSM14B	LSM family member 14B	-0.197738	4.21575	0.0831031	0.519632
6158	RPL28	ribosomal protein L28	-0.291709	8.57678	0.0832352	0.519632
55658	RNF126	ring finger protein 126	-0.298008	4.43232	0.083254	0.519632
54557	SGTB	small glutamine rich tetratricopeptide repeat containing beta	0.267493	5.96382	0.083263	0.519632
55663	ZNF446	zinc finger protein 446	-0.308177	1.31566	0.0833116	0.519632
81602	CDADC1	cytidine and dCMP deaminase domain containing 1	0.220772	2.47037	0.0833321	0.519632
83638	C11orf68	chromosome 11 open reading frame 68	-0.219062	4.364	0.0833393	0.519632
255252	LRRC57	leucine rich repeat containing 57	0.199348	3.99697	0.0834076	0.519632
100528021	ST20-MTHFS	ST20-MTHFS readthrough	-0.198973	4.13201	0.0834493	0.519632
23345	SYNE1	spectrin repeat containing nuclear envelope protein 1	0.323483	3.17002	0.0834839	0.519632
10040	TOM1L1	target of myb1 like 1 membrane trafficking protein	0.266979	1.46845	0.08351	0.519632
54518	APBB1IP	amyloid beta precursor protein binding family B member 1 interacting protein	-0.235915	4.14038	0.0836	0.519681
100528030	POC1B-GALNT4	POC1B-GALNT4 readthrough	0.247814	4.21784	0.0836191	0.519681
1545	CYP1B1	cytochrome P450 family 1 subfamily B member 1	0.25056	10.009	0.0837789	0.519681
9325	TRIP4	thyroid hormone receptor interactor 4	0.184214	6.62818	0.0838049	0.519681
7145	TNS1	tensin 1	0.18533	7.61214	0.0838294	0.519681
22985	ACIN1	apoptotic chromatin condensation inducer 1	0.167766	7.09442	0.0838367	0.519681
7342	UBP1	upstream binding protein 1	0.200952	7.31851	0.0838367	0.519681
6688	SPI1	Spi-1 proto-oncogene	-0.22242	7.6656	0.0838775	0.519681
65244	SPATS2	spermatogenesis associated serine rich 2	-0.229172	3.42005	0.0839938	0.520122
65991	FUNDC2	FUN14 domain containing 2	-0.171439	5.74131	0.0842227	0.520619
26524	LATS2	large tumor suppressor kinase 2	0.272432	3.70341	0.0842572	0.520619
1657	DMXL1	Dmx like 1	0.328349	7.11942	0.0842708	0.520619
80145	THOC7	THO complex 7	-0.174949	5.02927	0.08428	0.520619
4782	NFIC	nuclear factor I C	-0.205933	3.88882	0.0843887	0.520619
100049587	SIGLEC14	sialic acid binding Ig like lectin 14	0.226766	6.53033	0.0843899	0.520619
5269	SERPINB6	serpin family B member 6	-0.199363	6.6667	0.0844404	0.520619
29926	GMPPA	GDP-mannose pyrophosphorylase A	-0.213754	5.16362	0.0844787	0.520619
101060691	NUTM2B-AS1	NUTM2B antisense RNA 1	0.256609	2.46698	0.0845615	0.520619
639	PRDM1	PR/SET domain 1	0.205251	5.77907	0.0846023	0.520619
51312	SLC25A37	solute carrier family 25 member 37	0.181457	5.23451	0.0846043	0.520619
9088	PKMYT1	protein kinase, membrane associated tyrosine/threonine 1	0.351343	-0.349672	0.0846147	0.520619
9762	LZTS3	leucine zipper tumor suppressor family member 3	-0.272718	1.07119	0.0848297	0.521665
83985	SPNS1	sphingolipid transporter 1 (putative)	-0.210824	5.97343	0.0850956	0.522838
51110	LACTB2	lactamase beta 2	0.396834	2.36302	0.0852118	0.522838
341	APOC1	apolipoprotein C1	-0.346673	8.6153	0.0852143	0.522838
10459	MAD2L2	mitotic arrest deficient 2 like 2	-0.268558	5.34729	0.0852355	0.522838
359948	IRF2BP2	interferon regulatory factor 2 binding protein 2	0.269905	4.2362	0.0852692	0.522838
440275	EIF2AK4	eukaryotic translation initiation factor 2 alpha kinase 4	0.21805	4.04715	0.0853191	0.522838
7111	TMOD1	tropomodulin 1	0.31055	-0.181681	0.0853651	0.522838
51195	RAPGEFL1	Rap guanine nucleotide exchange factor like 1	-0.303795	0.461349	0.0853826	0.522838
285512	FAM13A-AS1	FAM13A antisense RNA 1	-0.368181	0.241205	0.0854438	0.522936
203259	FAM219A	family with sequence similarity 219 member A	0.201782	3.45063	0.085507	0.522945
7136	TNNI2	troponin I2, fast skeletal type	-0.335459	3.1603	0.0855698	0.522945
5586	PKN2	protein kinase N2	0.235235	5.04781	0.0856009	0.522945
338657	CCDC84	coiled-coil domain containing 84	-0.234306	3.00865	0.0856263	0.522945
1120	CHKB	choline kinase beta	-0.247795	4.8831	0.0856782	0.522985
55013	MCUB	mitochondrial calcium uniporter dominant negative beta subunit	0.18457	5.57831	0.0858273	0.52356
64061	TSPYL2	TSPY like 2	-0.351949	1.12605	0.085863	0.52356
256987	SERINC5	serine incorporator 5	0.250689	4.18423	0.0859775	0.523821
6610	SMPD2	sphingomyelin phosphodiesterase 2	-0.249768	3.83804	0.0860696	0.523821
90826	PRMT9	protein arginine methyltransferase 9	-0.285533	1.35443	0.0861291	0.523821
11190	CEP250	centrosomal protein 250	-0.208245	4.94452	0.0861307	0.523821
140710	SOGA1	suppressor of glucose, autophagy associated 1	0.249375	4.20533	0.0861936	0.523821
79149	ZSCAN5A	zinc finger and SCAN domain containing 5A	0.277067	0.758682	0.0863543	0.523821
64108	RTP4	receptor transporter protein 4	0.206642	5.68011	0.0863581	0.523821
3127	HLA-DRB5	major histocompatibility complex, class II, DR beta 5	-0.203209	9.26027	0.0863873	0.523821
128710	SLX4IP	SLX4 interacting protein	-0.250982	1.32925	0.0864205	0.523821
664	BNIP3	BCL2 interacting protein 3	-0.189786	7.41942	0.0864544	0.523821
6209	RPS15	ribosomal protein S15	-0.303599	7.04235	0.0864912	0.523821
54847	SIDT1	SID1 transmembrane family member 1	0.234876	1.43564	0.0865918	0.523821
283953	TMEM114	transmembrane protein 114	-0.387088	3.55022	0.086605	0.523821
5985	RFC5	replication factor C subunit 5	0.277357	0.827681	0.0866706	0.523821
132720	FAM241A	family with sequence similarity 241 member A	0.203626	4.83191	0.086719	0.523821
152519	NIPAL1	NIPA like domain containing 1	0.393105	0.540936	0.0867765	0.523821
126917	IFFO2	intermediate filament family orphan 2	0.233314	4.03168	0.0869147	0.523821
170959	ZNF431	zinc finger protein 431	0.215317	2.8315	0.0869421	0.523821
220869	CBWD5	COBW domain containing 5	-0.210056	4.24436	0.0869659	0.523821
8683	SRSF9	serine and arginine rich splicing factor 9	-0.171922	6.07544	0.0869826	0.523821
8651	SOCS1	suppressor of cytokine signaling 1	-0.242179	5.62187	0.0870195	0.523821
115992	RNF166	ring finger protein 166	-0.310163	1.55727	0.0870395	0.523821
100533106	ZHX1-C8orf76	ZHX1-C8orf76 readthrough	0.177224	4.27916	0.0870422	0.523821
5019	OXCT1	3-oxoacid CoA-transferase 1	0.232979	2.99213	0.0870455	0.523821
56978	PRDM8	PR/SET domain 8	-0.317907	2.44751	0.0870642	0.523821
283624	LINC00641	long intergenic non-protein coding RNA 641	0.254283	2.44358	0.0870843	0.523821
80183	RUBCNL	RUN and cysteine rich domain containing beclin 1 interacting protein like	-0.185812	6.00395	0.087259	0.524278
100507217	LINC01578	long intergenic non-protein coding RNA 1578	-0.199266	4.60561	0.0872603	0.524278
5128	CDK17	cyclin dependent kinase 17	0.285939	5.30745	0.0873051	0.524278
374395	TMEM179B	transmembrane protein 179B	-0.196515	5.29358	0.0873418	0.524278
7716	VEZF1	vascular endothelial zinc finger 1	0.184126	6.24484	0.0874574	0.524699
29903	CCDC106	coiled-coil domain containing 106	-0.355952	1.3052	0.0875216	0.524812
8733	GPAA1	glycosylphosphatidylinositol anchor attachment 1	-0.230149	5.7197	0.0875762	0.524867
2135	EXTL2	exostosin like glycosyltransferase 2	0.21759	5.12163	0.0876895	0.525273
100101467	ZSCAN30	zinc finger and SCAN domain containing 30	-0.223912	2.13672	0.0877826	0.525506
80055	PGAP1	post-GPI attachment to proteins 1	0.34615	-0.0350536	0.0878194	0.525506
29899	GPSM2	G protein signaling modulator 2	0.354506	0.592399	0.0881009	0.526649
57613	FAM234B	family with sequence similarity 234 member B	-0.203361	3.92738	0.0881015	0.526649
5578	PRKCA	protein kinase C alpha	-0.243666	3.54918	0.0882389	0.526983
54842	MFSD6	major facilitator superfamily domain containing 6	0.225002	3.83032	0.0882485	0.526983
10397	NDRG1	N-myc downstream regulated 1	-0.201753	8.46541	0.0883745	0.527133
23215	PRRC2C	proline rich coiled-coil 2C	0.219551	7.97336	0.0884083	0.527133
445577	C9orf129	chromosome 9 open reading frame 129	0.33707	-0.227091	0.0884106	0.527133
85377	MICALL1	MICAL like 1	0.175218	6.50106	0.0885397	0.527443
100506451	RASSF8-AS1	RASSF8 antisense RNA 1	-0.275703	0.887253	0.0885539	0.527443
79441	HAUS3	HAUS augmin like complex subunit 3	0.22561	2.99665	0.0886163	0.527543
2959	GTF2B	general transcription factor IIB	0.177333	6.654	0.0887364	0.527986
7867	MAPKAPK3	mitogen-activated protein kinase-activated protein kinase 3	0.185541	6.10234	0.0888487	0.528382
10863	ADAM28	ADAM metallopeptidase domain 28	-0.178655	4.51683	0.0889574	0.528756
4123	MAN2C1	mannosidase alpha class 2C member 1	-0.193088	5.57996	0.0890421	0.528855
10450	PPIE	peptidylprolyl isomerase E	-0.1962	3.94807	0.0890919	0.528855
84532	ACSS1	acyl-CoA synthetase short chain family member 1	0.297013	1.86154	0.0891113	0.528855
3955	LFNG	LFNG O-fucosylpeptide 3-beta-N-acetylglucosaminyltransferase	-0.417656	2.80334	0.0892536	0.529428
65993	MRPS34	mitochondrial ribosomal protein S34	-0.306383	3.89513	0.0893573	0.529521
64118	DUS1L	dihydrouridine synthase 1 like	-0.217187	5.08285	0.089361	0.529521
51529	ANAPC11	anaphase promoting complex subunit 11	-0.252958	4.89311	0.089446	0.529753
4481	MSR1	macrophage scavenger receptor 1	0.265916	8.10222	0.0895088	0.529854
79036	KXD1	KxDL motif containing 1	-0.200934	5.93716	0.089718	0.53082
55320	MIS18BP1	MIS18 binding protein 1	0.377279	2.72535	0.0897904	0.530977
755	CFAP410	cilia and flagella associated protein 410	-0.321094	2.92408	0.0900783	0.532407
55326	AGPAT5	1-acylglycerol-3-phosphate O-acyltransferase 5	-0.225549	5.51628	0.0901529	0.532575
91647	ATPAF2	ATP synthase mitochondrial F1 complex assembly factor 2	-0.205318	3.8018	0.0903007	0.533176
54998	AURKAIP1	aurora kinase A interacting protein 1	-0.309569	4.96098	0.0904486	0.533288
2091	FBL	fibrillarin	-0.238732	4.77278	0.0904759	0.533288
285440	CYP4V2	cytochrome P450 family 4 subfamily V member 2	0.247049	3.95473	0.0904991	0.533288
112840	WDR89	WD repeat domain 89	-0.227207	3.05888	0.0905135	0.533288
144423	GLT1D1	glycosyltransferase 1 domain containing 1	0.224814	2.8266	0.0906	0.533288
3097	HIVEP2	human immunodeficiency virus type I enhancer binding protein 2	0.23726	6.96598	0.0907004	0.533288
9031	BAZ1B	bromodomain adjacent to zinc finger domain 1B	0.186131	5.9152	0.090716	0.533288
771	CA12	carbonic anhydrase 12	0.360227	1.78217	0.0907306	0.533288
1849	DUSP7	dual specificity phosphatase 7	-0.27426	1.4403	0.0907617	0.533288
1605	DAG1	dystroglycan 1	0.203054	4.40294	0.0907813	0.533288
54532	USP53	ubiquitin specific peptidase 53	-0.360995	1.9905	0.0909077	0.533631
8741	TNFSF13	TNF superfamily member 13	0.227275	6.15032	0.0909462	0.533631
163033	ZNF579	zinc finger protein 579	-0.383813	2.52968	0.0910022	0.533631
64926	RASAL3	RAS protein activator like 3	0.29931	1.60314	0.0910244	0.533631
527	ATP6V0C	ATPase H+ transporting V0 subunit c	-0.238354	7.23928	0.0911641	0.533748
53343	NUDT9	nudix hydrolase 9	-0.200096	4.09261	0.0911913	0.533748
440515	ZNF506	zinc finger protein 506	0.225653	2.47754	0.0912153	0.533748
23061	TBC1D9B	TBC1 domain family member 9B	-0.198522	7.68516	0.0912291	0.533748
51282	SCAND1	SCAN domain containing 1	-0.380318	4.31575	0.0913518	0.534195
1140	CHRNB1	cholinergic receptor nicotinic beta 1 subunit	0.216249	3.86473	0.0915748	0.534698
84894	LINGO1	leucine rich repeat and Ig domain containing 1	0.316455	0.0365313	0.0916666	0.534698
51234	EMC4	ER membrane protein complex subunit 4	-0.169495	5.19983	0.0917361	0.534698
6182	MRPL12	mitochondrial ribosomal protein L12	-0.284715	4.07231	0.0917441	0.534698
93010	B3GNT7	UDP-GlcNAc:betaGal beta-1,3-N-acetylglucosaminyltransferase 7	0.228777	3.65535	0.0917517	0.534698
4926	NUMA1	nuclear mitotic apparatus protein 1	0.178564	6.81697	0.0917556	0.534698
339229	OXLD1	oxidoreductase like domain containing 1	-0.338592	2.18413	0.0917872	0.534698
57140	RNPEPL1	arginyl aminopeptidase like 1	-0.227084	5.59456	0.091808	0.534698
10482	NXF1	nuclear RNA export factor 1	-0.184468	8.67031	0.0921888	0.535047
64083	GOLPH3	golgi phosphoprotein 3	0.231383	5.99843	0.0921931	0.535047
53335	BCL11A	B cell CLL/lymphoma 11A	0.23071	3.48181	0.0922294	0.535047
9526	MPDU1	mannose-P-dolichol utilization defect 1	-0.215949	6.5998	0.0922337	0.535047
79939	SLC35E1	solute carrier family 35 member E1	-0.198557	6.16935	0.0922737	0.535047
5805	PTS	6-pyruvoyltetrahydropterin synthase	-0.209253	2.45846	0.0922773	0.535047
284454	LOC284454	uncharacterized LOC284454	-0.3203	2.60957	0.0923256	0.535047
91582	RPS19BP1	ribosomal protein S19 binding protein 1	-0.285003	5.358	0.0923259	0.535047
26519	TIMM10	translocase of inner mitochondrial membrane 10	-0.230134	3.57142	0.0923294	0.535047
2171	FABP5	fatty acid binding protein 5	-0.347617	0.14502	0.0923308	0.535047
57213	SPRYD7	SPRY domain containing 7	-0.196747	3.3697	0.0925187	0.535867
3632	INPP5A	inositol polyphosphate-5-phosphatase A	-0.258517	0.796559	0.0926075	0.536112
6137	RPL13	ribosomal protein L13	-0.301399	7.31233	0.0926813	0.536203
84973	SNHG7	small nucleolar RNA host gene 7	-0.351535	1.25231	0.0927325	0.536203
3929	LBP	lipopolysaccharide binding protein	-0.43734	2.91241	0.0928783	0.536203
[truncated: 9,556 more rows]
